# Supplementary material for: Diauxie and co-utilization of carbon sources can coexist during bacterial growth in nutritionally complex environments
Source: Nat Commun. 2020 Jun 19;11:3135. doi: 10.1038/s41467-020-16872-8 (PMC7305145; doi:10.1038/s41467-020-16872-8)
Supplement: Supplementary file 4 — Supplementary Data 1 [file 41467_2020_16872_MOESM4_ESM.xlsx]

## Sheet: Foglio1
Gene_name	Function	Gene
ArcB	sensor of redox conditions, activates ArcA	PSHAa0550
ArgR	repressor of arginine biosynthetic genes	PSHAa2659
AscG_CytR	regulator of the cryptic asc operon for β-glucoside utilization	PSHAa1771
BasR	regulator of two component system; putative role is lipopolysaccharides regulation	PSHAb0162
BolA	regulator of cell wall biosynthetic enzymes with different roles in cell morphology and cell division	PSHAa2243
CpxR	regulator of two component system that responds to envelope stress	PSHAa0375
Cra	cAMP independent regulation of catabolite-sensitive operons	PSHAa1365
CreB	catabolic regulation	PSHAa2195
CsgD	activator of the csgBA and csgDEFG operons necessary for curli production	PSHAa2120
CspA	cold shock protein; transcriptional activator of hns	PSHAb0078
CysB	regulator of cystein regulon (sulphur utilization and sulphonate-sulphur metabolism)	PSHAa1162
FadR	regulator of fatty acid metabolism	PSHAa0838
FhlA	FhlA is the transcriptional activator that directly controls the hycABCDEFGHI operon in the absence of molybdate, which is involved in the induction of formate hydrogen-lyase	PSHAa1893
Fis	regulator of stable RNA (rRNA and tRNA) synthesis	PSHAa0346
Fnr	regulator of proteins involved in cellular adaptation to growth in anoxic environments	PSHAa1850
Fur	regulator of ferric uptake	PSHAa1641
GcvA	regulator of gcvTHP operon, wich is supposidely involved in balancing the requirements of the cell for glycine and C1 units	PSHAa1064
HdfR	negatively regulates the expression of the flagellar master operon, flhDC A direct activator of the flhDC operon and represses transcription of hdfR	PSHAa2568
IdnR	regulator of gluconate and L-idonate metabolism	PSHAb0478
IHF A	integration host factor α subunit, histone-like protein	PSHAa1902
IHF B	integration host factor β subunit, histone-like protein	PSHAa1426
LldR/GlcC/PdhR	Lactate regulator A transcription factor/ GlcC-Glycolate transcriptional dual regulator/ pyruvate dehydrogenase complex regulator	PSHAa0390
Lrp	leucine responsive regulatory protein; regulator of high-affinity branched –chain amino acid transport system	PSHAa1717
NsrR	NsrR is a transcriptional regulator that negatively regulates the transcription of ytfE, hmpA, and ygbA Expression of these genes is normally upregulated by nitrosative stress	PSHAa2419
NtrC	regulator of genes involved in nitrogen assimilation	PSHAa0163
OmpR	regulator participates in controlling the expression of major outer membrane genes	PSHAa2850
OxyR	regulator that belongs to the LysR family and participates in controlling several genes involved in the response to oxidative stress and the production of surface proteins that control the colony morphology and auto-aggregation ability	PSHAa0760
PhoB	regulation of the phosphate regulon	PSHAa0597
QseB	putative 2-component transcriptional regulator involved in the regulation of flagella and motility by quorum sensing	PSHAa1283
SspA	stringent starvation protein	PSHAa2527
TorR	regulator of two component system involved in trimethylamine N-oxide (TMAO) anaerobic respiration	PSHAa0551
UvrY	regulator of two component system regulation genes involved in DNA repair and carbon metabolism	PSHAa1916
YdjF	putative transcriptional regulator	PSHAb0550
YfhA	putative two component transcriptional regulator	PSHAa2620
