# Supplementary material for: Diauxie and co-utilization of carbon sources can coexist during bacterial growth in nutritionally complex environments
Source: Nat Commun. 2020 Jun 19;11:3135. doi: 10.1038/s41467-020-16872-8 (PMC7305145; doi:10.1038/s41467-020-16872-8)
Supplement: Supplementary file 5 — Supplementary Data 2 [file 41467_2020_16872_MOESM5_ESM.xlsx]

## Sheet: Foglio1
Locus Tag	TF family	Log2 FC	Adj. P-value	General description
PSHAa0691	RpoD	2.01	8.15e-70	Sigma factor, RpoD family contains 1 Sigma70_r1_2,1 Sigma70_r2,1 Sigma70_r3,1 Sigma70_r4
PSHAa0622	NtrC	1.82	3.68e-66	Response regulator, NtrC family contains 1 Response_reg,1 AAA,1 HTH_8
PSHAa0628	OmpR	1.56	1.58e-34	Response regulator, OmpR family contains 1 Response_reg,1 Trans_reg_C
PSHAa2738	GntR	1.55	5.58e-10	Transcription factor, GntR family contains 1 GntR,1 UTRA
PSHAb0193	LuxR	1.50	1.73e-31	Transcription factor, LuxR family contains 1 HTH_LUXR
PSHAa2149	AraC	1.44	1.96e-13	Transcription factor, AraC family contains 1 HTH_AraC
PSHAa1826	Unclassified	1.39	1.60e-28	Sigma factor, Unclassified contains 1 Sigma70_r2,1 HTH_LUXR
PSHAa2120	LuxR	1.34	1.03e-11	Transcription factor, LuxR family contains 1 HTH_LUXR
PSHAa1588	AraC	1.29	3.04e-30	Transcription factor, AraC family contains 1 AraC_N,2 HTH_AraC
PSHAa2438	Ecf	1.26	3.86e-07	Sigma factor, Ecf family contains 1 Sigma70_r2,1 Sigma70_r4
PSHAb0218	AraC	1.16	1.17e-17	Transcription factor, AraC family contains 1 AraC_N,1 HTH_AraC
PSHAa2948	NarL	1.16	4.49e-22	Response regulator, NarL family contains 1 Response_reg,1 HTH_LUXR
PSHAa0881	LuxR	1.10	8.19e-18	Transcription factor, LuxR family contains 1 HTH_LUXR
PSHAa1010	MerR	1.06	1.53e-10	Transcription factor, MerR family contains 1 MerR,1 MerR-DNA-bind
PSHAa2850	OmpR	1.01	8.37e-22	Response regulator, OmpR family contains 1 Response_reg,1 Trans_reg_C
PSHAa1261	LysR	0.93	3.41e-07	Transcription factor, LysR family contains 1 HTH_1,1 LysR_substrate
PSHAa0923	LytTR	0.80	1.19e-05	Response regulator, LytTR family contains 1 Response_reg,1 LytTR
PSHAa2398	NtrC	0.76	2.53e-15	Response regulator, NtrC family contains 1 Response_reg,1 AAA_5,1 HTH_8
PSHAb0012	OmpR	0.70	0.0003	Response regulator, OmpR family contains 1 Response_reg,1 Trans_reg_C
PSHAa0838	GntR	-0.70	3.00e-12	Transcription factor, GntR family contains 1 GntR
PSHAb0326	TetR	-0.73	9.14e-08	Transcription factor, TetR family contains 1 TetR_N
PSHAa2414	LuxR	-0.75	0.01097	Transcription factor, LuxR family contains 1 HTH_LUXR
PSHAb0035	MarR	-0.76	9.31e-08	Transcription factor, MarR family contains 1 MarR
PSHAa2477	LysR	-0.80	1.04e-06	Transcription factor, LysR family contains 1 HTH_1,1 LysR_substrate
PSHAb0362	NtrC	-0.82	6.19e-14	Response regulator, NtrC family contains 1 Response_reg,1 AAA_5,1 HTH_8
PSHAa2724	MetJ	-0.87	6.80e-17	Transcription factor, MetJ family contains 1 MetJ
PSHAa1402	AsnC	-0.88	3.62e-14	Transcription factor, AsnC family contains 1 Rrf2,1 AsnC_trans_reg
PSHAa2460	LysR	-0.94	2.97e-16	Transcription factor, LysR family contains 1 HTH_1,1 LysR_substrate
PSHAb0152	GntR	-0.96	1.02e-18	Transcription factor, GntR family contains 1 GntR
PSHAa1641	Fur	-0.97	2.39e-11	Transcription factor, Fur family contains 1 FUR
PSHAb0028	LysR	-0.99	2.18e-15	Transcription factor, LysR family contains 1 HTH_1,1 LysR_substrate
PSHAa2446	LysR	-1.01	2.23e-11	Transcription factor, LysR family contains 1 HTH_1,1 LysR_substrate
PSHAa2967	MarR	-1.08	1.35e-35	Transcription factor, MarR family contains 1 MarR
PSHAa0349	RpoD	-1.11	3.49e-41	Sigma factor, RpoD family contains 1 Sigma70_r1_1,1 Sigma70_r1_2,1 Sigma70_ner,1 Sigma70_r2,1 Sigma70_r3,1 Sigma70_r4
PSHAa0651	TetR	-1.14	1.88e-17	Transcription factor, TetR family contains 1 TetR_N
PSHAa2568	LysR	-1.15	5.77e-23	Transcription factor, LysR family contains 1 HTH_1,1 LysR_substrate
PSHAa2981	Unclassified	-1.29	1.15e-09	Transcription factor, Unclassified contains 1 HTH_12
PSHAa2995	DeoR	-1.47	3.75e-20	Transcription factor, DeoR family contains 1 HTH_DeoR,1 DeoR
PSHAa0390	GntR	-1.67	9.88e-72	Transcription factor, GntR family contains 1 GntR
PSHAa2672	Rrf2	-1.91	1.69e-63	Transcription factor, Rrf2 family contains 1 Rrf2
PSHAb0420	TetR	-1.97	2.09e-27	Transcription factor, TetR family contains 1 TetR_N
PSHAa0691*	RpoD	0.75	2.74e-28	Sigma factor, RpoD family contains 1 Sigma70_r1_2,1 Sigma70_r2,1 Sigma70_r3,1 Sigma70_r4
