# Supplementary material for: Diauxie and co-utilization of carbon sources can coexist during bacterial growth in nutritionally complex environments
Source: Nat Commun. 2020 Jun 19;11:3135. doi: 10.1038/s41467-020-16872-8 (PMC7305145; doi:10.1038/s41467-020-16872-8)
Supplement: Supplementary file 6 — Supplementary Data 3 [file 41467_2020_16872_MOESM6_ESM.xlsx]

## Sheet: Foglio1
Locus Tag	TCRS family	Log2 FC (T1-T2/T3-T4)	Adj. P-value	General description
PSHAa0620	Classic	1.85	5.54e-85	Histidine kinase, Classic contains 1 HAMP,1 HisKA,1 HATPase_c
PSHAa0622	NtrC	1.82	3.68e-66	Response regulator, NtrC family contains 1 Response_reg,1 AAA,1 HTH_8
PSHAa2620	PleD	1.78	3.95e-90	Response regulator, PleD family contains 1 Response_reg,1 GGDEF
PSHAa0628	OmpR	1.56	1.58e-34	Response regulator, OmpR family contains 1 Response_reg,1 Trans_reg_C
PSHAa0134	VieA	1.19	5.57e-17	Response regulator, VieA family contains 1 Response_reg,1 EAL
PSHAa2948	NarL	1.16	4.49e-22	Response regulator, NarL family contains 1 Response_reg,1 HTH_LUXR
PSHAa0627	Classic	1.03	2.12e-09	Histidine kinase, Classic contains 1 HAMP,1 HisKA,1 HATPase_c
PSHAa2850	OmpR	1.01	8.37e-22	Response regulator, OmpR family contains 1 Response_reg,1 Trans_reg_C
PSHAa1501	CheY	0.90	4.28e-05	Response regulator, CheY family contains 1 Response_reg
PSHAa0923	LytTR	0.80	1.19e-05	Response regulator, LytTR family contains 1 Response_reg,1 LytTR
PSHAb0275	Hybrid	0.76	1.53e-07	Histidine kinase, Hybrid contains 1 HisKA,1 HATPase_c,1 Response_reg
PSHAa2398	NtrC	0.76	2.53e-15	Response regulator, NtrC family contains 1 Response_reg,1 AAA_5,1 HTH_8
PSHAa2849	Classic	0.76	1.74e-08	Histidine kinase, Classic contains 1 HAMP,1 HisKA,1 HATPase_c
PSHAa0737	Unorthodox	0.75	7.99e-07	Histidine kinase, Unorthodox contains 1 HAMP,1 HisKA,1 HATPase_c,1 Response_reg,1 Hpt
PSHAa1322	HPt	0.74	5.6e-08	Phosphotransfer protein contains 1 Hpt
PSHAb0012	OmpR	0.70	0.0003	Response regulator, OmpR family contains 1 Response_reg,1 Trans_reg_C
PSHAa1404	HisKa	-0.70	1.02e-14	Phosphotransfer protein contains 1 His_kinase
PSHAa1150	RpfG	-0.74	6.24e-12	Response regulator, RpfG family contains 1 Response_reg,1 HD
PSHAb0362	NtrC	-0.82	6.19e-14	Response regulator, NtrC family contains 1 Response_reg,1 AAA_5,1 HTH_8
PSHAa1151	Unorthodox	-0.83	3.70-12	Histidine kinase, Unorthodox contains 3 MHYT,1 PAS_3,1 HisKA,1 HATPase_c,1 Response_reg,1 Hpt
PSHAb0361	Classic	-0.91	3.54e-18	Histidine kinase, Classic contains 1 HisKA,1 HATPase_c
