# Supplementary material for: Diauxie and co-utilization of carbon sources can coexist during bacterial growth in nutritionally complex environments
Source: Nat Commun. 2020 Jun 19;11:3135. doi: 10.1038/s41467-020-16872-8 (PMC7305145; doi:10.1038/s41467-020-16872-8)
Supplement: Supplementary file 7 — Supplementary Data 4 [file 41467_2020_16872_MOESM7_ESM.xlsx]

## Sheet: Foglio1
Locus Tag and function	Gene name	Assimilation pathway
PSHAa1163 sdaA L-serine deaminase I	sdaA	Ser
PSHAa2768 ilvA, threonine dehydratase	ilvA	Thr
PSHAa1288 trpA, tryptophan synthase, alpha protein	trpA	Ser
PSHAa1289 trpB, tryptophan synthase, beta protein	trpB	Ser
PSHAa2315 threonine 3-dehydrogenase	tdh	Thr
PSHAa1408 L-asparaginase IL-asparagine amidohydrolase I	ansA	Asp
PSHAa1440 asparagine synthetase Bglutamine-hydrolyzing	asnB	Asp/Asn
PSHAa2796 asparagine synthetase A	asnA	Asp
PSHAa0725 quinolinate synthetase B protein	nadB	Asp
PSHAa0956 aspartate aminotransferase Transaminase A	aspC	Asp/Thr
PSHAa2288 Argininosuccinate synthase Citrulline--aspartate ligase	argG	Asp
PSHAa0275 adenylosuccinate synthetase	purA	Asp
PSHAa1692 adenylosuccinate lyase	purB	Asp
PSHAb0019 putative dinucleotide-utilizing enzyme	PSHAb0019	Asp
PSHAa0533 Aspartokinase	lysC	Asp
PSHAa1250 lysine-sensitive aspartokinase III	lysC2	Asp
PSHAa2379 Bifunctional aspartokinase/homoserine dehydrogenase I	thrA	Asp
PSHAa2722 bifunctional: aspartokinase II homoserine dehydrogenase II	metL	Asp
PSHAa2293 putative cysteine sulfinic acid decarboxylase	PSHAa2293	Glu
PSHAa0166 glutamine synthetase	glnA	Glu
PSHAa2264 Proline dehydrogenase	putA	Glu/Pro
PSHAa1670 putative glutamate dehydrogenase	PSHAa1670	Glu
PSHAa1392 glutamate dehydrogenase, NADP-specific	gdhA	Glu
PSHAa0252 glutamate racemase	murI	Glu
PSHAa0937 glutamate--cysteine ligase Gamma-glutamylcysteine synthetase	gshA	Glu
PSHAa1094 putative basic aminoacid decarboxylase	PSHAa1094	Lys
PSHAa1167 Leucine dehydrogenase	bcd	Leu
PSHAa1270 putative branched-chain amino acid aminotransferase	ilvE	Ile/Val/Leu
PSHAa1323 putative PLP-dependent aminotransferase	yfbQ	Ala
PSHAa2434 alanine racemase	alr	Ala
PSHAa2473 glycine cleavage complex protein P, glycine decarboxylase, PLP-dependent	gcvP	Gly
PSHAb0295 Low-specificity L-threonine aldolase	ltaE	Gly/Ser
PSHAa2376 glyA, serine hydroxymethyltransferase	glyA	Ser
PSHAa2043 Phenylalanine-4-hydroxylase EC 1.14.16.1	phhA	Phe
PSHAb0492 histidinol phosphate aminotransferase	hisC	Thr
PSHAa2740 Histidine ammonia-lyase	hutH	His
PSHAa0670 S-adenosylmethionine synthetase Met	metK	Met
PSHAa2044 methionine-gamma-lyase Met	mdeA	Met
PSHAa2605 pyrroline-5-carboxylate reductase Pro	proC	Pro
PSHAa2846 arginine decarboxylase Arg	speA	Arg
PSHAa0195 arginine N-succinyltransferase	astA	Arg
PSHAa1075 arginine decarboxylase	speA	Arg
