# Supplementary material for: Diauxie and co-utilization of carbon sources can coexist during bacterial growth in nutritionally complex environments
Source: Nat Commun. 2020 Jun 19;11:3135. doi: 10.1038/s41467-020-16872-8 (PMC7305145; doi:10.1038/s41467-020-16872-8)
Supplement: Supplementary file 9 — Source Data [file 41467_2020_16872_MOESM9_ESM.zip]

Archive with 76 entries (74 files):
- Source_Data_files/
- __MACOSX/._Source_Data_files
- Source_Data_files/FigureS10_B.csv
- __MACOSX/Source_Data_files/._FigureS10_B.csv
- Source_Data_files/Figure_4A_rep1.txt
- __MACOSX/Source_Data_files/._Figure_4A_rep1.txt
- Source_Data_files/Figure_4C.txt
- __MACOSX/Source_Data_files/._Figure_4C.txt
- Source_Data_files/Figure_4A_rep2.txt
- __MACOSX/Source_Data_files/._Figure_4A_rep2.txt
- Source_Data_files/FigureS8_C.txt
- __MACOSX/Source_Data_files/._FigureS8_C.txt
- Source_Data_files/Figure_4D.txt
- __MACOSX/Source_Data_files/._Figure_4D.txt
- Source_Data_files/.DS_Store
- __MACOSX/Source_Data_files/._.DS_Store
- Source_Data_files/FigureS8_D.txt
- __MACOSX/Source_Data_files/._FigureS8_D.txt
- Source_Data_files/Figure5B.txt
- __MACOSX/Source_Data_files/._Figure5B.txt
- Source_Data_files/Figure3D.txt
- __MACOSX/Source_Data_files/._Figure3D.txt
- Source_Data_files/FigureS8B_R2.txt
- __MACOSX/Source_Data_files/._FigureS8B_R2.txt
- Source_Data_files/Figure3E.txt
- __MACOSX/Source_Data_files/._Figure3E.txt
- Source_Data_files/FigureS9_A.txt
- __MACOSX/Source_Data_files/._FigureS9_A.txt
- Source_Data_files/Figure3B.txt
- __MACOSX/Source_Data_files/._Figure3B.txt
- Source_Data_files/FigureS8A_R1.csv
- __MACOSX/Source_Data_files/._FigureS8A_R1.csv
- Source_Data_files/FigureS21
- __MACOSX/Source_Data_files/._FigureS21
- Source_Data_files/Figure3C.txt
- __MACOSX/Source_Data_files/._Figure3C.txt
- Source_Data_files/FigureS8A_R2.csv
- __MACOSX/Source_Data_files/._FigureS8A_R2.csv
- Source_Data_files/Figure_2E.txt
- __MACOSX/Source_Data_files/._Figure_2E.txt
- Source_Data_files/FigureS10_A.txt
- __MACOSX/Source_Data_files/._FigureS10_A.txt
- Source_Data_files/Figure_1C.xls
- __MACOSX/Source_Data_files/._Figure_1C.xls
- Source_Data_files/Figure_1A.txt
- __MACOSX/Source_Data_files/._Figure_1A.txt
- Source_Data_files/Figure5A.csv
- __MACOSX/Source_Data_files/._Figure5A.csv
- Source_Data_files/Figure2A-D_UpRegulated_genes.LocusTag.txt
- __MACOSX/Source_Data_files/._Figure2A-D_UpRegulated_genes.LocusTag.txt
- Source_Data_files/Figure1B/
- __MACOSX/Source_Data_files/._Figure1B
- Source_Data_files/FigureS9_B.csv
- __MACOSX/Source_Data_files/._FigureS9_B.csv
- Source_Data_files/FigureS6_A.txt
- __MACOSX/Source_Data_files/._FigureS6_A.txt
- Source_Data_files/Figure_S20.txt
- __MACOSX/Source_Data_files/._Figure_S20.txt
- Source_Data_files/FigureS8A_R1.txt
- __MACOSX/Source_Data_files/._FigureS8A_R1.txt
- Source_Data_files/Figure2A-D_UpRegulated_genes_FC.LocusTag.txt
- __MACOSX/Source_Data_files/._Figure2A-D_UpRegulated_genes_FC.LocusTag.txt
- Source_Data_files/Figure1B/Cluster_3.LocusTag.txt
- __MACOSX/Source_Data_files/Figure1B/._Cluster_3.LocusTag.txt
- Source_Data_files/Figure1B/Cluster_4.LocusTag.txt
- __MACOSX/Source_Data_files/Figure1B/._Cluster_4.LocusTag.txt
- Source_Data_files/Figure1B/Cluster_5.LocusTag.txt
- __MACOSX/Source_Data_files/Figure1B/._Cluster_5.LocusTag.txt
- Source_Data_files/Figure1B/Cluster_2.LocusTag.txt
- __MACOSX/Source_Data_files/Figure1B/._Cluster_2.LocusTag.txt
- Source_Data_files/Figure1B/X1.txt
- __MACOSX/Source_Data_files/Figure1B/._X1.txt
- Source_Data_files/Figure1B/Cluster_6.LocusTag.txt
- __MACOSX/Source_Data_files/Figure1B/._Cluster_6.LocusTag.txt
- Source_Data_files/Figure1B/Cluster_1.LocusTag.txt
- __MACOSX/Source_Data_files/Figure1B/._Cluster_1.LocusTag.txt
