# Supplementary material for: Diauxie and co-utilization of carbon sources can coexist during bacterial growth in nutritionally complex environments
Source: Nat Commun. 2020 Jun 19;11:3135. doi: 10.1038/s41467-020-16872-8 (PMC7305145; doi:10.1038/s41467-020-16872-8)
Supplement: Supplementary file 9 — Source Data [file 41467_2020_16872_MOESM9_ESM.zip › Source_Data_files/FigureS10_B.csv]

val	leu	iso	threo	met	ala	gln	glu	asp	asn	lys	arg	pro	gly	ser	tyr	his	trp	phe
0,2	0,2	0,2	0,2	0,2	0,2	0,2	0,2	0,2	0,2	0,2	0,2	0,2	0,2	0,2	0,2	0,2	0,2	0,2
0,21	0,2	0,19	0,2	0,2	0,21	0,21	0,21	0,21	0,21	0,2	0,2	0,22	0,2	0,21	0,2	0,2	0,19	0,2
0,2	0,2	0,2	0,2	0,2	0,2	0,2	0,19	0,18	0,2	0,21	0,2	0,2	0,2	0,19	0,2	0,2	0,18	0,2
0,2	0,19	0,2	0,2	0,2	0,2	0,19	0,15	0,14	0,2	0,21	0,2	0,21	0,19	0,12	0,2	0,2	0,17	0,19
0,2	0,19	0,2	0,19	0,2	0,19	0,18	0,11	0,1	0,2	0,21	0,19	0,2	0,17	0,02	0,2	0,2	0,15	0,2
0,19	0,18	0,18	0,18	0,2	0,18	0,17	0,07	0,04	0,2	0,2	0,19	0,2	0,13	0,03	0,19	0,19	0,09	0,19
0,18	0,17	0,18	0,14	0,19	0,14	0,13	0,03	0	0,2	0,2	0,16	0,08	0,04	0	0,19	0,19	0	0,19
0,16	0,15	0,17	0,06	0,18	0	0,07	0	0	0,2	0,18	0,13	0	0	0	0,18	0,19	0	0,18
0,16	0,14	0,16	0	0,18	0	0	0	0	0,2	0,17	0,1	0	0	0	0,18	0,19	0	0,18
0,16	0,14	0,17	0	0,18	0	0	0	0	0,19	0,16	0,08	0	0	0	0,18	0,19	0	0,18
