# Supplementary material for: Diauxie and co-utilization of carbon sources can coexist during bacterial growth in nutritionally complex environments
Source: Nat Commun. 2020 Jun 19;11:3135. doi: 10.1038/s41467-020-16872-8 (PMC7305145; doi:10.1038/s41467-020-16872-8)
Supplement: Supplementary file 9 — Source Data [file 41467_2020_16872_MOESM9_ESM.zip › Source_Data_files/Figure_4C.txt]

	V1	V2
1	0.124	0.135
2	0.206333333	0.210666667
3	0.248333333	0.258666667
4	0.3	0.312666667
5	0.356333333	0.37
6	0.412666667	0.438
7	0.481333333	0.487666667
8	0.509333333	0.517333333
9	0.556	0.573333333
10	0.610666667	0.625
11	0.658333333	0.676666667
12	0.678333333	0.682
13	0.699333333	0.699
14	0.703666667	0.712
15	0.705	0.713666667
16	0.705	0.709666667
17	0.697333333	0.705333333
18	0.697333333	0.705333333
