# Supplementary material for: Diauxie and co-utilization of carbon sources can coexist during bacterial growth in nutritionally complex environments
Source: Nat Commun. 2020 Jun 19;11:3135. doi: 10.1038/s41467-020-16872-8 (PMC7305145; doi:10.1038/s41467-020-16872-8)
Supplement: Supplementary file 9 — Source Data [file 41467_2020_16872_MOESM9_ESM.zip › Source_Data_files/Figure_4A_rep2.txt]

	val	iso	leu	threo	ala	glu	gln	met	asn	asp	lys	gly	pro	tyr	his	trp	phe	ser	arg
1	0.2	0.2	0.2	0.2	0.2	0.2	0.2	0.2	0.2	0.2	0.2	0.2	0.2	0.2	0.2	0.2	0.2	0.2	0.2
2	0.18	0.18	0.18	0.18	0.18	0.18	0.18	0.18	0.18	0.18	0.18	0.18	0.17	0.18	0.19	0.19	0.18	0.19	0.18
3	0.17	0.17	0.16	0.17	0.17	0.16	0.15	0.18	0.16	0.17	0.17	0.17	0.15	0.17	0.19	0.18	0.17	0.16	0.15
4	0.16	0.16	0.15	0.16	0.17	0.14	0.12	0.18	0.15	0.16	0.17	0.17	0.15	0.16	0.19	0.18	0.17	0.16	0.13
5	0.15	0.15	0.14	0.15	0.16	0.11	0.1	0.18	0.14	0.14	0.15	0.16	0.14	0.15	0.19	0.18	0.16	0.15	0.1
6	0.14	0.13	0.12	0.14	0.15	0.08	0.07	0.18	0.11	0.12	0.14	0.15	0.12	0.14	0.19	0.18	0.15	0.14	0.07
7	0.13	0.12	0.1	0.13	0.14	0.06	0.04	0.17	0.08	0.1	0.12	0.13	0.1	0.13	0.18	0.18	0.13	0.12	0.02
8	0.11	0.1	0.08	0.11	0.12	0.04	0.02	0.17	0.05	0.06	0.1	0.12	0.07	0.11	0.18	0.17	0.11	0.1	0.01
9	0.1	0.08	0.06	0.08	0.11	0.03	0.01	0.16	0.02	0.04	0.09	0.1	0.06	0.1	0.17	0.17	0.09	0.09	0.01
10	0.08	0.06	0.04	0.07	0.09	0.02	0.01	0.16	0.01	0.02	0.07	0.08	0.03	0.09	0.18	0.17	0.08	0.07	0.01
11	0.05	0.04	0.02	0.04	0.06	0.01	0.01	0.16	0.01	0.02	0.04	0.05	0	0.06	0.17	0.17	0.05	0.04	0.01
12	0.01	0.01	0	0.02	0.03	0.01	0.01	0.15	0.01	0.01	0.02	0.02	0	0.04	0.17	0.17	0.02	0.02	0.01
13	0	0.01	0	0.01	0.01	0.01	0.01	0.14	0.01	0.02	0.01	0	0	0.01	0.17	0.16	0.01	0.02	0.01
14	0	0.01	0	0.01	0	0.01	0.01	0.12	0.01	0.01	0.01	0	0	0.01	0.16	0.16	0.01	0.02	0.01
15	0	0.01	0	0.01	0	0.01	0.01	0.11	0.01	0.01	0.01	0	0	0.01	0.15	0.16	0.01	0.01	0.01
16	0	0.01	0	0.01	0	0.01	0.01	0.1	0.01	0.01	0.01	0	0	0.01	0.14	0.16	0.01	0.01	0.01
17	0	0.01	0	0.01	0	0.01	0.01	0.09	0.01	0.01	0.01	0	0.01	0.01	0.13	0.16	0.01	0.01	0
18	0.01	0.01	0	0.01	0	0.01	0.01	0.08	0.01	0.01	0.01	0	0	0.01	0.13	0.16	0.01	0.01	0.01
