# Supplementary material for: Diauxie and co-utilization of carbon sources can coexist during bacterial growth in nutritionally complex environments
Source: Nat Commun. 2020 Jun 19;11:3135. doi: 10.1038/s41467-020-16872-8 (PMC7305145; doi:10.1038/s41467-020-16872-8)
Supplement: Supplementary file 9 — Source Data [file 41467_2020_16872_MOESM9_ESM.zip › Source_Data_files/FigureS8_C.txt]

0,107	0,134
0,17	0,220333333
0,278333333	0,339
0,420333333	0,493
0,616333333	0,719666667
0,873	0,928333333
1,132333333	1,138666667
1,330666667	1,332
1,520333333	1,519
