# Supplementary material for: Diauxie and co-utilization of carbon sources can coexist during bacterial growth in nutritionally complex environments
Source: Nat Commun. 2020 Jun 19;11:3135. doi: 10.1038/s41467-020-16872-8 (PMC7305145; doi:10.1038/s41467-020-16872-8)
Supplement: Supplementary file 9 — Source Data [file 41467_2020_16872_MOESM9_ESM.zip › Source_Data_files/Figure_4D.txt]

	cluster	aa	variable	value	facetorder
1	3	val	0	0.205	3
2	3	iso	0	0.2	3
3	2	leu	0	0.2	2
4	3	threo	0	0.2	3
5	3	ala	0	0.2	3
6	1	glu	0	0.2	1
7	1	gln	0	0.2	1
8	4	met	0	0.2	4
9	2	asn	0	0.2	2
10	2	asp	0	0.2	2
11	3	lys	0	0.2	3
12	3	gly	0	0.2	3
13	2	pro	0	0.2	2
14	3	tyr	0	0.2	3
15	4	his	0	0.2	4
16	4	trp	0	0.2	4
17	3	phe	0	0.2	3
18	3	ser	0	0.2	3
19	1	arg	0	0.2	1
20	3	val	1	0.18	3
21	3	iso	1	0.18	3
22	2	leu	1	0.18	2
23	3	threo	1	0.18	3
24	3	ala	1	0.18	3
25	1	glu	1	0.18	1
26	1	gln	1	0.18	1
27	4	met	1	0.18	4
28	2	asn	1	0.18	2
29	2	asp	1	0.18	2
30	3	lys	1	0.18	3
31	3	gly	1	0.18	3
32	2	pro	1	0.17	2
33	3	tyr	1	0.18	3
34	4	his	1	0.19	4
35	4	trp	1	0.185	4
36	3	phe	1	0.18	3
37	3	ser	1	0.185	3
38	1	arg	1	0.18	1
39	3	val	1.5	0.17	3
40	3	iso	1.5	0.17	3
41	2	leu	1.5	0.16	2
42	3	threo	1.5	0.17	3
43	3	ala	1.5	0.17	3
44	1	glu	1.5	0.16	1
45	1	gln	1.5	0.15	1
46	4	met	1.5	0.18	4
47	2	asn	1.5	0.16	2
48	2	asp	1.5	0.17	2
49	3	lys	1.5	0.17	3
50	3	gly	1.5	0.17	3
51	2	pro	1.5	0.15	2
52	3	tyr	1.5	0.17	3
53	4	his	1.5	0.19	4
54	4	trp	1.5	0.18	4
55	3	phe	1.5	0.17	3
56	3	ser	1.5	0.16	3
57	1	arg	1.5	0.15	1
58	3	val	2	0.165	3
59	3	iso	2	0.165	3
60	2	leu	2	0.15	2
61	3	threo	2	0.165	3
62	3	ala	2	0.17	3
63	1	glu	2	0.14	1
64	1	gln	2	0.125	1
65	4	met	2	0.185	4
66	2	asn	2	0.155	2
67	2	asp	2	0.16	2
68	3	lys	2	0.17	3
69	3	gly	2	0.175	3
70	2	pro	2	0.15	2
71	3	tyr	2	0.165	3
72	4	his	2	0.19	4
73	4	trp	2	0.18	4
74	3	phe	2	0.17	3
75	3	ser	2	0.165	3
76	1	arg	2	0.135	1
77	3	val	2.5	0.15	3
78	3	iso	2.5	0.15	3
79	2	leu	2.5	0.14	2
80	3	threo	2.5	0.15	3
81	3	ala	2.5	0.16	3
82	1	glu	2.5	0.11	1
83	1	gln	2.5	0.1	1
84	4	met	2.5	0.18	4
85	2	asn	2.5	0.14	2
86	2	asp	2.5	0.145	2
87	3	lys	2.5	0.155	3
88	3	gly	2.5	0.16	3
89	2	pro	2.5	0.14	2
90	3	tyr	2.5	0.15	3
91	4	his	2.5	0.19	4
92	4	trp	2.5	0.18	4
93	3	phe	2.5	0.16	3
94	3	ser	2.5	0.15	3
95	1	arg	2.5	0.105	1
96	3	val	3	0.14	3
97	3	iso	3	0.13	3
98	2	leu	3	0.12	2
99	3	threo	3	0.14	3
100	3	ala	3	0.15	3
101	1	glu	3	0.08	1
102	1	gln	3	0.07	1
103	4	met	3	0.18	4
104	2	asn	3	0.115	2
105	2	asp	3	0.125	2
106	3	lys	3	0.14	3
107	3	gly	3	0.15	3
108	2	pro	3	0.12	2
109	3	tyr	3	0.14	3
110	4	his	3	0.19	4
111	4	trp	3	0.18	4
112	3	phe	3	0.15	3
113	3	ser	3	0.14	3
114	1	arg	3	0.07	1
115	3	val	3.5	0.13	3
116	3	iso	3.5	0.12	3
117	2	leu	3.5	0.1	2
118	3	threo	3.5	0.13	3
119	3	ala	3.5	0.14	3
120	1	glu	3.5	0.06	1
121	1	gln	3.5	0.04	1
122	4	met	3.5	0.17	4
123	2	asn	3.5	0.085	2
124	2	asp	3.5	0.1	2
125	3	lys	3.5	0.12	3
126	3	gly	3.5	0.135	3
127	2	pro	3.5	0.105	2
128	3	tyr	3.5	0.13	3
129	4	his	3.5	0.18	4
130	4	trp	3.5	0.18	4
131	3	phe	3.5	0.13	3
132	3	ser	3.5	0.12	3
133	1	arg	3.5	0.025	1
134	3	val	4	0.115	3
135	3	iso	4	0.1	3
136	2	leu	4	0.08	2
137	3	threo	4	0.11	3
138	3	ala	4	0.125	3
139	1	glu	4	0.045	1
140	1	gln	4	0.02	1
141	4	met	4	0.17	4
142	2	asn	4	0.055	2
143	2	asp	4	0.065	2
144	3	lys	4	0.1	3
145	3	gly	4	0.12	3
146	2	pro	4	0.075	2
147	3	tyr	4	0.115	3
148	4	his	4	0.18	4
149	4	trp	4	0.175	4
150	3	phe	4	0.115	3
151	3	ser	4	0.1	3
152	1	arg	4	0.01	1
153	3	val	4.5	0.105	3
154	3	iso	4.5	0.085	3
155	2	leu	4.5	0.06	2
156	3	threo	4.5	0.085	3
157	3	ala	4.5	0.11	3
158	1	glu	4.5	0.035	1
159	1	gln	4.5	0.01	1
160	4	met	4.5	0.165	4
161	2	asn	4.5	0.025	2
162	2	asp	4.5	0.045	2
163	3	lys	4.5	0.09	3
164	3	gly	4.5	0.105	3
165	2	pro	4.5	0.06	2
166	3	tyr	4.5	0.1	3
167	4	his	4.5	0.175	4
168	4	trp	4.5	0.17	4
169	3	phe	4.5	0.095	3
170	3	ser	4.5	0.09	3
171	1	arg	4.5	0.01	1
172	3	val	5	0.085	3
173	3	iso	5	0.065	3
174	2	leu	5	0.04	2
175	3	threo	5	0.07	3
176	3	ala	5	0.095	3
177	1	glu	5	0.02	1
178	1	gln	5	0.01	1
179	4	met	5	0.16	4
180	2	asn	5	0.015	2
181	2	asp	5	0.025	2
182	3	lys	5	0.07	3
183	3	gly	5	0.085	3
184	2	pro	5	0.035	2
185	3	tyr	5	0.09	3
186	4	his	5	0.175	4
187	4	trp	5	0.17	4
188	3	phe	5	0.08	3
189	3	ser	5	0.07	3
190	1	arg	5	0.01	1
191	3	val	5.5	0.055	3
192	3	iso	5.5	0.04	3
193	2	leu	5.5	0.02	2
194	3	threo	5.5	0.045	3
195	3	ala	5.5	0.065	3
196	1	glu	5.5	0.015	1
197	1	gln	5.5	0.01	1
198	4	met	5.5	0.16	4
199	2	asn	5.5	0.01	2
200	2	asp	5.5	0.02	2
201	3	lys	5.5	0.045	3
202	3	gly	5.5	0.055	3
203	2	pro	5.5	0.005	2
204	3	tyr	5.5	0.065	3
205	4	his	5.5	0.17	4
206	4	trp	5.5	0.17	4
207	3	phe	5.5	0.05	3
208	3	ser	5.5	0.045	3
209	1	arg	5.5	0.01	1
210	3	val	6	0.02	3
211	3	iso	6	0.015	3
212	2	leu	6	0.005	2
213	3	threo	6	0.025	3
214	3	ala	6	0.035	3
215	1	glu	6	0.01	1
216	1	gln	6	0.01	1
217	4	met	6	0.155	4
218	2	asn	6	0.01	2
219	2	asp	6	0.01	2
220	3	lys	6	0.025	3
221	3	gly	6	0.025	3
222	2	pro	6	0.005	2
223	3	tyr	6	0.04	3
224	4	his	6	0.17	4
225	4	trp	6	0.17	4
226	3	phe	6	0.025	3
227	3	ser	6	0.03	3
228	1	arg	6	0.01	1
229	3	val	6.5	0.005	3
230	3	iso	6.5	0.01	3
231	2	leu	6.5	0	2
232	3	threo	6.5	0.01	3
233	3	ala	6.5	0.015	3
234	1	glu	6.5	0.015	1
235	1	gln	6.5	0.01	1
236	4	met	6.5	0.145	4
237	2	asn	6.5	0.01	2
238	2	asp	6.5	0.02	2
239	3	lys	6.5	0.01	3
240	3	gly	6.5	0.005	3
241	2	pro	6.5	0	2
242	3	tyr	6.5	0.015	3
243	4	his	6.5	0.17	4
244	4	trp	6.5	0.165	4
245	3	phe	6.5	0.01	3
246	3	ser	6.5	0.02	3
247	1	arg	6.5	0.01	1
248	3	val	7	0	3
249	3	iso	7	0.01	3
250	2	leu	7	0	2
251	3	threo	7	0.01	3
252	3	ala	7	0	3
253	1	glu	7	0.01	1
254	1	gln	7	0.01	1
255	4	met	7	0.125	4
256	2	asn	7	0.01	2
257	2	asp	7	0.01	2
258	3	lys	7	0.01	3
259	3	gly	7	0	3
260	2	pro	7	0	2
261	3	tyr	7	0.01	3
262	4	his	7	0.16	4
263	4	trp	7	0.165	4
264	3	phe	7	0.01	3
265	3	ser	7	0.015	3
266	1	arg	7	0.005	1
267	3	val	7.5	0	3
268	3	iso	7.5	0.01	3
269	2	leu	7.5	0	2
270	3	threo	7.5	0.01	3
271	3	ala	7.5	0	3
272	1	glu	7.5	0.01	1
273	1	gln	7.5	0.01	1
274	4	met	7.5	0.11	4
275	2	asn	7.5	0.01	2
276	2	asp	7.5	0.01	2
277	3	lys	7.5	0.01	3
278	3	gly	7.5	0	3
279	2	pro	7.5	0	2
280	3	tyr	7.5	0.01	3
281	4	his	7.5	0.15	4
282	4	trp	7.5	0.16	4
283	3	phe	7.5	0.01	3
284	3	ser	7.5	0.015	3
285	1	arg	7.5	0.01	1
286	3	val	8	0	3
287	3	iso	8	0.01	3
288	2	leu	8	0	2
289	3	threo	8	0.01	3
290	3	ala	8	0	3
291	1	glu	8	0.01	1
292	1	gln	8	0.01	1
293	4	met	8	0.1	4
294	2	asn	8	0.01	2
295	2	asp	8	0.015	2
296	3	lys	8	0.01	3
297	3	gly	8	0	3
298	2	pro	8	0.005	2
299	3	tyr	8	0.01	3
300	4	his	8	0.14	4
301	4	trp	8	0.16	4
302	3	phe	8	0.01	3
303	3	ser	8	0.015	3
304	1	arg	8	0.01	1
305	3	val	8.5	0	3
306	3	iso	8.5	0.01	3
307	2	leu	8.5	0	2
308	3	threo	8.5	0.01	3
309	3	ala	8.5	0	3
310	1	glu	8.5	0.01	1
311	1	gln	8.5	0.01	1
312	4	met	8.5	0.09	4
313	2	asn	8.5	0.01	2
314	2	asp	8.5	0.015	2
315	3	lys	8.5	0.01	3
316	3	gly	8.5	0	3
317	2	pro	8.5	0.005	2
318	3	tyr	8.5	0.01	3
319	4	his	8.5	0.135	4
320	4	trp	8.5	0.16	4
321	3	phe	8.5	0.01	3
322	3	ser	8.5	0.01	3
323	1	arg	8.5	0.005	1
324	3	val	9	0.005	3
325	3	iso	9	0.01	3
326	2	leu	9	0	2
327	3	threo	9	0.01	3
328	3	ala	9	0	3
329	1	glu	9	0.01	1
330	1	gln	9	0.01	1
331	4	met	9	0.08	4
332	2	asn	9	0.01	2
333	2	asp	9	0.01	2
334	3	lys	9	0.01	3
335	3	gly	9	0	3
336	2	pro	9	0	2
337	3	tyr	9	0.01	3
338	4	his	9	0.13	4
339	4	trp	9	0.16	4
340	3	phe	9	0.01	3
341	3	ser	9	0.015	3
342	1	arg	9	0.005	1
