# Supplementary material for: Diauxie and co-utilization of carbon sources can coexist during bacterial growth in nutritionally complex environments
Source: Nat Commun. 2020 Jun 19;11:3135. doi: 10.1038/s41467-020-16872-8 (PMC7305145; doi:10.1038/s41467-020-16872-8)
Supplement: Supplementary file 9 — Source Data [file 41467_2020_16872_MOESM9_ESM.zip › Source_Data_files/FigureS8_D.txt]

0,117	0,102
0,174	0,221333333
0,281666667	0,342333333
0,428	0,517666667
0,627	0,764666667
0,925	0,987666667
1,210333333	1,372333333
1,418666667	1,562
1,705	1,736666667
