# Supplementary material for: Diauxie and co-utilization of carbon sources can coexist during bacterial growth in nutritionally complex environments
Source: Nat Commun. 2020 Jun 19;11:3135. doi: 10.1038/s41467-020-16872-8 (PMC7305145; doi:10.1038/s41467-020-16872-8)
Supplement: Supplementary file 9 — Source Data [file 41467_2020_16872_MOESM9_ESM.zip › Source_Data_files/Figure5B.txt]

Samples	Time	Ala	Asn	Asp	Gln	Glu	Gly	Iso	Met	Leu	Pro	Phe	Thr	Tyr	Trp	Val	Fumarate	Formate	Uracil	Uridine	Inosine	UDP-NAG	UDP-Glucoronate	NAR	NMN	Sugar	Ribose
Ala	3	0,026378808	0,002112051	0,003452285	0,004467875	0,022779697	0,00856617	0,007359282	0,003272565	0,015281394	0,001144817	0,008195568	0,012000594	0,005396445	0,000900034	0,004873383	0,000646572	9,53E-05	0,000184861	0,001853309	0,001748496	0,000600345	9,65E-05	1,21E-05	5,81E-05	7,60E-05	3,34E-05
Ala	6	0,040455689	0,001455275	0,006561978	0,006997964	0,029863585	0,018141222	0,00707242	0,003400472	0,017287641	0,002249414	0,008419226	0,018723994	0,006300339	0,00059714	0,011010581	0,000445529	5,56E-05	0,000312095	0,001951073	0,001257544	0,000598689	7,14E-05	5,57E-05	0,000113701	0,000113751	4,61E-05
Ala	9	0,040680882	0,001656674	0,006691405	0,006543459	0,025538427	0,019961522	0,007912329	0,004471246	0,019711279	0,002968452	0,008379189	0,019354603	0,006503139	0,000416696	0,013056048	0,000297424	9,61E-05	0,000177838	0,000397674	0,000404729	0,000616414	9,50E-05	5,37E-05	6,25E-05	0,000159365	4,74E-06
Ala	10	0,047496616	0,001436881	0,008838345	0,006545529	0,021538563	0,019099736	0,008793578	0,003923502	0,022227858	0,003538889	0,007949403	0,024382102	0,005598631	0,000369013	0,014085729	0,00034499	4,96E-05	0,000209191	0,000610011	0,000380529	0,000815762	0,000132818	0,000113792	8,10E-05	9,88E-05	1,36E-07
Asp	3	0,031094524	0,001876759	0,003111357	0,004178976	0,021596346	0,007815148	0,006657338	0,003696928	0,014859398	0,000760016	0,008109817	0,011439029	0,005354082	0,001092816	0,00531019	0,000596506	9,59E-05	0,000137169	0,00188535	0,001774161	0,000508439	0,000156683	3,08E-05	5,62E-05	5,16E-05	0,00E+00
Asp	6	0,05330971	0,001440288	0,006476856	0,005889591	0,030435034	0,018961843	0,006847515	0,003514804	0,017334644	0,002154789	0,007776771	0,019194881	0,005519724	0,000425041	0,009777155	0,000638033	5,94E-05	0,000182492	0,00106396	0,000672549	0,000667006	7,04E-05	7,17E-05	1,00E-04	9,90E-05	1,91E-05
Asp	9	0,060205302	0,001281432	0,007999703	0,00444893	0,027941452	0,022503124	0,007248428	0,004846284	0,019094449	0,002972113	0,008343206	0,021963181	0,006109879	0,000447174	0,013258864	0,00033739	8,29E-05	0,000232423	0,000900036	0,000436162	0,000557073	8,01E-05	8,93E-05	9,64E-05	0,000161187	3,07E-06
Asp	10	0,063648999	0,00155917	0,00817146	0,005973937	0,020717388	0,019901039	0,007997142	0,003904411	0,020592241	0,002281436	0,008741164	0,022613087	0,006753202	0,000436748	0,012734928	0,000251297	5,49E-05	0,00020619	0,000533378	0,000469262	0,000770325	0,000133772	7,53E-05	6,29E-05	0,000219988	0,00E+00
Glu	3	0,040454071	0,001781742	0,004509392	0,005893574	0,021790023	0,01331123	0,006972515	0,003837992	0,016443929	0,001626781	0,009567653	0,015988258	0,006101542	0,000802606	0,008325242	0,00071422	5,31E-05	0,00016337	0,00201671	0,001468445	0,000607549	1,00E-04	3,58E-05	3,57E-05	7,94E-05	3,65E-05
Glu	6	0,058014346	0,001303104	0,006885718	0,007223768	0,032647687	0,017768203	0,006822172	0,003463314	0,017511755	0,002625097	0,007687238	0,02078342	0,005051057	0,000440236	0,011303451	0,000728351	6,49E-05	0,000275779	0,001244392	0,000629426	0,000666346	6,41E-05	0,000139426	8,35E-05	0,000168992	8,94E-05
Glu	10	0,065722031	0,001741736	0,008335099	0,006945333	0,019696096	0,017108395	0,008254188	0,004046684	0,021208085	0,00296877	0,008089564	0,024236818	0,005514393	0,00040092	0,012319602	0,000445282	6,15E-05	0,000177449	0,000627234	0,000424869	0,000835466	0,000107036	0,000130136	8,92E-05	0,000195886	0,00E+00
Met	3	0,045112599	0,00141278	0,00560176	0,004789487	0,025662268	0,014214512	0,007120879	0,001797021	0,017814891	0,001413467	0,009076929	0,01639177	0,006120069	0,000589356	0,007841516	0,000541639	6,38E-05	0,000225806	0,001984193	0,00122852	0,000594871	7,82E-05	3,81E-05	6,25E-05	0,000109345	2,49E-05
Met	6	0,062032347	0,001000734	0,008185338	0,004657615	0,032288099	0,02235087	0,007035075	0,000848755	0,018808598	0,002735433	0,007938701	0,020923628	0,006145135	0,000488867	0,013422755	0,000585712	5,86E-05	0,000281007	0,001158959	0,000595549	0,000591278	7,92E-05	7,59E-05	7,58E-05	0,0001855	1,43E-05
Met	9	0,06391486	0,001063084	0,00807321	0,005002868	0,027786541	0,022615426	0,00751105	0,000855772	0,020574615	0,0030121	0,008220598	0,019870544	0,006019094	0,000357425	0,013355028	0,00030859	8,62E-05	0,000180536	0,000525938	0,000250133	0,000687901	9,77E-05	7,95E-05	5,60E-05	0,000176917	1,23E-05
Met	10	0,071609868	0,00097717	0,008735345	0,005830442	0,024062153	0,023281402	0,008027979	0,000878172	0,021789023	0,003714217	0,008549194	0,020681321	0,006739555	0,000362744	0,015414471	0,000101346	3,97E-05	0,000175069	0,000330441	0,000294142	0,000656969	0,000116082	7,20E-05	3,89E-05	0,000179476	2,66E-06
