# Supplementary material for: Diauxie and co-utilization of carbon sources can coexist during bacterial growth in nutritionally complex environments
Source: Nat Commun. 2020 Jun 19;11:3135. doi: 10.1038/s41467-020-16872-8 (PMC7305145; doi:10.1038/s41467-020-16872-8)
Supplement: Supplementary file 9 — Source Data [file 41467_2020_16872_MOESM9_ESM.zip › Source_Data_files/Figure3D.txt]

	PSHAa2724	PSHAa1181	PSHAa2224	PSHAa2223	PSHAa2222	PSHAa0286	PSHAa0287	PSHAa1226	PSHAa2723	PSHAa2722	PSHAa2276	PSHAa2275	PSHAa0642	PSHAa2922
PSHAa2724	1	-0.618052783304498	-0.730796421326082	-0.908544027182593	-0.97009467190587	-0.709996060543073	-0.793379655119347	0.298418669895202	-0.297802407969518	-0.6586307011405	0.595952366177418	0.733520689990617	-0.757246383121759	-0.854622230374115
PSHAa1181	-0.618052783304498	1	0.984242169948073	0.591218427019501	0.597909159954218	0.968112950063482	0.252338502876513	0.364502559650549	0.927761049108298	0.982462913877969	0.0377573143617349	-0.0642980571458824	0.946809001876212	0.32503708629065
PSHAa2224	-0.730796421326082	0.984242169948073	1	0.722286443564335	0.727746326601145	0.98074661706261	0.390313572573073	0.203179101009089	0.848634921255731	0.963392110349318	-0.136947745875898	-0.238768847177222	0.982441853410586	0.475539134051306
PSHAa2223	-0.908544027182593	0.591218427019501	0.722286443564335	1	0.978685121890985	0.724856943470711	0.852083976866896	-0.51532650225069	0.266880952417021	0.569653155973638	-0.759126846196261	-0.811030490320167	0.769685884661361	0.934505903816304
PSHAa2222	-0.97009467190587	0.597909159954218	0.727746326601145	0.978685121890985	1	0.707668392765052	0.824782272919609	-0.44458569861756	0.259208665745603	0.59859751552852	-0.727442781403126	-0.820607536339388	0.778473035587931	0.911138337435217
PSHAa0286	-0.709996060543073	0.968112950063482	0.98074661706261	0.724856943470711	0.707668392765052	1	0.468405423798686	0.176788833012948	0.849731300405175	0.960305571606738	-0.113025265304343	-0.198768063423185	0.935935921758329	0.517491926322596
PSHAa0287	-0.793379655119347	0.252338502876513	0.390313572573073	0.852083976866896	0.824782272919609	0.468405423798686	1	-0.662418133550664	-0.0481379556034251	0.298687160548811	-0.732227742093003	-0.765579454965287	0.388842035779645	0.975096928610724
PSHAa1226	0.298418669895202	0.364502559650549	0.203179101009089	-0.51532650225069	-0.44458569861756	0.176788833012948	-0.662418133550664	1	0.635194723839729	0.405070136206616	0.914279511201064	0.825156875258819	0.103441692623601	-0.69337513051935
PSHAa2723	-0.297802407969518	0.927761049108298	0.848634921255731	0.266880952417021	0.259208665745603	0.849731300405175	-0.0481379556034251	0.635194723839729	1	0.910858175969947	0.384988799184482	0.308480504088043	0.77207313094822	-0.0109590774026638
PSHAa2722	-0.6586307011405	0.982462913877969	0.963392110349318	0.569653155973638	0.59859751552852	0.960305571606738	0.298687160548811	0.405070136206616	0.910858175969947	1	0.0881831227452006	-0.0400683999765398	0.904585863676912	0.341145033886009
PSHAa2276	0.595952366177418	0.0377573143617349	-0.136947745875898	-0.759126846196261	-0.727442781403126	-0.113025265304343	-0.732227742093003	0.914279511201064	0.384988799184482	0.0881831227452006	1	0.974314867545696	-0.260632489183902	-0.82654577863838
PSHAa2275	0.733520689990617	-0.0642980571458824	-0.238768847177222	-0.811030490320167	-0.820607536339388	-0.198768063423185	-0.765579454965287	0.825156875258819	0.308480504088043	-0.0400683999765398	0.974314867545696	1	-0.356862146359342	-0.862731842742095
PSHAa0642	-0.757246383121759	0.946809001876212	0.982441853410586	0.769685884661361	0.778473035587931	0.935935921758329	0.388842035779645	0.103441692623601	0.77207313094822	0.904585863676912	-0.260632489183902	-0.356862146359342	1	0.508752264275213
PSHAa2922	-0.854622230374115	0.32503708629065	0.475539134051306	0.934505903816304	0.911138337435217	0.517491926322596	0.975096928610724	-0.69337513051935	-0.0109590774026638	0.341145033886009	-0.82654577863838	-0.862731842742095	0.508752264275213	1
