# Supplementary material for: Diauxie and co-utilization of carbon sources can coexist during bacterial growth in nutritionally complex environments
Source: Nat Commun. 2020 Jun 19;11:3135. doi: 10.1038/s41467-020-16872-8 (PMC7305145; doi:10.1038/s41467-020-16872-8)
Supplement: Supplementary file 9 — Source Data [file 41467_2020_16872_MOESM9_ESM.zip › Source_Data_files/FigureS8B_R2.txt]

val	iso	leu	threo	ala	glu	gln	met	asn	asp	lys	gly	pro	tyr	his	trp	phe	ser	arg
1	1	1	1	1	1	1	1	1	1	1	1	1	1	1	1	1	1	1
0,98	0,99	0,94	0,98	0,98	0,97	0,91	0,98	0,96	0,96	0,98	1,01	1,05	0,97	0,99	0,98	0,97	0,96	0,97
0,97	0,97	0,92	0,97	0,97	0,95	0,87	0,98	0,95	0,95	0,98	1	1,04	1	0,99	0,98	0,95	0,92	0,94
0,96	0,95	0,9	0,95	0,95	0,9	0,81	0,97	0,92	0,93	0,96	0,99	1,02	0,94	0,98	0,98	0,91	0,88	0,89
0,91	0,89	0,83	0,91	0,91	0,83	0,73	0,96	0,88	0,89	0,92	0,96	0,99	0,93	0,98	0,96	0,85	0,86	0,8
0,87	0,84	0,77	0,89	0,9	0,76	0,66	0,97	0,84	0,87	0,88	0,95	0,96	0,93	0,99	0,97	0,82	0,82	0,69
0,81	0,76	0,67	0,82	0,85	0,64	0,55	0,94	0,76	0,81	0,83	0,91	0,91	0,86	0,97	0,95	0,77	0,74	0,54
0,76	0,69	0,61	0,77	0,85	0,53	0,42	0,94	0,68	0,78	0,79	0,9	0,86	0,84	0,98	0,95	0,74	0,67	0,38
0,7	0,62	0,52	0,69	0,85	0,41	0,32	0,92	0,58	0,72	0,74	0,87	0,81	0,79	0,96	0,94	0,69	0,57	0,2
0,63	0,56	0,44	0,59	0,83	0,3	0,21	0,9	0,43	0,64	0,68	0,83	0,72	0,74	0,95	0,94	0,65	0,48	0
