# Supplementary material for: Diauxie and co-utilization of carbon sources can coexist during bacterial growth in nutritionally complex environments
Source: Nat Commun. 2020 Jun 19;11:3135. doi: 10.1038/s41467-020-16872-8 (PMC7305145; doi:10.1038/s41467-020-16872-8)
Supplement: Supplementary file 9 — Source Data [file 41467_2020_16872_MOESM9_ESM.zip › Source_Data_files/Figure3E.txt]

	PSHAb0338	PSHAb0337	PSHAb0339
PSHAb0338	1	0.998905289239727	0.915694810511945
PSHAb0337	0.998905289239727	1	0.897197900697274
PSHAb0339	0.915694810511945	0.897197900697274	1
