# Supplementary material for: Diauxie and co-utilization of carbon sources can coexist during bacterial growth in nutritionally complex environments
Source: Nat Commun. 2020 Jun 19;11:3135. doi: 10.1038/s41467-020-16872-8 (PMC7305145; doi:10.1038/s41467-020-16872-8)
Supplement: Supplementary file 9 — Source Data [file 41467_2020_16872_MOESM9_ESM.zip › Source_Data_files/FigureS9_A.txt]

0,148666667	0,095
0,182666667	0,146333333
0,213666667	0,176333333
0,252666667	0,219333333
0,293333333	0,251
0,338	0,297666667
0,382333333	0,336
0,408333333	0,385
0,448666667	0,415333333
0,521666667	0,451
0,567	0,512
0,582	0,558333333
0,594333333	0,581333333
0,611333333	0,584666667
0,620333333	0,612666667
0,635	0,622333333
