# Supplementary material for: Diauxie and co-utilization of carbon sources can coexist during bacterial growth in nutritionally complex environments
Source: Nat Commun. 2020 Jun 19;11:3135. doi: 10.1038/s41467-020-16872-8 (PMC7305145; doi:10.1038/s41467-020-16872-8)
Supplement: Supplementary file 9 — Source Data [file 41467_2020_16872_MOESM9_ESM.zip › Source_Data_files/Figure3B.txt]

	gene	variable	value	regulon
1	PSHAa2157	T1	50.8742258710619	TyrR1
2	PSHAa0949	T1	34.5191063337538	TyrR1
3	PSHAa2043	T1	108.04294994962	TyrR1
4	PSHAa2042	T1	276.058875173335	TyrR1
5	PSHAa2117	T1	52.8737096857023	TyrR1
6	PSHAa2157	T2	50.1820787577937	TyrR1
7	PSHAa0949	T2	23.7776098844147	TyrR1
8	PSHAa2043	T2	883.245479464376	TyrR1
9	PSHAa2042	T2	1883.38876530257	TyrR1
10	PSHAa2117	T2	54.5097168536208	TyrR1
11	PSHAa2157	T3	47.6272017711283	TyrR1
12	PSHAa0949	T3	26.5733329943019	TyrR1
13	PSHAa2043	T3	1142.97623827658	TyrR1
14	PSHAa2042	T3	2436.01648660487	TyrR1
15	PSHAa2117	T3	37.7655516474086	TyrR1
16	PSHAa2157	T4	45.0094891259285	TyrR1
17	PSHAa0949	T4	22.0021205405761	TyrR1
18	PSHAa2043	T4	1036.87364581343	TyrR1
19	PSHAa2042	T4	2279.60004539121	TyrR1
20	PSHAa2117	T4	28.3335359267891	TyrR1
21	PSHAa2157	T5	46.6587112250982	TyrR1
22	PSHAa0949	T5	23.1132865341254	TyrR1
23	PSHAa2043	T5	908.882645794814	TyrR1
24	PSHAa2042	T5	2119.61613095513	TyrR1
25	PSHAa2117	T5	31.3769616240606	TyrR1
26	PSHAa2738	T1	1.34777719770144	HutC
27	PSHAa2739	T1	0.802648002568259	HutC
28	PSHAa2740	T1	3.85177493785867	HutC
29	PSHAa2737	T1	3.54343108443953	HutC
30	PSHAa2738	T2	5.56760420520968	HutC
31	PSHAa2739	T2	2.81189114258135	HutC
32	PSHAa2740	T2	6.49744370379628	HutC
33	PSHAa2737	T2	7.94813677086882	HutC
34	PSHAa2738	T3	6.32452085952143	HutC
35	PSHAa2739	T3	2.96989166052199	HutC
36	PSHAa2740	T3	7.08169966488285	HutC
37	PSHAa2737	T3	8.80396548650243	HutC
38	PSHAa2738	T4	6.6002318126012	HutC
39	PSHAa2739	T4	3.89803036048476	HutC
40	PSHAa2740	T4	7.22711787160839	HutC
41	PSHAa2737	T4	9.69980619849361	HutC
42	PSHAa2738	T5	7.35038334064325	HutC
43	PSHAa2739	T5	3.73948613162523	HutC
44	PSHAa2740	T5	7.39620922762338	HutC
45	PSHAa2737	T5	9.29559084879361	HutC
46	PSHAb0338	T1	31.3246083460003	HmgS
47	PSHAb0337	T1	41.436921180713	HmgS
48	PSHAb0339	T1	7.6629500925596	HmgS
49	PSHAb0338	T2	297.422092016905	HmgS
50	PSHAb0337	T2	409.841679232659	HmgS
51	PSHAb0339	T2	24.1464154669079	HmgS
52	PSHAb0338	T3	304.784115585315	HmgS
53	PSHAb0337	T3	440.128083129367	HmgS
54	PSHAb0339	T3	18.2040931716481	HmgS
55	PSHAb0338	T4	211.632582019067	HmgS
56	PSHAb0337	T4	303.70584706804	HmgS
57	PSHAb0339	T4	15.0447365969588	HmgS
58	PSHAb0338	T5	255.423157443983	HmgS
59	PSHAb0337	T5	361.73697640812	HmgS
60	PSHAb0339	T5	20.4797346109198	HmgS
61	PSHAa0642	T1	4.6400410075666	MetR
62	PSHAa1181	T1	55.0080041219725	MetR
63	PSHAa2224	T1	9.29427160574522	MetR
64	PSHAa2223	T1	12.1519816759057	MetR
65	PSHAa2222	T1	8.61142293607133	MetR
66	PSHAa2376	T1	319.162386298041	MetR
67	PSHAa0642	T2	8.63390673842933	MetR
68	PSHAa1181	T2	46.8061353236262	MetR
69	PSHAa2224	T2	9.21044785130665	MetR
70	PSHAa2223	T2	20.073758958373	MetR
71	PSHAa2222	T2	14.8507945798797	MetR
72	PSHAa2376	T2	943.782933433088	MetR
73	PSHAa0642	T3	9.74249739843743	MetR
74	PSHAa1181	T3	55.5195292023679	MetR
75	PSHAa2224	T3	11.4655322058767	MetR
76	PSHAa2223	T3	25.3921916188799	MetR
77	PSHAa2222	T3	19.6788248068494	MetR
78	PSHAa2376	T3	1461.52288196014	MetR
79	PSHAa0642	T4	16.2297992095355	MetR
80	PSHAa1181	T4	68.6709680975457	MetR
81	PSHAa2224	T4	13.9717285154699	MetR
82	PSHAa2223	T4	23.3700438205345	MetR
83	PSHAa2222	T4	20.3817597894565	MetR
84	PSHAa2376	T4	1501.01305226633	MetR
85	PSHAa0642	T5	26.6696985198276	MetR
86	PSHAa1181	T5	99.2780920888718	MetR
87	PSHAa2224	T5	20.1701119993395	MetR
88	PSHAa2223	T5	27.4217576664438	MetR
89	PSHAa2222	T5	21.4816470123828	MetR
90	PSHAa2376	T5	1601.6859208408	MetR
91	PSHAa2724	T1	241.164129475249	MetJ
92	PSHAa1181	T1	55.0080041219725	MetJ
93	PSHAa2224	T1	9.29427160574522	MetJ
94	PSHAa2223	T1	12.1519816759057	MetJ
95	PSHAa2222	T1	8.61142293607133	MetJ
96	PSHAa0286	T1	48.0289338681028	MetJ
97	PSHAa0287	T1	83.7357355501654	MetJ
98	PSHAa1226	T1	26.8769489151062	MetJ
99	PSHAa2723	T1	8.1763004370152	MetJ
100	PSHAa2722	T1	7.09552217460205	MetJ
101	PSHAa2276	T1	73.7051073686672	MetJ
102	PSHAa2275	T1	454.697146573287	MetJ
103	PSHAa0642	T1	4.6400410075666	MetJ
104	PSHAa2922	T1	79.5962333634967	MetJ
105	PSHAa2724	T2	229.50715412914	MetJ
106	PSHAa1181	T2	46.8061353236262	MetJ
107	PSHAa2224	T2	9.21044785130665	MetJ
108	PSHAa2223	T2	20.073758958373	MetJ
109	PSHAa2222	T2	14.8507945798797	MetJ
110	PSHAa0286	T2	46.3537265058389	MetJ
111	PSHAa0287	T2	95.7011058125091	MetJ
112	PSHAa1226	T2	14.7808552633044	MetJ
113	PSHAa2723	T2	6.2423342361123	MetJ
114	PSHAa2722	T2	6.29519339376981	MetJ
115	PSHAa2276	T2	31.4194228803958	MetJ
116	PSHAa2275	T2	280.426606761906	MetJ
117	PSHAa0642	T2	8.63390673842933	MetJ
118	PSHAa2922	T2	144.12095446308	MetJ
119	PSHAa2724	T3	207.222774165182	MetJ
120	PSHAa1181	T3	55.5195292023679	MetJ
121	PSHAa2224	T3	11.4655322058767	MetJ
122	PSHAa2223	T3	25.3921916188799	MetJ
123	PSHAa2222	T3	19.6788248068494	MetJ
124	PSHAa0286	T3	52.3664686218643	MetJ
125	PSHAa0287	T3	126.007050550977	MetJ
126	PSHAa1226	T3	13.1325905879295	MetJ
127	PSHAa2723	T3	6.6427585499033	MetJ
128	PSHAa2722	T3	7.1630125993821	MetJ
129	PSHAa2276	T3	29.6625472259182	MetJ
130	PSHAa2275	T3	257.045136594414	MetJ
131	PSHAa0642	T3	9.74249739843743	MetJ
132	PSHAa2922	T3	221.077120542207	MetJ
133	PSHAa2724	T4	199.217629821266	MetJ
134	PSHAa1181	T4	68.6709680975457	MetJ
135	PSHAa2224	T4	13.9717285154699	MetJ
136	PSHAa2223	T4	23.3700438205345	MetJ
137	PSHAa2222	T4	20.3817597894565	MetJ
138	PSHAa0286	T4	52.7274606385264	MetJ
139	PSHAa0287	T4	106.254737613389	MetJ
140	PSHAa1226	T4	20.5552178686009	MetJ
141	PSHAa2723	T4	7.64514636943909	MetJ
142	PSHAa2722	T4	7.83664893679864	MetJ
143	PSHAa2276	T4	39.1259847255134	MetJ
144	PSHAa2275	T4	265.023531007509	MetJ
145	PSHAa0642	T4	16.2297992095355	MetJ
146	PSHAa2922	T4	173.594136992255	MetJ
147	PSHAa2724	T5	202.387417883678	MetJ
148	PSHAa1181	T5	99.2780920888718	MetJ
149	PSHAa2224	T5	20.1701119993395	MetJ
150	PSHAa2223	T5	27.4217576664438	MetJ
151	PSHAa2222	T5	21.4816470123828	MetJ
152	PSHAa0286	T5	63.2191468204721	MetJ
153	PSHAa0287	T5	109.135402464381	MetJ
154	PSHAa1226	T5	22.1990892328995	MetJ
155	PSHAa2723	T5	10.7586064736106	MetJ
156	PSHAa2722	T5	9.0942349048441	MetJ
157	PSHAa2276	T5	44.1573537986526	MetJ
158	PSHAa2275	T5	314.048382033624	MetJ
159	PSHAa0642	T5	26.6696985198276	MetJ
160	PSHAa2922	T5	185.182353216807	MetJ
161	PSHAa1619	T1	67.1302628706911	LiuR
162	PSHAa1453	T1	232.981046071561	LiuR
163	PSHAa1452	T1	170.656800468496	LiuR
164	PSHAa1451	T1	111.005518249216	LiuR
165	PSHAa1450	T1	82.2888066201081	LiuR
166	PSHAa1449	T1	93.3844976667525	LiuR
167	PSHAa1448	T1	86.2522466922561	LiuR
168	PSHAa1447	T1	202.162232929288	LiuR
169	PSHAa1446	T1	217.383571020606	LiuR
170	PSHAa1454	T1	107.960273403707	LiuR
171	PSHAa1455	T1	48.3858775758899	LiuR
172	PSHAa1456	T1	30.7555716404292	LiuR
173	PSHAa1457	T1	32.0277180457354	LiuR
174	PSHAa1458	T1	31.7278549227253	LiuR
175	PSHAa1459	T1	49.6666255024781	LiuR
176	PSHAa1460	T1	46.2821335997109	LiuR
177	PSHAa0586	T1	6.49062249704744	LiuR
178	PSHAa0587	T1	13.181262114164	LiuR
179	PSHAb0374	T1	10.0167811699578	LiuR
180	PSHAa1343	T1	190.239932936811	LiuR
181	PSHAa1167	T1	749.675307675077	LiuR
182	PSHAa1618	T1	193.058287883112	LiuR
183	PSHAa1617	T1	181.340525305588	LiuR
184	PSHAa1632	T1	233.437882755288	LiuR
185	PSHAa1631	T1	162.540954901918	LiuR
186	PSHAa1630	T1	168.699028203046	LiuR
187	PSHAa1619	T2	147.720451637935	LiuR
188	PSHAa1453	T2	464.886717779853	LiuR
189	PSHAa1452	T2	429.881160441651	LiuR
190	PSHAa1451	T2	227.387943872812	LiuR
191	PSHAa1450	T2	162.85390357586	LiuR
192	PSHAa1449	T2	184.114245024233	LiuR
193	PSHAa1448	T2	170.771556046882	LiuR
194	PSHAa1447	T2	681.760566544518	LiuR
195	PSHAa1446	T2	648.806056354098	LiuR
196	PSHAa1454	T2	382.444202802068	LiuR
197	PSHAa1455	T2	184.974996178033	LiuR
198	PSHAa1456	T2	123.466209074662	LiuR
199	PSHAa1457	T2	154.045750720249	LiuR
200	PSHAa1458	T2	121.318797676485	LiuR
201	PSHAa1459	T2	226.116998067446	LiuR
202	PSHAa1460	T2	212.572812850779	LiuR
203	PSHAa0586	T2	34.148429716947	LiuR
204	PSHAa0587	T2	44.1922814176453	LiuR
205	PSHAb0374	T2	60.1501736141579	LiuR
206	PSHAa1343	T2	255.692650893423	LiuR
207	PSHAa1167	T2	902.394169202341	LiuR
208	PSHAa1618	T2	757.001894219184	LiuR
209	PSHAa1617	T2	646.702980467639	LiuR
210	PSHAa1632	T2	680.019324241714	LiuR
211	PSHAa1631	T2	508.05049604818	LiuR
212	PSHAa1630	T2	526.448114248912	LiuR
213	PSHAa1619	T3	179.266398004176	LiuR
214	PSHAa1453	T3	306.733603374624	LiuR
215	PSHAa1452	T3	377.189580521455	LiuR
216	PSHAa1451	T3	174.809863928301	LiuR
217	PSHAa1450	T3	143.136666725226	LiuR
218	PSHAa1449	T3	158.746085321485	LiuR
219	PSHAa1448	T3	143.92064053322	LiuR
220	PSHAa1447	T3	765.634543093581	LiuR
221	PSHAa1446	T3	748.899224042169	LiuR
222	PSHAa1454	T3	368.601354952037	LiuR
223	PSHAa1455	T3	183.499561761554	LiuR
224	PSHAa1456	T3	132.156474191286	LiuR
225	PSHAa1457	T3	184.493400935379	LiuR
226	PSHAa1458	T3	120.139457809285	LiuR
227	PSHAa1459	T3	238.871079327518	LiuR
228	PSHAa1460	T3	228.210737307977	LiuR
229	PSHAa0586	T3	76.6557105064587	LiuR
230	PSHAa0587	T3	100.810447275087	LiuR
231	PSHAb0374	T3	98.1705984425774	LiuR
232	PSHAa1343	T3	275.028103395879	LiuR
233	PSHAa1167	T3	910.351704863226	LiuR
234	PSHAa1618	T3	1080.53995247205	LiuR
235	PSHAa1617	T3	948.832812096945	LiuR
236	PSHAa1632	T3	597.445265382835	LiuR
237	PSHAa1631	T3	485.186395409521	LiuR
238	PSHAa1630	T3	550.116062100205	LiuR
239	PSHAa1619	T4	147.059074791867	LiuR
240	PSHAa1453	T4	273.565427345069	LiuR
241	PSHAa1452	T4	347.215646531807	LiuR
242	PSHAa1451	T4	163.976745916789	LiuR
243	PSHAa1450	T4	148.926294051635	LiuR
244	PSHAa1449	T4	156.267961917619	LiuR
245	PSHAa1448	T4	135.670448644076	LiuR
246	PSHAa1447	T4	799.566734450472	LiuR
247	PSHAa1446	T4	774.662283423152	LiuR
248	PSHAa1454	T4	324.294140625041	LiuR
249	PSHAa1455	T4	200.762121944494	LiuR
250	PSHAa1456	T4	149.64259560066	LiuR
251	PSHAa1457	T4	208.261166213203	LiuR
252	PSHAa1458	T4	119.515132016433	LiuR
253	PSHAa1459	T4	245.550614524267	LiuR
254	PSHAa1460	T4	238.395793681912	LiuR
255	PSHAa0586	T4	113.281640753515	LiuR
256	PSHAa0587	T4	182.578762216035	LiuR
257	PSHAb0374	T4	180.453750845437	LiuR
258	PSHAa1343	T4	212.329312302694	LiuR
259	PSHAa1167	T4	764.401573432478	LiuR
260	PSHAa1618	T4	1029.10322372972	LiuR
261	PSHAa1617	T4	899.144830546486	LiuR
262	PSHAa1632	T4	473.574477669932	LiuR
263	PSHAa1631	T4	385.984132828279	LiuR
264	PSHAa1630	T4	469.218571006886	LiuR
265	PSHAa1619	T5	158.757750401924	LiuR
266	PSHAa1453	T5	256.869923031953	LiuR
267	PSHAa1452	T5	344.287535073782	LiuR
268	PSHAa1451	T5	165.482291078435	LiuR
269	PSHAa1450	T5	162.910564135453	LiuR
270	PSHAa1449	T5	160.773559018161	LiuR
271	PSHAa1448	T5	129.420335735861	LiuR
272	PSHAa1447	T5	793.84193144808	LiuR
273	PSHAa1446	T5	747.995828436551	LiuR
274	PSHAa1454	T5	311.139348467615	LiuR
275	PSHAa1455	T5	191.136745934962	LiuR
276	PSHAa1456	T5	144.300064228161	LiuR
277	PSHAa1457	T5	190.459371214082	LiuR
278	PSHAa1458	T5	117.425278872204	LiuR
279	PSHAa1459	T5	216.48261998751	LiuR
280	PSHAa1460	T5	186.204002849064	LiuR
281	PSHAa0586	T5	113.293271653311	LiuR
282	PSHAa0587	T5	160.156485184835	LiuR
283	PSHAb0374	T5	194.010064059446	LiuR
284	PSHAa1343	T5	211.396193756909	LiuR
285	PSHAa1167	T5	691.718612855823	LiuR
286	PSHAa1618	T5	933.724446182076	LiuR
287	PSHAa1617	T5	825.04574170256	LiuR
288	PSHAa1632	T5	465.897648779242	LiuR
289	PSHAa1631	T5	424.780407644754	LiuR
290	PSHAa1630	T5	492.797114497382	LiuR
291	PSHAa2291	T1	11.5836876055249	ArgR
292	PSHAa2290	T1	7.00363396808521	ArgR
293	PSHAa2289	T1	13.6809200125263	ArgR
294	PSHAa2288	T1	36.898236628853	ArgR
295	PSHAa2287	T1	15.147777467054	ArgR
296	PSHAa2659	T1	59.3948652728427	ArgR
297	PSHAa0194	T1	646.222467109136	ArgR
298	PSHAa0195	T1	344.687028485624	ArgR
299	PSHAa0196	T1	404.365077346875	ArgR
300	PSHAa2292	T1	10.6552466826647	ArgR
301	PSHAa2291	T2	13.2637240900652	ArgR
302	PSHAa2290	T2	12.4056255794217	ArgR
303	PSHAa2289	T2	24.7878931004325	ArgR
304	PSHAa2288	T2	82.5771831398529	ArgR
305	PSHAa2287	T2	25.3732946153787	ArgR
306	PSHAa2659	T2	79.8092695467831	ArgR
307	PSHAa0194	T2	851.118676423223	ArgR
308	PSHAa0195	T2	324.923836662328	ArgR
309	PSHAa0196	T2	475.987824221296	ArgR
310	PSHAa2292	T2	19.6032930688051	ArgR
311	PSHAa2291	T3	11.2875678524165	ArgR
312	PSHAa2290	T3	9.72378884892034	ArgR
313	PSHAa2289	T3	20.8877686651342	ArgR
314	PSHAa2288	T3	84.952449717008	ArgR
315	PSHAa2287	T3	24.9363108158097	ArgR
316	PSHAa2659	T3	82.7844085061613	ArgR
317	PSHAa0194	T3	1049.7375293475	ArgR
318	PSHAa0195	T3	358.169384477252	ArgR
319	PSHAa0196	T3	630.601327091797	ArgR
320	PSHAa2292	T3	20.6153950497802	ArgR
321	PSHAa2291	T4	6.22021513124634	ArgR
322	PSHAa2290	T4	5.71964580427494	ArgR
323	PSHAa2289	T4	12.2523964371434	ArgR
324	PSHAa2288	T4	52.7446888736173	ArgR
325	PSHAa2287	T4	15.2488392670448	ArgR
326	PSHAa2659	T4	82.4399439383982	ArgR
327	PSHAa0194	T4	883.125594270832	ArgR
328	PSHAa0195	T4	359.901958946878	ArgR
329	PSHAa0196	T4	637.663390525632	ArgR
330	PSHAa2292	T4	17.2531139738027	ArgR
331	PSHAa2291	T5	8.08745855179771	ArgR
332	PSHAa2290	T5	6.79197841938188	ArgR
333	PSHAa2289	T5	15.3135571497362	ArgR
334	PSHAa2288	T5	58.1724331875358	ArgR
335	PSHAa2287	T5	17.8611744428661	ArgR
336	PSHAa2659	T5	74.8381335936086	ArgR
337	PSHAa0194	T5	804.378664275348	ArgR
338	PSHAa0195	T5	397.567730017038	ArgR
339	PSHAa0196	T5	639.295789289729	ArgR
340	PSHAa2292	T5	19.5918634238661	ArgR
