# Supplementary material for: Diauxie and co-utilization of carbon sources can coexist during bacterial growth in nutritionally complex environments
Source: Nat Commun. 2020 Jun 19;11:3135. doi: 10.1038/s41467-020-16872-8 (PMC7305145; doi:10.1038/s41467-020-16872-8)
Supplement: Supplementary file 9 — Source Data [file 41467_2020_16872_MOESM9_ESM.zip › Source_Data_files/FigureS8A_R1.csv]

val	iso	leu	threo	ala	glu	gln	met	asn	asp	lys	gly	pro	tyr	his	trp	phe	ser	arg
2	2	2	2	2	2	2	2	2	2	2	2	2	2	2	2	2	2	2
1,94	1,95	1,97	1,95	1,93	1,95	1,9	1,95	1,95	1,96	1,95	1,93	1,89	1,87	1,94	1,93	1,94	1,97	1,95
1,95	1,95	1,96	1,94	1,93	1,92	1,85	1,95	1,94	1,95	1,95	1,92	1,9	1,89	1,95	1,93	1,93	1,92	1,94
1,93	1,93	1,89	1,91	1,91	1,87	1,8	1,93	1,91	1,92	1,92	1,91	1,89	1,85	1,93	1,92	1,89	1,92	1,89
1,88	1,88	1,85	1,9	1,9	1,81	1,74	1,94	1,89	1,93	1,9	1,91	1,86	1,71	1,95	1,93	1,85	1,91	1,83
1,85	1,81	1,76	1,85	1,86	1,7	1,63	1,92	1,83	1,87	1,85	1,89	1,85	1,76	1,95	1,91	1,79	1,83	1,7
1,78	1,71	1,65	1,77	1,8	1,53	1,51	1,91	1,74	1,81	1,77	1,86	1,78	1,73	1,94	1,9	1,7	1,69	1,5
1,71	1,62	1,54	1,7	1,8	1,42	1,36	1,9	1,67	1,77	1,74	1,87	1,76	1,81	1,95	1,91	1,68	1,62	1,32
1,64	1,54	1,43	1,6	1,82	1,28	1,19	1,87	1,57	1,7	1,68	1,84	1,71	1,72	1,93	1,89	1,62	1,49	1,14
1,57	1,45	1,33	1,49	1,85	1,11	1,02	1,86	1,47	1,65	1,65	1,83	1,69	1,64	1,92	1,88	1,57	1,33	0,93
