# Supplementary material for: Diauxie and co-utilization of carbon sources can coexist during bacterial growth in nutritionally complex environments
Source: Nat Commun. 2020 Jun 19;11:3135. doi: 10.1038/s41467-020-16872-8 (PMC7305145; doi:10.1038/s41467-020-16872-8)
Supplement: Supplementary file 9 — Source Data [file 41467_2020_16872_MOESM9_ESM.zip › Source_Data_files/FigureS21]

1		Curva_1	12	asnB	16.792517	16.792517	25.094242	1.0822936	0	102.08837	84.67651	123.08059	Asp
2		Curva_1	10	asnB	17.209852	17.209852	1.8272148	1.3983867	0	7.433473	3.3638604	16.426521	Asp
3		Curva_1	6	asnB	17.918467	17.918467	2.6116235	1.0825553	0	10.624604	8.807472	12.816641	Asp
4		Curva_1	4	asnB	19.339674	19.339674	0.24580903	1.2193205	0	1	0.62569624	1.5982196	Asp
5		Curva_1	8	asnB	18.026785	18.026785	0.8228734	1.0613312	0	3.3476126	2.9080875	3.8535671	Asp
6		Curva_2	12	asnB	18.187824	18.187824	24.411188	1.0458661	0	99.30956	89.31769	110.41922	Asp
7		Curva_2	10	asnB	17.271612	17.271612	3.0229068	1.0681391	0	12.297786	10.522839	14.372123	Asp
8		Curva_2	4	asnB	18.982992	18.982992	0.24168909	1.1493163	0	0.98323923	0.70752597	1.3663942	Asp
9		Curva_2	6	asnB	17.410696	17.410696	3.0460107	1.11541	0	12.391777	9.571253	16.043474	Asp
10		Curva_2	8	asnB	18.11168	18.11168	1.2341436	1.0638831	0	5.0207415	4.336845	5.812485	Asp
21		Curva_1	4	gdhA	20.303278	20.303278	0.19029559	1.2520907	0	1	0.58766264	1.7016566	Glu
22		Curva_1	6	gdhA	19.00545	19.00545	1.8338497	1.0748283	0	9.636848	8.125121	11.429841	Glu
23		Curva_1	8	gdhA	18.790024	18.790024	0.7028095	1.0759183	0	3.6932518	3.106439	4.390915	Glu
24		Curva_1	10	gdhA	18.970556	18.970556	0.78686464	1.0647049	0	4.13496	3.5652044	4.7957687	Glu
25		Curva_1	12	gdhA	21.628204	21.628204	1.828628	1.0735619	0	9.609408	8.124604	11.365567	Glu
26		Curva_2	12	gdhA	22.768858	22.768858	2.1208057	1.0386921	0	11.144797	10.187955	12.191505	Glu
27		Curva_2	10	gdhA	20.197401	20.197401	0.8312398	1.1354847	0	4.3681507	3.2345562	5.8990297	Glu
28		Curva_2	4	gdhA	20.03168	20.03168	0.17675236	1.1300207	0	0.9288306	0.6956762	1.2401261	Glu
29		Curva_2	8	gdhA	19.081186	19.081186	0.9328087	1.0758121	0	4.9018936	4.124005	5.826512	Glu
30		Curva_2	6	gdhA	18.780617	18.780617	1.7900732	1.1138104	0	9.406803	7.290394	12.1376095	Glu
31		Curva_2	10	glnA	15.220686	15.220686	10.004604	1.1319282	0	4.1302667	3.0811777	5.5365534	Glu
32		Curva_2	12	glnA	20.890293	20.890293	4.5817733	1.0451798	0	1.8915236	1.7038531	2.099865	Glu
33		Curva_2	8	glnA	15.079082	15.079082	9.305913	1.0736259	0	3.8418214	3.2477417	4.5445704	Glu
34		Curva_2	4	glnA	15.081651	15.081651	2.418153	1.1610518	0	0.99830204	0.7013138	1.4210571	Glu
35		Curva_2	6	glnA	15.651319	15.651319	7.741874	1.0820093	0	3.1961288	2.6526551	3.8509493	Glu
36		Curva_1	4	glnA	15.376558	15.376558	2.422266	1.3128949	0	1	0.525328	1.9035728	Glu
37		Curva_1	8	glnA	14.576125	14.576125	11.992146	1.0823314	0	4.9507966	4.106066	5.9693108	Glu
38		Curva_1	6	glnA	16.391005	16.391005	5.8141127	1.3415726	0	2.4002783	1.1981248	4.808628	Glu
39		Curva_1	12	glnA	19.32491	19.32491	4.899886	1.0664068	0	2.0228522	1.7375486	2.3550024	Glu
40		Curva_1	10	glnA	14.625405	14.625405	6.980004	1.2192582	0	2.8816009	1.8032248	4.6048746	Glu
41		Curva_2	10	glyA	17.693895	17.693895	0.6520845	1.0704718	0	1.6140903	1.3740218	1.8961037	Ser
42		Curva_2	12	glyA	21.225353	21.225353	0.8263694	1.07182	0	2.0454938	1.7360862	2.4100447	Ser
43		Curva_1	10	glyA	16.63152	16.63152	0.50012845	1.2237046	0	1.2379568	0.7680391	1.9953893	Ser
44		Curva_1	12	glyA	19.972616	19.972616	0.7299046	1.2068591	0	1.8067166	1.1582516	2.8182347	Ser
45		Curva_2	6	glyA	17.532337	17.532337	0.8605297	1.4350034	0	2.1300502	0.90675855	5.0036626	Ser
46		Curva_2	8	glyA	17.993256	17.993256	0.35085952	1.1634128	0	0.8684748	0.60718554	1.2422042	Ser
47		Curva_2	4	glyA	16.27737	16.27737	0.46930045	1.4543505	0	1.161649	0.47909728	2.816606	Ser
48		Curva_1	8	glyA	17.5285	17.5285	0.31092447	1.1030587	0	0.7696244	0.61030805	0.9705292	Ser
49		Curva_1	6	glyA	17.50091	17.50091	0.86668	1.2073652	0	2.1452737	1.3739318	3.3496566	Ser
50		Curva_1	4	glyA	16.369904	16.369904	0.40399507	1.366551	0	1	0.47785467	2.0926864	Ser
51		Curva_2	12	mdeA	21.777182	21.777182	3.2204525	1.0967433	0	18.30862	14.717104	22.7766	Met
52		Curva_2	10	mdeA	17.631926	17.631926	2.8134875	1.0529048	0	15.994981	14.159303	18.068645	Met
53		Curva_2	6	mdeA	18.514627	18.514627	1.8067015	1.1263975	0	10.271293	7.751642	13.60995	Met
54		Curva_2	4	mdeA	19.51463	19.51463	0.20568763	1.1736608	0	1.1693563	0.80076456	1.707611	Met
55		Curva_2	8	mdeA	19.244667	19.244667	0.72351503	1.0619037	0	4.1132607	3.5686562	4.740977	Met
56		Curva_1	10	mdeA	17.602856	17.602856	1.6663154	1.3964969	0	9.473184	4.3006186	20.867044	Met
57		Curva_1	8	mdeA	19.306097	19.306097	0.44105992	1.0774798	0	2.5074732	2.1018455	2.9913814	Met
58		Curva_1	12	mdeA	20.768593	20.768593	2.586534	1.0908111	0	14.704725	11.972736	18.06011	Met
59		Curva_1	4	mdeA	20.16169	20.16169	0.17589816	1.2526052	0	1	0.587092	1.7033107	Met
60		Curva_1	6	mdeA	18.69531	18.69531	1.8977317	1.0907047	0	10.788809	8.786386	13.247586	Met
61		Curva_2	8	metK	18.930279	18.930279	0.6614098	1.1069789	0	0.713799	0.5613103	0.90771365	Met
62		Curva_2	4	metK	16.38545	16.38545	1.011823	1.1904066	0	1.0919678	0.7231342	1.6489245	Met
63		Curva_2	6	metK	21.280502	21.280502	0.21857066	1.0874723	0	0.23588328	0.19345583	0.28761566	Met
64		Curva_1	6	metK	20.990896	20.990896	0.31071576	1.4991252	0	0.33532703	0.12872948	0.87349236	Met
65		Curva_2	10	metK	20.501568	20.501568	0.35146892	1.2453392	0	0.37930816	0.22577338	0.6372527	Met
66		Curva_1	10	metK	18.955784	18.955784	0.4442677	1.4572067	0	0.4794574	0.19682668	1.167928	Met
67		Curva_1	4	metK	16.822496	16.822496	0.92660517	1.414976	0	1	0.4400835	2.272296	Met
68		Curva_2	12	metK	24.785748	24.785748	0.37305036	1.0696476	0	0.40259904	0.34334397	0.4720805	Met
69		Curva_1	12	metK	22.902388	22.902388	0.48932272	1.0982677	0	0.5280811	0.42309815	0.6591135	Met
70		Curva_1	8	metK	18.501316	18.501316	0.5141384	1.4099873	0	0.55486244	0.24623369	1.2503258	Met
71		Curva_1	12	murI	23.105484	23.105484	0.22752607	1.2204764	0	10.047281	6.272477	16.09378	Glu
72		Curva_1	10	murI	22.226784	22.226784	0.035745375	1.2158706	0	1.5784733	0.99428433	2.505901	Glu
73		Curva_1	8	murI	22.16327	22.16327	0.032472167	1.2068851	0	1.4339324	0.9192199	2.2368555	Glu
74		Curva_1	4	murI	22.014174	22.014174	0.022645535	1.3088287	0	1	0.5291954	1.889661	Glu
75		Curva_1	6	murI	24.247238	24.247238	0.024145734	1.2905667	0	1.066247	0.5833158	1.9490004	Glu
76		Curva_2	10	murI	23.26116	23.26116	0.038021144	1.1422851	0	1.6789687	1.2258224	2.2996283	Glu
77		Curva_2	12	murI	24.594023	24.594023	0.07758086	1.0623131	0	3.425879	2.9695778	3.952295	Glu
78		Curva_2	8	murI	22.953562	22.953562	0.032788053	1.0827812	0	1.4478817	1.1996574	1.7474666	Glu
79		Curva_2	6	murI	24.129272	24.129272	0.021949222	1.0702151	0	0.9692517	0.82555985	1.1379536	Glu
80		Curva_2	4	murI	21.970654	21.970654	0.019371556	1.1591814	0	0.85542494	0.60323703	1.213042	Glu
81		Curva_1	10	phhA	15.775953	15.775953	4.1408935	1.395098	0	1.8186333	0.8275788	3.9965103	Phe
82		Curva_1	12	phhA	19.174215	19.174215	5.346252	1.0690186	0	2.3480132	2.0052166	2.7494118	Phe
83		Curva_2	12	phhA	20.238792	20.238792	6.347915	1.0413258	0	2.7879324	2.5333576	3.068089	Phe
84		Curva_2	10	phhA	16.314047	16.314047	5.097267	1.0394045	0	2.2386618	2.043145	2.4528885	Phe
85		Curva_2	4	phhA	15.14874	15.14874	2.4089096	1.1387278	0	1.0579658	0.7781436	1.4384127	Phe
86		Curva_2	8	phhA	16.244783	16.244783	3.644715	1.0944388	0	1.6007175	1.2931284	1.9814713	Phe
87		Curva_2	6	phhA	15.806552	15.806552	7.6652193	1.1135765	0	3.3664775	2.6103597	4.3416123	Phe
88		Curva_1	8	phhA	15.974098	15.974098	2.7278368	1.0678847	0	1.198035	1.0256994	1.3993258	Phe
89		Curva_1	6	phhA	15.8965225	15.8965225	8.497877	1.0675936	0	3.732171	3.1973648	4.3564315	Phe
90		Curva_1	4	phhA	15.621173	15.621173	2.2769258	1.2218899	0	1	0.62258965	1.6061944	Phe
91		Curva_1	4	purA	18.550795	18.550795	0.26251084	1.3548661	0	1	0.48765713	2.050621	Asp
92		Curva_1	6	purA	21.428904	21.428904	0.19105096	1.3984032	0	0.72778314	0.32933366	1.6083031	Asp
93		Curva_1	8	purA	19.92436	19.92436	0.17376032	1.1937872	0	0.66191673	0.4354117	1.0062518	Asp
94		Curva_2	12	purA	23.063711	23.063711	0.27282432	1.0524254	0	1.0392878	0.9210045	1.1727623	Asp
95		Curva_2	10	purA	21.074795	21.074795	0.19935705	1.1358176	0	0.7594241	0.56195337	1.026286	Asp
96		Curva_2	8	purA	20.614939	20.614939	0.18862185	1.0695947	0	0.71852976	0.61284715	0.8424368	Asp
97		Curva_2	4	purA	18.294962	18.294962	0.25671467	1.1582737	0	0.97792023	0.690898	1.3841811	Asp
98		Curva_2	6	purA	21.125422	21.125422	0.19503197	1.0962454	0	0.7429483	0.59784913	0.9232632	Asp
99		Curva_1	12	purA	22.68306	22.68306	0.3900397	1.2187924	0	1.4858043	0.93061507	2.37221	Asp
100		Curva_1	10	purA	19.956392	19.956392	0.19526955	1.2208848	0	0.7438533	0.46401736	1.1924504	Asp
111		Curva_1	8	sdaA	20.380487	20.380487	0.05635887	1.1274143	0	1.7674541	1.3310369	2.3469627	Ser
112		Curva_1	6	sdaA	20.222536	20.222536	0.17150465	1.2112315	0	5.3785076	3.418699	8.461799	Ser
113		Curva_1	4	sdaA	20.430689	20.430689	0.031887036	1.3155842	0	1	0.5227923	1.9128057	Ser
114		Curva_2	8	sdaA	20.380856	20.380856	0.08755098	1.1433045	0	2.7456608	2.0003953	3.768582	Ser
115		Curva_2	6	sdaA	20.017096	20.017096	0.19992714	1.3645831	0	6.269857	3.0063074	13.076209	Ser
116		Curva_2	4	sdaA	20.06538	20.06538	0.04448791	1.4372349	0	1.3951724	0.5917442	3.2894382	Ser
117		Curva_1	12	sdaA	22.041735	22.041735	0.23154189	1.2587116	0	7.2613177	4.21432	12.511327	Ser
118		Curva_1	10	sdaA	19.851366	19.851366	0.06991145	1.213333	0	2.1924725	1.3878837	3.4635007	Ser
119		Curva_2	10	sdaA	20.676182	20.676182	0.10846002	1.110285	0	3.4013832	2.655951	4.3560314	Ser
120		Curva_2	12	sdaA	23.119768	23.119768	0.29965723	1.0581939	0	9.397463	8.220969	10.742324	Ser
