# Supplementary material for: Diauxie and co-utilization of carbon sources can coexist during bacterial growth in nutritionally complex environments
Source: Nat Commun. 2020 Jun 19;11:3135. doi: 10.1038/s41467-020-16872-8 (PMC7305145; doi:10.1038/s41467-020-16872-8)
Supplement: Supplementary file 9 — Source Data [file 41467_2020_16872_MOESM9_ESM.zip › Source_Data_files/Figure3C.txt]

	PSHAa2291	PSHAa2290	PSHAa2289	PSHAa2288	PSHAa2287	PSHAa2659	PSHAa0194	PSHAa0195	PSHAa0196	PSHAa2292
PSHAa2291	1	0.830639077637869	0.764555438557917	0.421966414388547	0.659492334193247	-0.244104975248037	-0.0592067392123901	-0.693484187066344	-0.693295363109705	-0.0659496067876612
PSHAa2290	0.830639077637869	1	0.986478280356951	0.806291306143522	0.921297530619204	0.302505478588544	0.340008343887976	-0.631862431078965	-0.302735345282451	0.442173840194124
PSHAa2289	0.764555438557917	0.986478280356951	1	0.8822528103737	0.967001855311028	0.403038592682977	0.451938836459181	-0.509975357938885	-0.155212744378712	0.571280321385103
PSHAa2288	0.421966414388547	0.806291306143522	0.8822528103737	1	0.959068970702716	0.748749417946823	0.807297059244377	-0.232404922739172	0.309273429768664	0.847902472038602
PSHAa2287	0.659492334193247	0.921297530619204	0.967001855311028	0.959068970702716	1	0.536205244767809	0.647793019383936	-0.382625297277293	0.0491570165265642	0.688497946073333
PSHAa2659	-0.244104975248037	0.302505478588544	0.403038592682977	0.748749417946823	0.536205244767809	1	0.8845439434327	0.0596070351097166	0.734209737051646	0.881700624624008
PSHAa0194	-0.0592067392123901	0.340008343887976	0.451938836459181	0.807297059244377	0.647793019383936	0.8845439434327	1	0.0615386760338268	0.696703111126146	0.814944419046155
PSHAa0195	-0.693484187066344	-0.631862431078965	-0.509975357938885	-0.232404922739172	-0.382625297277293	0.0596070351097166	0.0615386760338268	1	0.693373561685175	0.242845093609866
PSHAa0196	-0.693295363109705	-0.302735345282451	-0.155212744378712	0.309273429768664	0.0491570165265642	0.734209737051646	0.696703111126146	0.693373561685175	1	0.704655528487958
PSHAa2292	-0.0659496067876612	0.442173840194124	0.571280321385103	0.847902472038602	0.688497946073333	0.881700624624008	0.814944419046155	0.242845093609866	0.704655528487958	1
