# Supplementary material for: Diauxie and co-utilization of carbon sources can coexist during bacterial growth in nutritionally complex environments
Source: Nat Commun. 2020 Jun 19;11:3135. doi: 10.1038/s41467-020-16872-8 (PMC7305145; doi:10.1038/s41467-020-16872-8)
Supplement: Supplementary file 9 — Source Data [file 41467_2020_16872_MOESM9_ESM.zip › Source_Data_files/FigureS8A_R2.csv]

val	iso	leu	threo	ala	glu	gln	met	asn	asp	lys	gly	pro	tyr	his	trp	phe	ser	arg
2	2	2	2	2	2	2	2	2	2	2	2	2	2	2	2	2	2	2
1,96	1,96	1,99	1,95	1,94	1,95	1,92	1,96	1,96	1,96	1,96	1,93	1,91	1,84	1,95	1,94	1,95	1,95	1,97
1,96	1,96	1,97	1,97	1,97	1,95	1,85	1,98	1,97	1,99	1,96	1,94	1,92	1,92	1,98	1,96	1,94	1,96	1,95
1,93	1,92	1,91	1,91	1,91	1,88	1,78	1,94	1,92	1,92	1,93	1,92	1,91	1,94	1,95	1,94	1,87	1,89	1,87
1,89	1,86	1,83	1,89	1,89	1,82	1,7	1,94	1,88	1,91	1,9	1,9	1,88	1,81	1,95	1,92	1,81	1,84	1,79
1,83	1,78	1,73	1,84	1,84	1,71	1,58	1,92	1,82	1,86	1,84	1,87	1,83	1,76	1,94	1,91	1,75	1,77	1,63
1,78	1,71	1,65	1,8	1,83	1,61	1,47	1,92	1,76	1,83	1,82	1,88	1,85	1,76	1,96	1,93	1,73	1,71	1,5
1,67	1,56	1,47	1,67	1,71	1,4	1,28	1,88	1,62	1,75	1,73	1,83	1,77	1,7	1,94	1,91	1,64	1,51	1,22
1,61	1,48	1,35	1,59	1,76	1,25	1,12	1,87	1,56	1,7	1,68	1,82	1,73	1,66	1,93	1,9	1,6	1,41	1,02
1,55	1,41	1,3	1,52	1,85	1,13	1,01	1,88	1,5	1,72	1,68	1,83	1,7	1,69	1,95	1,91	1,58	1,32	0,84
