# Supplementary material for: Diauxie and co-utilization of carbon sources can coexist during bacterial growth in nutritionally complex environments
Source: Nat Commun. 2020 Jun 19;11:3135. doi: 10.1038/s41467-020-16872-8 (PMC7305145; doi:10.1038/s41467-020-16872-8)
Supplement: Supplementary file 9 — Source Data [file 41467_2020_16872_MOESM9_ESM.zip › Source_Data_files/Figure_2E.txt]

	V1	V2
PSHAa1163	-0.76446944456784	0.0029458962372184
PSHAa2768	-0.0923239133600406	0.0571589882960959
PSHAa1288	0.193724147099913	0.0381049330231022
PSHAa1289	0.0906521999528705	-0.0553120786834726
PSHAa2315	0.272861185716976	-0.176876817698309
PSHAa1408	-0.406801131505995	-0.168693203677559
PSHAa1440	1.39976718689763	0.322526091437283
PSHAa2796	0.598494937481701	0.0185023525618646
PSHAa0725	0.104553854677644	-0.457517432984029
PSHAa0956	-0.471156797816784	-0.224525197342435
PSHAa2288	0.532028159130796	-0.65554074419242
PSHAa0275	-1.19954413179413	-0.279746541082472
PSHAa1692	0.372986883869483	-0.108899804601143
PSHAb0019	-0.104564731791037	-0.0348416399676112
PSHAa0533	-0.485279867656524	0.0132551694869519
PSHAa1250	0.4591474078261	0.0241826218809426
PSHAa2379	-0.212414636802469	0.0744689653190329
PSHAa2722	-0.654827427240756	0.163636507714093
PSHAa2293	-0.171824592890078	-0.195515676412345
PSHAa0166	-0.694686506672185	0.978979175227987
PSHAa2264	0.308517570862519	0.0921193464400764
PSHAa1670	0.209510493564592	-0.141835739462281
PSHAa1392	0.80169229158912	0.173491779187767
PSHAa0252	-1.07717456698009	0.112509105878922
PSHAa0937	-0.507011849633351	-0.10765470601388
PSHAa1094	0.14731004744801	-0.185749049938089
PSHAa1167	-0.375575079652165	-0.219528679430601
PSHAa1270	1.26896840393135	-0.0713749316827366
PSHAa1323	0.0872868383672352	-0.0155815647015739
PSHAa2434	-0.880161871046909	-0.049381836208679
PSHAa2473	1.632075209088	-0.713598291567466
PSHAb0295	-0.0849053167976082	-0.0495002294694017
PSHAa2376	1.54296951215346	0.0789438839002691
PSHAa2043	2.74041389033811	-0.10833891320389
PSHAb0492	-0.829075573334973	0.292351253538586
PSHAa2740	0.212327616851196	0.0712177712714823
PSHAa0670	-1.97845270181204	0.0995552202265302
PSHAa2044	2.50930800693329	-0.230607499342913
PSHAa2605	-0.00241013329294882	0.0637214889011016
PSHAa2846	-0.179911721498175	-0.147016809423482
PSHAa0195	-0.615468987339921	0.0402052728993724
PSHAa1075	-0.693208574188303	0.0896907380758145
PSHAa2254	-0.156393734066396	-0.155861417393095
