# Supplementary material for: Diauxie and co-utilization of carbon sources can coexist during bacterial growth in nutritionally complex environments
Source: Nat Commun. 2020 Jun 19;11:3135. doi: 10.1038/s41467-020-16872-8 (PMC7305145; doi:10.1038/s41467-020-16872-8)
Supplement: Supplementary file 9 — Source Data [file 41467_2020_16872_MOESM9_ESM.zip › Source_Data_files/FigureS10_A.txt]

0,044	0,042
0,048333333	0,045
0,064333333	0,063
0,091666667	0,089
0,121	0,115333333
0,140666667	0,137
0,162333333	0,155
0,173333333	0,163666667
0,173666667	0,167333333
