# Supplementary material for: Diauxie and co-utilization of carbon sources can coexist during bacterial growth in nutritionally complex environments
Source: Nat Commun. 2020 Jun 19;11:3135. doi: 10.1038/s41467-020-16872-8 (PMC7305145; doi:10.1038/s41467-020-16872-8)
Supplement: Supplementary file 9 — Source Data [file 41467_2020_16872_MOESM9_ESM.zip › Source_Data_files/Figure_1C.xls]

COG Functional Category	Description	N. of genes	%
J	Translation, ribosomal structure and biogenesis	169	4.84796328169822
A	RNA processing and modification	1	0.0286861732644865
K	Transcription	179	5.13482501434309
L	Replication, recombination and repair	160	4.58978772231784
B	Chromatin structure and dynamics	2	0.057372346528973
D	Cell cycle control, cell division, chromosome partitioning	32	0.917957544463568
Y	Nuclear structure	0	0
V	Defense mechanisms	43	1.23350545037292
T	Signal transduction mechanisms	154	4.41767068273092
M	Cell wall/membrane/envelope biogenesis	162	4.64716006884682
N	Cell motility	99	2.83993115318417
Z	Cytoskeleton	0	0
W	Extracellular structures	0	0
U	Intracellular trafficking, secretion, and vesicular transport	42	1.20481927710843
O	Posttranslational modification, protein turnover, chaperones	142	4.07343660355709
C	Energy production and conversion	170	4.87664945496271
G	Carbohydrate transport and metabolism	101	2.89730349971314
E	Amino acid transport and metabolism	230	6.5978198508319
F	Nucleotide transport and metabolism	58	1.66379804934022
H	Coenzyme transport and metabolism	108	3.09810671256454
I	Lipid transport and metabolism	128	3.67183017785427
P	Inorganic ion transport and metabolism	157	4.50372920252438
Q	Secondary metabolites biosynthesis, transport and catabolism	40	1.14744693057946
R	General function prediction only	289	8.2903040734366
S	Function unknown	254	7.28628800917958
X	No Functional Class Found	766	21.9736087205967
