# Supplementary material for: Diauxie and co-utilization of carbon sources can coexist during bacterial growth in nutritionally complex environments
Source: Nat Commun. 2020 Jun 19;11:3135. doi: 10.1038/s41467-020-16872-8 (PMC7305145; doi:10.1038/s41467-020-16872-8)
Supplement: Supplementary file 9 — Source Data [file 41467_2020_16872_MOESM9_ESM.zip › Source_Data_files/Figure5A.csv]

Time	Glu	sd_glu1	Glu	sd_glu2	Glu	sd_glu3	Glu	sd_glu4	Met	sd_met1	Met	sd_met2	Met	sd_met3	Met	sd_met4	Asp	sd_asp1	Asp	ad_asp2	Asp	as_asp3	Asp	as_asp4	Ala	sd_ala1	Ala	sd_ala2	Ala	ad_ala3	Ala	sd_ala4
0	0,083	0	0,084	0	0,084	0	0,075	0	0,118	0	0,115	0	0,108	0	0,116	0	0,072	0	0,071	0	0,076	0	0,071	0	0,085	0	0,077	0	0,081	0	0,078	0
60	0,115333333	0,003511885	0,116333333	0,001527525	0,117333333	0,001527525	0,117	0,004582576	0,177333333	0,002081666	0,166333333	0,00305505	0,17	0,001	0,168666667	0,00057735	0,172	0,002645751	0,170222222	0,003464102	0,087	0,001	0,098	0,001732051	0,118407407	0,003785939	0,110666667	0,00450925	0,115333333	0,005507571	0,112	0,001
120	0,165333333	0,007094599	0,171333333	0,005507571	0,167666667	0,005131601	0,174	0,004358899	0,262666667	0,001527525	0,244666667	0,001527525	0,245	0,004358899	0,248666667	0,00321455	0,252111111	0,001	0,248592593	0,00305505	0,127333333	0,002516611	0,143333333	0,007094599	0,17308642	0,005507571	0,160333333	0,002081666	0,170333333	0,002516611	0,169	0,004242641
180	0,234333333	0,003785939	0,244333333	0,002516611	0,239666667	0,009073772	0,246666667	0,005131601	0,386	0,01	0,355333333	0,005507571	0,365666667	0,008736895	0,355333333	0,003511885	0,369	0,005033223	0,363333333	0,006027714	0,196333333	0,006027714	0,23	0,005291503	0,263222222	0,006350853	0,237666667	0,010066446	0,242	0,007211103	0,245666667	0,01266228
240		NA	0,342333333	0,006658328	0,35	0,011532563	0,342666667	0,023245071		NA	0,458333333	0,00450925	0,460666667	0,001527525	0,465	0,003464102		NA	0,462833333	0,001527525	0,269333333	0,004163332	0,313333333	0,00321455		NA	0,342666667	0,003511885	0,355666667	0,002309401	0,358666667	0,005686241
300		NA	0,406	0,004358899	0,402666667	0,009073772	0,402666667	0,005773503		NA	0,523666667	0,002309401	0,544333333	0,004932883	0,554333333	0,004932883		NA	0,549333333	0,004725816	0,368	0,004	0,384333333	0,011718931		NA	0,412	0,002	0,409	0,011789826	0,424	0,011789826
360		NA	0,473666667	0,021385353	0,471	0,025357445	0,506	0,004582576		NA	0,618333333	0,011846237	0,618666667	0,013576941	0,645333333	0,018502252		NA	0,632	0,009643651	0,449666667	0,006350853	0,477333333	0,010115994		NA	0,501333333	0,006806859	0,512333333	0,018770544	0,515333333	0,007505553
420		NA		NA	0,555	0,004	0,588333333	0,004932883		NA		NA	0,716666667	0,008326664	0,716333333	0,005686241		NA		NA	0,544	0,007211103	0,560333333	0,018823744		NA		NA	0,622333333	0,023115651	0,609333333	0,01266228
480		NA		NA	0,58	0,006244998	0,635666667	0,018876794		NA		NA	0,740333333	0,007234178	0,739666667	0,002309401		NA		NA	0,61	0,012529964	0,621	0,018147543		NA		NA	0,659	0,007	0,643666667	0,004041452
510		NA		NA	0,588	0,002645751	0,647	0,008		NA		NA	0,711	0,004582576	0,711333333	0,005773503		NA		NA	0,620666667	0,021385353	0,629	0,012489996		NA		NA	0,665666667	0,006806859	0,644333333	0,00450925
1440		NA		NA		NA	0,652666667	0,001154701		NA		NA		NA	0,689333333	0,006110101		NA		NA		NA	0,634	0,001732051		NA		NA		NA	0,644333333	0,002516611
	Glu	0		0	0	0
	Glu	0,003511885		0,002081666	0,002645751	0,003785939
	Glu	0,007094599		0,001527525	0,001	0,005507571
	Glu	0,003785939		0,01	0,005033223	0,006350853
	Glu	NA		NA	NA	NA
	Glu	NA		NA	NA	NA
	Glu	NA		NA	NA	NA
	Glu	NA		NA	NA	NA
	Glu	NA		NA	NA	NA
	Glu	NA		NA	NA	NA
	Glu	NA		NA	NA	NA
	Glu	0		0	0	0
	Glu	0,001527525		0,00305505	0,003464102	0,00450925
	Glu	0,005507571		0,001527525	0,00305505	0,002081666
	Glu	0,002516611		0,005507571	0,006027714	0,010066446
	Glu	0,006658328		0,00450925	0,001527525	0,003511885
	Glu	0,004358899		0,002309401	0,004725816	0,002
	Glu	0,021385353		0,011846237	0,009643651	0,006806859
	Glu	NA		NA	NA	NA
	Glu	NA		NA	NA	NA
	Glu	NA		NA	NA	NA
	Glu	NA		NA	NA	NA
	Glu	0		0	0	0
	Glu	0,001527525		0,001	0,001	0,005507571
	Glu	0,005131601		0,004358899	0,002516611	0,002516611
	Glu	0,009073772		0,008736895	0,006027714	0,007211103
	Glu	0,011532563		0,001527525	0,004163332	0,002309401
	Glu	0,009073772		0,004932883	0,004	0,011789826
	Glu	0,025357445		0,013576941	0,006350853	0,018770544
	Glu	0,004		0,008326664	0,007211103	0,023115651
	Glu	0,006244998		0,007234178	0,012529964	0,007
	Glu	0,002645751		0,004582576	0,021385353	0,006806859
	Glu	NA		NA	NA	NA
	Glu	0		0	0	0
	Glu	0,004582576		0,00057735	0,001732051	0,001
	Glu	0,004358899		0,00321455	0,007094599	0,004242641
	Glu	0,005131601		0,003511885	0,005291503	0,01266228
	Glu	0,023245071		0,003464102	0,00321455	0,005686241
	Glu	0,005773503		0,004932883	0,011718931	0,011789826
	Glu	0,004582576		0,018502252	0,010115994	0,007505553
	Glu	0,004932883		0,005686241	0,018823744	0,01266228
	Glu	0,018876794		0,002309401	0,018147543	0,004041452
	Glu	0,008		0,005773503	0,012489996	0,00450925
	Glu	0,001154701		0,006110101	0,001732051	0,002516611
	Met	0
	Met	0,002081666
	Met	0,001527525
	Met	0,01
	Met	NA
	Met	NA
	Met	NA
	Met	NA
	Met	NA
	Met	NA
	Met	NA
	Met	0
	Met	0,00305505
	Met	0,001527525
	Met	0,005507571
	Met	0,00450925
	Met	0,002309401
	Met	0,011846237
	Met	NA
	Met	NA
	Met	NA
	Met	NA
	Met	0
	Met	0,001
	Met	0,004358899
	Met	0,008736895
	Met	0,001527525
	Met	0,004932883
	Met	0,013576941
	Met	0,008326664
	Met	0,007234178
	Met	0,004582576
	Met	NA
	Met	0
	Met	0,00057735
	Met	0,00321455
	Met	0,003511885
	Met	0,003464102
	Met	0,004932883
	Met	0,018502252
	Met	0,005686241
	Met	0,002309401
	Met	0,005773503
	Met	0,006110101
	Asp	0
	Asp	0,002645751
	Asp	0,001
	Asp	0,005033223
	Asp	NA
	Asp	NA
	Asp	NA
	Asp	NA
	Asp	NA
	Asp	NA
	Asp	NA
	Asp	0
	Asp	0,003464102
	Asp	0,00305505
	Asp	0,006027714
	Asp	0,001527525
	Asp	0,004725816
	Asp	0,009643651
	Asp	NA
	Asp	NA
	Asp	NA
	Asp	NA
	Asp	0
	Asp	0,001
	Asp	0,002516611
	Asp	0,006027714
	Asp	0,004163332
	Asp	0,004
	Asp	0,006350853
	Asp	0,007211103
	Asp	0,012529964
	Asp	0,021385353
	Asp	NA
	Asp	0
	Asp	0,001732051
	Asp	0,007094599
	Asp	0,005291503
	Asp	0,00321455
	Asp	0,011718931
	Asp	0,010115994
	Asp	0,018823744
	Asp	0,018147543
	Asp	0,012489996
	Asp	0,001732051
	Ala	0
	Ala	0,003785939
	Ala	0,005507571
	Ala	0,006350853
	Ala	NA
	Ala	NA
	Ala	NA
	Ala	NA
	Ala	NA
	Ala	NA
	Ala	NA
	Ala	0
	Ala	0,00450925
	Ala	0,002081666
	Ala	0,010066446
	Ala	0,003511885
	Ala	0,002
	Ala	0,006806859
	Ala	NA
	Ala	NA
	Ala	NA
	Ala	NA
	Ala	0
	Ala	0,005507571
	Ala	0,002516611
	Ala	0,007211103
	Ala	0,002309401
	Ala	0,011789826
	Ala	0,018770544
	Ala	0,023115651
	Ala	0,007
	Ala	0,006806859
	Ala	NA
	Ala	0
	Ala	0,001
	Ala	0,004242641
	Ala	0,01266228
	Ala	0,005686241
	Ala	0,011789826
	Ala	0,007505553
	Ala	0,01266228
	Ala	0,004041452
	Ala	0,00450925
	Ala	0,002516611
