# Supplementary material for: Diauxie and co-utilization of carbon sources can coexist during bacterial growth in nutritionally complex environments
Source: Nat Commun. 2020 Jun 19;11:3135. doi: 10.1038/s41467-020-16872-8 (PMC7305145; doi:10.1038/s41467-020-16872-8)
Supplement: Supplementary file 9 — Source Data [file 41467_2020_16872_MOESM9_ESM.zip › Source_Data_files/Figure2A-D_UpRegulated_genes.LocusTag.txt]

PSHAa1143
PSHAa2690
PSHAa2872
PSHAa0166
PSHAb0195
PSHAa2069
PSHAa1484
PSHAa2087
PSHAa2260
PSHAa0058
PSHAa2870
PSHAa0528
PSHAb0245
PSHAa2086
PSHAa1726
PSHAb0196
PSHAa2272
PSHAb0194
PSHAa0068
PSHAa0629
PSHAb0197
