# Supplementary material for: Diauxie and co-utilization of carbon sources can coexist during bacterial growth in nutritionally complex environments
Source: Nat Commun. 2020 Jun 19;11:3135. doi: 10.1038/s41467-020-16872-8 (PMC7305145; doi:10.1038/s41467-020-16872-8)
Supplement: Supplementary file 9 — Source Data [file 41467_2020_16872_MOESM9_ESM.zip › Source_Data_files/FigureS9_B.csv]

val	iso	leu	threo	ala	glu	met	asn	asp	lys	gly	pro	tyr	his	trp	phe	ser	arg
0,2	0,2	0,2	0,2	0,2	0,2	2	0,2	0,2	0,2	0,2	0,2	0,2	2	2	0,2	0,2	0,2
0,18	0,18	0,18	0,19	0,19	0,19	1,96	0,18	0,15	0,2	0,2	0,18	0,19	1,97	1,97	0,19	0,14	0,16
0,17	0,18	0,17	0,18	0,18	0,17	1,94	0,15	0,14	0,19	0,19	0,17	0,18	1,96	1,94	0,18	0,12	0,14
0,17	0,17	0,16	0,18	0,18	0,15	1,97	0,14	0,13	0,18	0,19	0,16	0,17	1,98	1,96	0,17	0,12	0,14
0,17	0,16	0,15	0,17	0,17	0,13	1,94	0,12	0,13	0,18	0,18	0,15	0,16	1,95	1,93	0,16	0,11	0,11
0,16	0,15	0,14	0,16	0,17	0,11	1,95	0,09	0,12	0,17	0,17	0,14	0,15	1,96	1,94	0,15	0,1	0,09
0,15	0,14	0,12	0,14	0,15	0,09	1,93	0,06	0,1	0,16	0,15	0,13	0,14	1,95	1,92	0,14	0,08	0,07
0,14	0,12	0,11	0,13	0,14	0,07	1,94	0,04	0,09	0,14	0,14	0,12	0,13	1,97	1,94	0,12	0,08	0,04
0,12	0,1	0,08	0,11	0,13	0,05	1,95	0,01	0,07	0,13	0,12	0,09	0,11	1,98	1,94	0,09	0,06	0,01
0,1	0,08	0,06	0,09	0,11	0,03	1,93	0,01	0,04	0,12	0,11	0,07	0,09	1,96	1,92	0,07	0,05	0
0,08	0,06	0,04	0,06	0,09	0,01	1,94	0	0,01	0,1	0,08	0,04	0,07	1,96	1,9	0,05	0,03	0,01
0,05	0,03	0,02	0,04	0,06	0	1,92	0	0	0,08	0,05	0,01	0,04	1,95	1,89	0,02	0,02	0
0,03	0,01	0,01	0,01	0,04	0	1,93	0	0	0,06	0,03	0	0,02	1,97	1,9	0	0	0
0,01	0,01	0	0	0,02	0	1,9	0	0	0,05	0,01	0	0,01	1,93	1,86	0	0	0
0,01	0	0	0	0,01	0	1,91	0	0	0,04	0	0	0	1,95	1,87	0	0	0
0	0	0	0	0	0	1,88	0	0	0,04	0	0	0	1,93	1,85	0	0	0
0	0	0	0	0	0	1,88	0	0	0,03	0	0	0	1,93	1,87	0	0	0
0	0	0	0	0	0	1,85	0	0	0,03	0	0	0	1,91	1,84	0	0	0
