# Supplementary material for: Diauxie and co-utilization of carbon sources can coexist during bacterial growth in nutritionally complex environments
Source: Nat Commun. 2020 Jun 19;11:3135. doi: 10.1038/s41467-020-16872-8 (PMC7305145; doi:10.1038/s41467-020-16872-8)
Supplement: Supplementary file 9 — Source Data [file 41467_2020_16872_MOESM9_ESM.zip › Source_Data_files/FigureS6_A.txt]

C1;0.607 0.452 0.165
C2;0.069 0.510 0.195 0.899
C3;0.744 0.315 0.972 0.146 0.063 0.135 0.416 0.217
C4;0.151 0.117 0.000
