# Supplementary material for: Diauxie and co-utilization of carbon sources can coexist during bacterial growth in nutritionally complex environments
Source: Nat Commun. 2020 Jun 19;11:3135. doi: 10.1038/s41467-020-16872-8 (PMC7305145; doi:10.1038/s41467-020-16872-8)
Supplement: Supplementary file 9 — Source Data [file 41467_2020_16872_MOESM9_ESM.zip › Source_Data_files/FigureS8A_R1.txt]

val	iso	leu	threo	ala	glu	gln	met	asn	asp	lys	gly	pro	tyr	his	trp	phe	ser	arg
1	1	1	1	1	1	1	1	1	1	1	1	1	1	1	1	1	1	1
0,97	0,98	0,94	0,97	0,97	0,96	0,9	0,97	0,96	0,96	0,98	1	1,03	0,96	0,98	0,97	0,96	0,96	0,96
0,96	0,97	0,94	0,97	0,98	0,95	0,87	0,98	0,96	0,96	0,98	1	1,03	0,98	0,99	0,99	0,97	0,95	0,94
0,95	0,94	0,9	0,95	0,96	0,9	0,82	0,97	0,93	0,93	0,96	0,99	1,01	0,96	0,99	0,97	0,93	0,92	0,91
0,93	0,91	0,86	0,93	0,94	0,84	0,77	0,97	0,9	0,92	0,93	0,97	0,99	0,94	0,98	0,96	0,89	0,9	0,84
0,88	0,86	0,8	0,89	0,91	0,74	0,68	0,97	0,85	0,88	0,89	0,96	0,95	0,91	0,99	0,96	0,84	0,85	0,74
0,83	0,78	0,71	0,82	0,88	0,61	0,58	0,95	0,77	0,82	0,82	0,92	0,89	0,87	0,97	0,95	0,79	0,77	0,58
0,77	0,71	0,61	0,73	0,84	0,5	0,44	0,93	0,67	0,75	0,76	0,89	0,84	0,82	0,96	0,93	0,74	0,68	0,4
0,7	0,63	0,54	0,65	0,85	0,4	0,32	0,91	0,56	0,67	0,7	0,86	0,78	0,78	0,95	0,93	0,71	0,59	0,22
0,65	0,57	0,46	0,55	0,85	0,33	0,22	0,91	0,41	0,58	0,66	0,84	0,74	0,75	0,95	0,93	0,67	0,49	0
