# Supplementary material for: Diauxie and co-utilization of carbon sources can coexist during bacterial growth in nutritionally complex environments
Source: Nat Commun. 2020 Jun 19;11:3135. doi: 10.1038/s41467-020-16872-8 (PMC7305145; doi:10.1038/s41467-020-16872-8)
Supplement: Supplementary file 9 — Source Data [file 41467_2020_16872_MOESM9_ESM.zip › Source_Data_files/Figure2A-D_UpRegulated_genes_FC.LocusTag.txt]

0.504103454005292
0.520649801800612
0.532711790273785
0.548678078036017
0.550478142115995
0.564211024356798
0.573973353594596
0.590044018211913
0.60616190492279
0.609094391265187
0.619496639359434
0.622280772407243
0.62615441918621
0.633623462645339
0.645062697614617
0.650900701376918
0.678658668386849
0.694825718693872
0.701884653242034
0.993460241337799
1.1076357523087
