# Supplementary material for: Diauxie and co-utilization of carbon sources can coexist during bacterial growth in nutritionally complex environments
Source: Nat Commun. 2020 Jun 19;11:3135. doi: 10.1038/s41467-020-16872-8 (PMC7305145; doi:10.1038/s41467-020-16872-8)
Supplement: Supplementary file 9 — Source Data [file 41467_2020_16872_MOESM9_ESM.zip › Source_Data_files/Figure1B/Cluster_3.LocusTag.txt]

Genes
PSHAa0033
PSHAa0049
PSHAa0087
PSHAa0110
PSHAa0190
PSHAa0194
PSHAa0274
PSHAa0326
PSHAa0360
PSHAa0424
PSHAa0437
PSHAa0532
PSHAa0745
PSHAa0833
PSHAa0870
PSHAa0897
PSHAa0908
PSHAa0913
PSHAa0969
PSHAa0978
PSHAa1091
PSHAa1137
PSHAa1148
PSHAa1149
PSHAa1187
PSHAa1254
PSHAa1306
PSHAa1335
PSHAa1345
PSHAa1448
PSHAa1451
PSHAa1548
PSHAa1708
PSHAa1727
PSHAa1738
PSHAa1874
PSHAa1900
PSHAa1944
PSHAa2027
PSHAa2046
PSHAa2077
PSHAa2131
PSHAa2179
PSHAa2196
PSHAa2217
PSHAa2288
PSHAa2296
PSHAa2344
PSHAa2354
PSHAa2375
PSHAa2377
PSHAa2383
PSHAa2482
PSHAa2489
PSHAa2492
PSHAa2730
PSHAa2765
PSHAa2775
PSHAa2851
PSHAa2881
PSHAa2882
PSHAa2885
PSHAa2910
PSHAa2924
PSHAa2941
PSHAa2959
PSHAa2985
PSHAb0010
PSHAb0012
PSHAb0062
PSHAb0084
PSHAb0086
PSHAb0090
PSHAb0182
PSHAb0203
PSHAb0321
PSHAb0358
PSHAb0365
PSHAb0373
PSHAb0424
PSHAb0428
PSHAb0514
PSHAb0558
