# Supplementary material for: Diauxie and co-utilization of carbon sources can coexist during bacterial growth in nutritionally complex environments
Source: Nat Commun. 2020 Jun 19;11:3135. doi: 10.1038/s41467-020-16872-8 (PMC7305145; doi:10.1038/s41467-020-16872-8)
Supplement: Supplementary file 9 — Source Data [file 41467_2020_16872_MOESM9_ESM.zip › Source_Data_files/Figure1B/Cluster_4.LocusTag.txt]

Genes
PSHAa0007
PSHAa0008
PSHAa0010
PSHAa0011
PSHAa0012
PSHAa0013
PSHAa0016
PSHAa0017
PSHAa0018
PSHAa0026
PSHAa0032
PSHAa0042
PSHAa0046
PSHAa0047
PSHAa0048
PSHAa0054
PSHAa0055
PSHAa0060
PSHAa0062
PSHAa0066
PSHAa0067
PSHAa0068
PSHAa0070
PSHAa0080
PSHAa0081
PSHAa0084
PSHAa0095
PSHAa0096
PSHAa0099
PSHAa0100
PSHAa0101
PSHAa0103
PSHAa0106
PSHAa0127
PSHAa0128
PSHAa0134
PSHAa0138
PSHAa0157
PSHAa0158
PSHAa0159
PSHAa0160
PSHAa0170
PSHAa0174
PSHAa0175
PSHAa0183
PSHAa0187
PSHAa0191
PSHAa0193
PSHAa0204
PSHAa0214
PSHAa0215
PSHAa0227
PSHAa0232
PSHAa0235
PSHAa0241
PSHAa0243
PSHAa0246
PSHAa0247
PSHAa0248
PSHAa0249
PSHAa0251
PSHAa0261
PSHAa0262
PSHAa0263
PSHAa0271
PSHAa0284
PSHAa0285
PSHAa0288
PSHAa0289
PSHAa0295
PSHAa0296
PSHAa0299
PSHAa0306
PSHAa0307
PSHAa0308
PSHAa0316
PSHAa0331
PSHAa0336
PSHAa0338
PSHAa0343
PSHAa0344
PSHAa0345
PSHAa0364
PSHAa0375
PSHAa0378
PSHAa0384
PSHAa0395
PSHAa0434
PSHAa0443
PSHAa0444
PSHAa0458
PSHAa0459
PSHAa0463
PSHAa0470
PSHAa0493
PSHAa0504
PSHAa0506
PSHAa0507
PSHAa0514
PSHAa0525
PSHAa0526
PSHAa0527
PSHAa0528
PSHAa0542
PSHAa0545
PSHAa0581
PSHAa0582
PSHAa0583
PSHAa0584
PSHAa0586
PSHAa0587
PSHAa0595
PSHAa0599
PSHAa0614
PSHAa0615
PSHAa0616
PSHAa0617
PSHAa0620
PSHAa0621
PSHAa0622
PSHAa0623
PSHAa0626
PSHAa0627
PSHAa0628
PSHAa0638
PSHAa0643
PSHAa0661
PSHAa0664
PSHAa0672
PSHAa0673
PSHAa0679
PSHAa0690
PSHAa0691
PSHAa0698
PSHAa0717
PSHAa0726
PSHAa0736
PSHAa0750
PSHAa0759
PSHAa0766
PSHAa0767
PSHAa0769
PSHAa0781
PSHAa0782
PSHAa0783
PSHAa0784
PSHAa0788
PSHAa0807
PSHAa0808
PSHAa0809
PSHAa0810
PSHAa0811
PSHAa0812
PSHAa0813
PSHAa0814
PSHAa0815
PSHAa0817
PSHAa0818
PSHAa0819
PSHAa0826
PSHAa0829
PSHAa0835
PSHAa0840
PSHAa0853
PSHAa0871
PSHAa0872
PSHAa0876
PSHAa0877
PSHAa0878
PSHAa0881
PSHAa0905
PSHAa0923
PSHAa0925
PSHAa0926
PSHAa0927
PSHAa0935
PSHAa0958
PSHAa0960
PSHAa0966
PSHAa0967
PSHAa0968
PSHAa0982
PSHAa0985
PSHAa0991
PSHAa0992
PSHAa0993
PSHAa1002
PSHAa1010
PSHAa1011
PSHAa1012
PSHAa1013
PSHAa1014
PSHAa1015
PSHAa1017
PSHAa1032
PSHAa1036
PSHAa1038
PSHAa1039
PSHAa1047
PSHAa1056
PSHAa1073
PSHAa1074
PSHAa1089
PSHAa1090
PSHAa1095
PSHAa1096
PSHAa1114
PSHAa1115
PSHAa1121
PSHAa1138
PSHAa1139
PSHAa1146
PSHAa1154
PSHAa1170
PSHAa1194
PSHAa1198
PSHAa1209
PSHAa1210
PSHAa1214
PSHAa1215
PSHAa1221
PSHAa1232
PSHAa1237
PSHAa1240
PSHAa1243
PSHAa1244
PSHAa1250
PSHAa1263
PSHAa1264
PSHAa1266
PSHAa1270
PSHAa1271
PSHAa1274
PSHAa1278
PSHAa1283
PSHAa1284
PSHAa1298
PSHAa1302
PSHAa1305
PSHAa1308
PSHAa1312
PSHAa1315
PSHAa1322
PSHAa1324
PSHAa1325
PSHAa1326
PSHAa1329
PSHAa1332
PSHAa1336
PSHAa1344
PSHAa1347
PSHAa1349
PSHAa1352
PSHAa1357
PSHAa1358
PSHAa1360
PSHAa1366
PSHAa1367
PSHAa1368
PSHAa1375
PSHAa1380
PSHAa1385
PSHAa1386
PSHAa1389
PSHAa1392
PSHAa1394
PSHAa1406
PSHAa1407
PSHAa1410
PSHAa1422
PSHAa1430
PSHAa1437
PSHAa1438
PSHAa1440
PSHAa1446
PSHAa1447
PSHAa1456
PSHAa1457
PSHAa1463
PSHAa1475
PSHAa1476
PSHAa1477
PSHAa1478
PSHAa1480
PSHAa1483
PSHAa1485
PSHAa1486
PSHAa1488
PSHAa1490
PSHAa1500
PSHAa1501
PSHAa1502
PSHAa1504
PSHAa1536
PSHAa1558
PSHAa1564
PSHAa1572
PSHAa1573
PSHAa1577
PSHAa1578
PSHAa1583
PSHAa1585
PSHAa1586
PSHAa1587
PSHAa1603
PSHAa1604
PSHAa1617
PSHAa1618
PSHAa1619
PSHAa1621
PSHAa1636
PSHAa1643
PSHAa1673
PSHAa1674
PSHAa1683
PSHAa1689
PSHAa1692
PSHAa1700
PSHAa1701
PSHAa1707
PSHAa1714
PSHAa1715
PSHAa1716
PSHAa1718
PSHAa1720
PSHAa1724
PSHAa1725
PSHAa1726
PSHAa1732
PSHAa1733
PSHAa1737
PSHAa1739
PSHAa1740
PSHAa1751
PSHAa1753
PSHAa1755
PSHAa1765
PSHAa1766
PSHAa1772
PSHAa1773
PSHAa1774
PSHAa1775
PSHAa1779
PSHAa1781
PSHAa1782
PSHAa1785
PSHAa1786
PSHAa1787
PSHAa1788
PSHAa1789
PSHAa1791
PSHAa1792
PSHAa1794
PSHAa1795
PSHAa1796
PSHAa1807
PSHAa1823
PSHAa1824
PSHAa1825
PSHAa1826
PSHAa1827
PSHAa1828
PSHAa1837
PSHAa1838
PSHAa1842
PSHAa1843
PSHAa1844
PSHAa1845
PSHAa1846
PSHAa1847
PSHAa1850
PSHAa1851
PSHAa1854
PSHAa1855
PSHAa1856
PSHAa1857
PSHAa1858
PSHAa1882
PSHAa1884
PSHAa1885
PSHAa1898
PSHAa1899
PSHAa1901
PSHAa1906
PSHAa1920
PSHAa1922
PSHAa1947
PSHAa1948
PSHAa1949
PSHAa1952
PSHAa1953
PSHAa1976
PSHAa1986
PSHAa1987
PSHAa1989
PSHAa2004
PSHAa2005
PSHAa2018
PSHAa2019
PSHAa2020
PSHAa2022
PSHAa2023
PSHAa2042
PSHAa2043
PSHAa2044
PSHAa2055
PSHAa2069
PSHAa2070
PSHAa2076
PSHAa2082
PSHAa2109
PSHAa2116
PSHAa2118
PSHAa2120
PSHAa2121
PSHAa2123
PSHAa2124
PSHAa2128
PSHAa2129
PSHAa2138
PSHAa2139
PSHAa2140
PSHAa2141
PSHAa2142
PSHAa2143
PSHAa2145
PSHAa2147
PSHAa2148
PSHAa2149
PSHAa2152
PSHAa2154
PSHAa2155
PSHAa2172
PSHAa2181
PSHAa2183
PSHAa2190
PSHAa2203
PSHAa2206
PSHAa2208
PSHAa2218
PSHAa2220
PSHAa2250
PSHAa2253
PSHAa2264
PSHAa2265
PSHAa2266
PSHAa2267
PSHAa2270
PSHAa2282
PSHAa2294
PSHAa2303
PSHAa2312
PSHAa2315
PSHAa2324
PSHAa2327
PSHAa2328
PSHAa2329
PSHAa2330
PSHAa2332
PSHAa2346
PSHAa2347
PSHAa2349
PSHAa2362
PSHAa2363
PSHAa2372
PSHAa2373
PSHAa2376
PSHAa2382
PSHAa2384
PSHAa2385
PSHAa2387
PSHAa2389
PSHAa2393
PSHAa2394
PSHAa2395
PSHAa2396
PSHAa2397
PSHAa2398
PSHAa2401
PSHAa2402
PSHAa2403
PSHAa2404
PSHAa2406
PSHAa2410
PSHAa2417
PSHAa2436
PSHAa2437
PSHAa2438
PSHAa2444
PSHAa2445
PSHAa2448
PSHAa2454
PSHAa2456
PSHAa2457
PSHAa2458
PSHAa2469
PSHAa2470
PSHAa2483
PSHAa2484
PSHAa2494
PSHAa2499
PSHAa2502
PSHAa2504
PSHAa2514
PSHAa2517
PSHAa2523
PSHAa2525
PSHAa2535
PSHAa2536
PSHAa2551
PSHAa2552
PSHAa2555
PSHAa2560
PSHAa2569
PSHAa2571
PSHAa2574
PSHAa2581
PSHAa2582
PSHAa2595
PSHAa2599
PSHAa2600
PSHAa2601
PSHAa2602
PSHAa2603
PSHAa2605
PSHAa2611
PSHAa2613
PSHAa2620
PSHAa2622
PSHAa2638
PSHAa2649
PSHAa2658
PSHAa2663
PSHAa2688
PSHAa2689
PSHAa2690
PSHAa2691
PSHAa2692
PSHAa2693
PSHAa2694
PSHAa2695
PSHAa2696
PSHAa2697
PSHAa2698
PSHAa2699
PSHAa2718
PSHAa2719
PSHAa2720
PSHAa2734
PSHAa2735
PSHAa2738
PSHAa2739
PSHAa2746
PSHAa2749
PSHAa2755
PSHAa2761
PSHAa2767
PSHAa2777
PSHAa2778
PSHAa2821
PSHAa2825
PSHAa2826
PSHAa2835
PSHAa2836
PSHAa2841
PSHAa2842
PSHAa2856
PSHAa2865
PSHAa2866
PSHAa2867
PSHAa2868
PSHAa2872
PSHAa2874
PSHAa2887
PSHAa2888
PSHAa2891
PSHAa2900
PSHAa2901
PSHAa2911
PSHAa2916
PSHAa2921
PSHAa2937
PSHAa2938
PSHAa2942
PSHAa2943
PSHAa2945
PSHAa2946
PSHAa2947
PSHAa2952
PSHAa2953
PSHAa2954
PSHAa2957
PSHAa2958
PSHAa2962
PSHAa2966
PSHAa2972
PSHAa2974
PSHAa2984
PSHAb0009
PSHAb0017
PSHAb0018
PSHAb0025
PSHAb0027
PSHAb0033
PSHAb0034
PSHAb0040
PSHAb0041
PSHAb0044
PSHAb0059
PSHAb0061
PSHAb0063
PSHAb0064
PSHAb0071
PSHAb0073
PSHAb0075
PSHAb0076
PSHAb0077
PSHAb0083
PSHAb0091
PSHAb0092
PSHAb0100
PSHAb0101
PSHAb0112
PSHAb0113
PSHAb0114
PSHAb0117
PSHAb0118
PSHAb0122
PSHAb0123
PSHAb0131
PSHAb0145
PSHAb0147
PSHAb0156
PSHAb0157
PSHAb0170
PSHAb0171
PSHAb0174
PSHAb0175
PSHAb0177
PSHAb0184
PSHAb0187
PSHAb0189
PSHAb0193
PSHAb0216
PSHAb0218
PSHAb0219
PSHAb0220
PSHAb0221
PSHAb0223
PSHAb0241
PSHAb0242
PSHAb0244
PSHAb0251
PSHAb0271
PSHAb0272
PSHAb0273
PSHAb0275
PSHAb0276
PSHAb0278
PSHAb0283
PSHAb0288
PSHAb0289
PSHAb0290
PSHAb0292
PSHAb0293
PSHAb0297
PSHAb0302
PSHAb0305
PSHAb0309
PSHAb0314
PSHAb0330
PSHAb0333
PSHAb0336
PSHAb0346
PSHAb0349
PSHAb0351
PSHAb0355
PSHAb0357
PSHAb0374
PSHAb0415
PSHAb0422
PSHAb0423
PSHAb0437
PSHAb0445
PSHAb0446
PSHAb0451
PSHAb0469
PSHAb0472
PSHAb0473
PSHAb0474
PSHAb0477
PSHAb0491
PSHAb0495
PSHAb0500
PSHAb0502
PSHAb0505
PSHAb0506
PSHAb0511
PSHAb0518
PSHAb0519
PSHAb0528
PSHAb0547
PSHAb0548
PSHAb0549
PSHAb0551
PSHAb0552
PSHAb0553
PSHAb0557
PSHAb0559
