# Supplementary material for: Diauxie and co-utilization of carbon sources can coexist during bacterial growth in nutritionally complex environments
Source: Nat Commun. 2020 Jun 19;11:3135. doi: 10.1038/s41467-020-16872-8 (PMC7305145; doi:10.1038/s41467-020-16872-8)
Supplement: Supplementary file 9 — Source Data [file 41467_2020_16872_MOESM9_ESM.zip › Source_Data_files/Figure1B/Cluster_5.LocusTag.txt]

Genes
PSHAa0196
PSHAa0202
PSHAa0236
PSHAa0329
PSHAa0379
PSHAa0492
PSHAa0548
PSHAa0589
PSHAa0642
PSHAa0654
PSHAa0763
PSHAa0764
PSHAa0770
PSHAa0771
PSHAa0774
PSHAa0775
PSHAa0776
PSHAa0779
PSHAa0789
PSHAa0796
PSHAa0883
PSHAa0894
PSHAa0911
PSHAa1130
PSHAa1211
PSHAa1282
PSHAa1295
PSHAa1299
PSHAa1359
PSHAa1364
PSHAa1365
PSHAa1464
PSHAa1482
PSHAa1489
PSHAa1541
PSHAa1580
PSHAa1591
PSHAa1597
PSHAa1694
PSHAa1821
PSHAa1883
PSHAa1889
PSHAa1892
PSHAa1935
PSHAa1936
PSHAa1943
PSHAa1962
PSHAa1978
PSHAa2088
PSHAa2092
PSHAa2115
PSHAa2136
PSHAa2195
PSHAa2234
PSHAa2278
PSHAa2308
PSHAa2428
PSHAa2449
PSHAa2503
PSHAa2686
PSHAa2711
PSHAa2770
PSHAa2771
PSHAa2861
PSHAa2997
PSHAb0049
PSHAb0051
PSHAb0102
PSHAb0248
PSHAb0291
PSHAb0298
PSHAb0299
PSHAb0340
PSHAb0367
PSHAb0431
PSHAb0439
PSHAb0467
PSHAb0484
PSHAb0499
PSHAb0541
