# Supplementary material for: Diauxie and co-utilization of carbon sources can coexist during bacterial growth in nutritionally complex environments
Source: Nat Commun. 2020 Jun 19;11:3135. doi: 10.1038/s41467-020-16872-8 (PMC7305145; doi:10.1038/s41467-020-16872-8)
Supplement: Supplementary file 9 — Source Data [file 41467_2020_16872_MOESM9_ESM.zip › Source_Data_files/Figure1B/Cluster_2.LocusTag.txt]

Genes
PSHAa0004
PSHAa0030
PSHAa0050
PSHAa0071
PSHAa0073
PSHAa0090
PSHAa0125
PSHAa0154
PSHAa0155
PSHAa0156
PSHAa0161
PSHAa0184
PSHAa0211
PSHAa0212
PSHAa0213
PSHAa0292
PSHAa0302
PSHAa0314
PSHAa0370
PSHAa0371
PSHAa0372
PSHAa0450
PSHAa0462
PSHAa0488
PSHAa0521
PSHAa0533
PSHAa0534
PSHAa0538
PSHAa0561
PSHAa0607
PSHAa0681
PSHAa0686
PSHAa0711
PSHAa0848
PSHAa0937
PSHAa0946
PSHAa0987
PSHAa0988
PSHAa1008
PSHAa1009
PSHAa1051
PSHAa1060
PSHAa1065
PSHAa1126
PSHAa1167
PSHAa1218
PSHAa1225
PSHAa1246
PSHAa1307
PSHAa1346
PSHAa1387
PSHAa1393
PSHAa1433
PSHAa1497
PSHAa1567
PSHAa1595
PSHAa1605
PSHAa1609
PSHAa1717
PSHAa1757
PSHAa1758
PSHAa1759
PSHAa1760
PSHAa1761
PSHAa1762
PSHAa1764
PSHAa1809
PSHAa1830
PSHAa1831
PSHAa1880
PSHAa1887
PSHAa1895
PSHAa1903
PSHAa1916
PSHAa1929
PSHAa1967
PSHAa1969
PSHAa2035
PSHAa2058
PSHAa2084
PSHAa2158
PSHAa2263
PSHAa2290
PSHAa2293
PSHAa2295
PSHAa2298
PSHAa2299
PSHAa2311
PSHAa2321
PSHAa2381
PSHAa2490
PSHAa2531
PSHAa2542
PSHAa2543
PSHAa2558
PSHAa2583
PSHAa2607
PSHAa2675
PSHAa2744
PSHAa2793
PSHAa2797
PSHAa2854
PSHAa2894
PSHAa2896
PSHAa2939
PSHAa2950
PSHAa2968
PSHAa2976
PSHAb0004
PSHAb0015
PSHAb0020
PSHAb0022
PSHAb0054
PSHAb0095
PSHAb0096
PSHAb0097
PSHAb0099
PSHAb0105
PSHAb0181
PSHAb0207
PSHAb0213
PSHAb0235
PSHAb0269
PSHAb0488
PSHAb0544
PSHAb0555
