# Supplementary material for: Diauxie and co-utilization of carbon sources can coexist during bacterial growth in nutritionally complex environments
Source: Nat Commun. 2020 Jun 19;11:3135. doi: 10.1038/s41467-020-16872-8 (PMC7305145; doi:10.1038/s41467-020-16872-8)
Supplement: Supplementary file 9 — Source Data [file 41467_2020_16872_MOESM9_ESM.zip › Source_Data_files/Figure1B/X1.txt]

IDs	T2_rep1	T2_rep2	T2_rep3	T2_rep4	T4_rep1	T4_rep2	T4_rep3	T4_rep4	T5_rep1	T5_rep2	T5_rep3	T5_rep4	T6_rep1	T6_rep2	T6_rep3	T6_rep4	T7_rep1	T7_rep2	T7_rep3	T7_rep4
PSHAa0001	92.0362944301912	117.370326494069	126.926735270383	120.638653062189	95.1052066524446	99.2147051072295	95.3082178061699	103.546605627356	81.8054755641595	89.7804891450235	92.7824331046052	99.3440646435892	90.0117762262712	98.4072796630226	105.687147301198	111.943409967258	115.979855354042	135.213625055317	109.804340838032	127.037952429878
PSHAa0002	159.524429528279	197.609946026227	205.367976156703	207.949955974288	176.620107841839	172.282471938823	184.984163389229	169.063835811612	177.688981457791	164.825214851812	181.599465120947	185.501703349071	171.455002369964	181.842550245284	176.060439072148	171.64125374638	187.889749061329	201.338939231622	179.206153897176	196.987232840871
PSHAa0003	117.425761417317	132.130668434684	139.898044777106	142.629183853315	124.339849900619	119.577426927564	122.60903517782	133.243597568622	103.323256181146	100.813236069014	118.722021903896	108.041947223115	92.2514888639089	98.3388418448771	112.446783255206	108.668790010571	112.594459210558	118.026273174891	118.878213300281	136.097039318604
PSHAa0004	416.640705099531	467.541834385665	434.814275556383	461.935651743438	521.74150026586	516.989478148915	566.582762098455	547.729804160635	568.428709769703	544.678074118015	580.790293890182	529.597502333402	417.777969226797	430.566092591743	416.823397166056	422.288851014903	434.309914139644	442.392876321407	433.088144245849	440.152809583862
PSHAa0005	292.645731072432	310.334717498977	339.311279711839	312.610871459064	304.726723723313	321.51410517719	316.95946847446	308.591570319589	283.952147232297	281.709538844184	268.524060767322	263.624148011982	233.865947923683	219.428294869497	225.659204461169	222.81408080291	239.920746278255	238.972438452884	230.233687588869	196.438214685982
PSHAa0006	245.182300306947	271.515941317647	287.591779333584	265.415917720546	265.784922171078	272.43075524761	269.278476397778	292.631382414206	255.635755087958	257.272999500689	253.585898215435	240.942354234722	206.618984639538	206.971464612283	208.609028779171	204.111040112828	220.672723837497	215.835123749651	215.063015067849	213.718142029819
PSHAa0007	62.4750790198298	66.6805409042433	57.4747008595734	76.2547020348016	127.695168371895	130.307629576461	132.941199960585	119.451042136548	142.047159807087	139.095080596173	141.21677238974	142.742517521654	149.082292096086	151.8060665708	135.373530073464	141.161175531221	138.360204079234	154.870151304573	135.923587717423	146.058133519305
PSHAa0008	14.859358682556	15.9408819344509	12.2088562750304	19.9084255338893	35.0293475689195	38.049850444961	34.4268505840869	37.0611585927959	41.7103616708189	38.4418343065762	44.7033461646696	38.9170734374704	42.2474290635051	45.7557210750466	44.4850749429902	47.2470088863362	44.4804448403639	54.7635717773557	43.7548751310533	55.9582448787113
PSHAa0009	35.7872745122922	49.0605463150025	47.245652636131	64.7098293976323	45.9065309584395	53.174874478779	52.288163940046	53.6580078819238	52.2265058737759	56.8402420669833	56.6258240433623	73.9717157132191	51.3620695523881	44.4799200300559	45.8558482387999	42.9365296091319	52.6331788765966	65.5780199749817	44.6674448787121	47.4634929963409
PSHAa0010	56.7111201100018	57.7729205392547	51.0376042493446	54.7635490988994	148.72252062982	161.329660935904	143.825095247868	146.668304397875	233.991052177564	233.795974771266	198.427816775596	207.59041218838	272.967303677458	249.882234245279	251.549590922954	256.630860162261	267.017573571989	248.926762050616	229.83955830949	202.863321042886
PSHAa0011	58.3839402329193	60.6939446612901	54.2795966142178	61.2212516992971	178.128816020889	185.350456717408	165.707945052371	180.180195397669	266.492253938817	247.515049222159	250.975934881969	242.66958707335	295.621305070676	291.539664315235	299.759802464934	306.329091896736	343.850456942373	322.311938473201	298.313687548754	325.262617031162
PSHAa0012	10.9847725690271	12.2188478303264	12.5405921434286	12.6661671668313	26.7436060975485	28.0617887208899	25.9793736384025	27.9487570912067	34.1141276346214	35.4227349410173	33.4741171839621	36.7145759370179	36.42837782034	35.7157934944895	35.2550789962719	35.7184932528337	39.8439384310664	40.9197682887752	34.6558553075143	38.6264435947218
PSHAa0013	69.6831914507436	86.9947792513896	84.1730407673749	90.7190982613568	220.973503204819	232.456612821709	228.438514027524	208.614649080833	308.177348482419	312.073397655923	302.059762607971	324.225029136536	266.190685357964	249.034146900556	226.823600984011	226.692388698163	286.085982689348	275.361920648086	234.413166644552	245.919143044465
PSHAa0014	9.89077569038776	12.0400756332895	11.9620625868949	11.525531816257	19.9962618510771	20.7962883663657	20.3105690054448	24.7772395670443	16.3806447888637	20.8218547829423	15.211829175324	16.013804398061	15.7471777483642	17.1273240786276	16.4328776898864	17.261508340373	19.1951184006235	23.9865585876012	16.55957902662	22.0142858911626
PSHAa0015	30.7692327395822	39.6396201857485	37.9110567577135	41.0099097121721	45.7270498437409	51.4570438508033	45.5325656017323	49.7495890999026	45.6150639744825	52.3511151118788	47.7869729756102	53.5375362749786	46.1712355822751	49.0606746037169	44.5518691184881	47.6775299295971	53.6479701424666	60.3883166841101	48.9022927258859	56.2545251561785
PSHAa0016	30.1808498450795	45.1999429950124	38.545636023603	46.7827770647739	57.4617113642241	64.4889203959717	63.4405259333143	56.7098718077775	69.6188613250473	73.5336568033275	72.3575542410936	83.9591115832767	73.7356052753128	78.3511893053481	70.941634719355	70.5366255149989	83.398100698239	84.7984332898114	66.3590944895862	82.3738516877228
PSHAa0017	6.20089870481783	9.19684823945012	5.57819735436472	9.35619166546569	15.0844394458692	18.9778329772083	13.5052642453217	18.2106494427039	48.2647940446999	45.166427666472	54.0497484353375	45.6997719850326	103.980493215868	106.307008871834	111.431075365897	104.218629748696	115.037427850159	121.812021559746	111.472323231622	123.598458866451
PSHAa0018	7.84923886685801	12.7734003325696	7.19767400563189	15.7292497564351	27.8387622293684	29.3219736986909	24.9719980385193	28.8485535726003	89.3277732712115	75.7379676166271	83.5865500642639	87.4716296837483	222.859225489254	246.074285544664	200.196310752559	198.72335877832	218.908694532019	246.177754263302	194.108176746956	212.622277479109
PSHAa0019	12.71576696431	23.6307906152538	21.5930220168957	23.0514867120169	31.1499806443153	33.8017196804354	34.3152626107544	35.4296298563497	113.71286555034	102.164214014219	115.635279104448	127.128456612909	328.529209732263	344.449296327433	326.254110440033	312.655889246088	318.495271463251	346.283231100661	291.233997632166	350.568036042713
PSHAa0020	37.6101756518665	47.4089951820201	41.4467805113549	43.1198398495375	39.2066370783577	42.4908168283243	39.3380080634079	42.3356716781626	43.8966186248349	45.6112835394821	41.5570893954279	52.7431406482649	44.6413624744168	43.4470901744954	38.5337455942098	40.6877280217686	47.390133106011	48.1582410817599	39.2339304720558	44.1009901718461
PSHAa0021	147.450528118961	184.036784720559	150.646483230462	165.264971778536	121.844882790971	116.231498676696	117.984213252566	124.413564195966	126.792528146375	116.91915167465	129.477266642127	146.857097321523	116.402788806724	116.493675569626	121.004037736875	121.773830654269	146.833064257255	129.849211141852	125.674474284155	146.989215999776
PSHAa0022	176.508803282131	191.802202589638	164.845381552819	175.577434247443	144.679466218083	158.233659310636	158.200525418773	155.452224618407	150.971406395394	161.246549643482	165.362645389022	193.576195133038	175.728712680398	154.928820277651	161.010018674417	154.844371711782	188.088798044091	180.705363935033	163.324745427262	152.094294599785
PSHAa0023	262.607131660541	282.69388729663	260.814800792149	294.552226089485	296.380501800808	281.427471620036	301.572819092352	280.945051469626	304.973534732584	264.579747876063	284.280543998784	287.898276683232	269.778098208832	272.866824507099	277.225183121445	266.742921629294	314.167215975044	303.574823776685	281.652359464664	289.907757665034
PSHAa0024	34.7206635007239	42.4915537129159	38.8282729832808	46.8766382664018	74.1475745131026	82.3165948520927	80.397083018537	77.4034228438791	84.9926182036501	89.7126945186016	79.1364151663414	86.740250049087	73.821619207006	82.0385610594735	69.9564019829939	72.5172598956856	81.2762547457565	84.540368218985	71.3291203369144	79.8204269166352
PSHAa0025	2.38593775555816	2.61338135480698	3.47115767532634	2.90636175456442	4.4925082089503	5.18973780812921	3.83973199131695	5.70905716093795	5.83475205954992	6.56274645614931	4.8608088242187	5.8138352364284	5.13256306524044	6.82184014150804	5.39553391565984	6.41621059460191	6.90677094494404	7.5137317220268	5.36727970136359	7.92854332950755
PSHAa0026	0.773971460359953	1.88927502593355	1.37105798711931	0.668524648830039	2.80329602242628	3.28554884995903	2.550677109053	4.44468993996457	3.22787471766575	4.2964696916368	3.22226979138952	4.57053613898147	4.02711276544386	5.27142192752894	3.3028924795037	3.91103982798229	4.77192943973955	6.0662787340066	4.5654028185665	5.32361246864147
PSHAa0027	82.1600991011843	100.265194666168	109.732608466383	111.486658393587	119.641519632934	126.547405793489	120.725318645136	123.846840487173	108.07446529909	115.326872769766	108.45380291393	131.368896253311	110.651111306113	117.383106713183	112.508006173564	111.329176441599	136.336908504579	146.739351189073	115.734107693867	131.420856179594
PSHAa0028	68.8965198812248	88.8384321105203	102.924181380356	95.0219324570626	95.2688139653654	100.721297931805	96.4319045580695	100.211574106455	94.1543424430907	99.4115758851205	93.2504011381494	107.118982882945	90.367173056758	92.7632933866282	99.3497933540234	93.9251176491494	113.183703956756	116.451042517349	97.2402361525908	118.811499847734
PSHAa0029	62.478329626829	88.7454938259876	84.3635379703232	94.2674664472436	95.2147163379919	102.310139646392	104.584914217364	102.879969432759	113.247947788382	112.820221665959	102.335385595164	117.834636674439	101.360630986549	99.5003439394014	99.7621605098554	95.8969206963878	109.001376829427	115.197542634074	92.929984480283	97.8569198282323
PSHAa0030	48.4741690716744	60.6037924794887	57.1778611225426	65.6500383979229	68.2999485512432	70.2154285511419	73.3054617617918	67.133125740815	66.8110067922008	71.4739039732413	75.2591132829834	85.2725922981418	64.1535627555911	61.3913577341814	55.2497574946728	57.5879126832298	56.4375138694295	68.014034921231	53.4517191311999	64.5819554061108
PSHAa0031	30.514106610417	35.8870542547475	33.9347618258244	39.352086852976	59.4763171063054	67.2883151289687	62.67491562392	58.8905234921738	72.6529530138378	74.1222757323654	70.5328529630764	82.2456555978085	68.9354837303305	68.4005379237128	58.9182840705642	62.7767028040391	78.5356276842217	83.4090406526954	60.8291699487874	68.4705068588551
PSHAa0032	24.7640395997848	37.3144214439632	38.147672229849	39.3850505712311	54.6597279555715	61.0476822491468	51.5397748364769	57.336500225543	67.807887053194	69.3411867030831	62.8247845670891	80.0690219903051	67.4937757578524	70.465490490564	61.3202360991323	62.800050531606	73.1494993217229	77.0516986768995	63.4635040804278	73.5181045666521
PSHAa0033	34.3304446647231	39.4890026756353	37.5814730130795	47.0931584256545	72.6916308720468	77.4629605727074	87.5628882795006	65.0664674792031	81.5497757617788	86.6506067079822	80.6066594630899	91.2697720052754	79.2279821562267	67.7754247825149	63.4147185644229	61.7137085525169	60.6182305957556	65.3882713134566	66.189811085276	64.941833088871
PSHAa0038	30.90612538035	33.4427356432508	32.7447830299133	31.4299834096414	89.5744847418391	89.6162434355044	91.9285368801724	89.2242891564155	98.8081835164027	106.000019001297	97.9034582279986	95.2237167103585	87.3245374888731	89.2182505202161	81.9332330064009	81.0810749989093	81.3076858920785	93.6680423295613	80.8662463160382	83.2472462833149
PSHAa0039	28.1720446021788	27.7724129322068	26.5209067226425	30.1215343998994	76.3491419469157	80.7091765485189	81.5022917526346	76.8313354894744	100.081375925499	104.270194514609	102.947497233731	103.332679992383	91.6527953651834	87.3547127204489	82.8080579283801	79.3594609979897	81.781580229611	87.9828765288783	83.9023033776378	78.0388034585855
PSHAa0040	15.3930825945383	15.231296470939	14.5630567431789	17.2546173017905	34.5799887615825	38.0263726312612	35.9303330764553	36.6029643121034	36.0307315868009	43.8401123714909	38.3906298072388	44.5892798811786	36.7991511347196	39.0951030460993	33.1610276997469	37.6827291744048	40.081272220079	44.8429302688147	37.8370868275287	40.4319946104887
PSHAa0041	130.26239521523	116.055465878775	73.1548581260059	135.867517976267	290.27190024212	272.598903183203	309.607365314057	274.095311409113	359.369366314393	316.916725420826	328.222944625505	289.489258198362	264.903862745581	283.750559009433	281.183047494407	274.247172843556	254.531131661926	269.38251741219	263.789451279124	276.720133054622
PSHAa0042	137.74007700325	152.498894687241	142.006363676432	161.969417700719	318.227158778381	311.012544148453	331.412418937219	318.305956213576	435.770779315244	409.663227902006	442.968911029418	399.442597853947	356.101738807367	375.929067894379	366.349006162292	350.201966562524	334.049693442887	363.206364862633	340.493915891081	301.302130695825
PSHAa0043	43.8440274836979	39.8554115580559	31.9292429008454	40.9570892614729	73.6372225282434	72.9398138845789	83.4024155588831	73.7226369148701	86.0668954513719	86.0034708963849	84.3606831363097	73.4677201773113	73.3135107471514	71.1339004933215	68.489289247138	72.7626440345827	66.3986489767965	65.9762081244879	71.2216143444266	70.4565297168495
PSHAa0044	27.1154497776107	32.5344939118198	39.6571124979366	36.3985218873794	44.7971766055194	41.9262034001066	44.3050395386092	54.0365577665189	53.1859887216746	50.2492583849254	51.059863116753	51.9584588742843	45.269298816838	45.7488632031828	47.8523379254714	55.8718079403321	48.2198069123287	46.0568234994083	51.9673664130827	49.6833840910232
PSHAa0045	32.2013963804895	11.1245960085601	2.88685087144803	22.6864742992161	107.369654500925	121.05836600731	119.625007261264	97.9369409257924	97.4420228544163	115.590203638687	88.8374849975826	74.3559890699157	73.1304700819432	92.8815045573072	71.523987864712	77.5438934909986	55.2005599125784	88.8166931973161	61.1579762728349	86.922895905565
PSHAa0046	45.884629819508	66.4925045430872	64.5866529832097	77.9145621043623	92.2199220376981	98.817309382365	93.2442666706698	94.0943060632055	111.452368872128	107.629708318671	97.4514631601338	113.047945899183	105.581783991368	116.401868850212	100.249054618204	107.045262379485	127.954488340497	142.918064899306	107.279167298295	110.586685281345
PSHAa0047	19.8023792065224	26.6637989744519	24.0161928817476	28.5258569446077	54.54341979369	58.0661375509841	56.2330516369504	57.11639849723	76.0898884518547	74.2174630677761	78.4923699194267	88.3679225420833	92.0585412653161	89.9278274316261	87.6407621552761	83.8772368801579	91.5592319909991	95.4960527305663	84.2384762342612	90.5377316278054
PSHAa0048	14.9715104363378	22.4154609847741	24.5631087177662	23.8997561956739	72.0268436350359	75.6075520941092	68.0236080883547	72.4206667092978	97.3317486138246	93.8304467679194	94.8313029042745	116.437582123983	112.023434907972	102.879563025543	102.940148944532	98.3709534092386	108.103114945075	102.159209941822	89.5196723446907	100.848854271362
PSHAa0049	19.9966677220287	23.0865138620999	21.5954619063891	26.5053026871733	47.5917494216098	45.9488028525061	51.8235902566242	44.6058535652953	51.982412398662	48.0362237608067	51.7900414386059	50.7827593708003	41.4188227063664	41.1141128302469	39.1168833907323	38.4537638347667	34.2440679360822	39.2734803974171	37.9409060019555	37.354803301527
PSHAa0050	7.64084467604696	9.08201099677628	8.64100038217827	10.9534740969852	13.3534064260955	16.9490218470611	16.2205456431958	12.7694107906462	16.0620115893347	16.8617124408741	15.4933243120205	18.9944247074455	14.5653032010235	14.5091376144014	14.3188170164261	15.8126073638906	16.3366977290503	17.0876682277743	14.2059343339574	15.5629555545644
PSHAa0051	6.49825308232873	10.4167545894599	10.2748109874557	11.4146923981257	12.771868033819	13.5366211425538	12.6706323430561	13.1692594192001	13.4710550244988	16.9720017653919	13.7119750627717	18.9009647530399	13.3928319233135	14.3623802297978	12.3882576685619	12.1782487104783	17.238839347047	16.5577411301001	13.1648532042449	16.6694437165813
PSHAa0052	3.95645550715472	7.8737176580742	6.50068908443876	8.94031767215291	8.54519043940196	9.4439946205435	8.98694065349341	10.7272927056745	8.99100326216208	9.94595828824468	8.94835684909946	12.5953257264102	8.89827625998885	10.8274010441283	8.68594672364145	9.91756765179895	11.4378818263571	13.1311695428573	8.82101323512044	11.9288867197281
PSHAa0053	8.77734667133485	18.0332339288559	12.4084736044344	19.396030525726	11.8282058544184	16.1288756425644	16.3844084910276	17.5999953073278	13.5988924340201	14.807656675677	13.3182600751487	17.3160258546066	9.41051565527286	12.2343330889463	10.7688813040522	11.7370118727452	12.0992904047001	10.5897630464639	10.6952386723143	13.6437625006895
PSHAa0054	5.99281665821053	6.43980429427137	6.52654785797246	6.9345850228512	33.0494490288488	39.158114918612	35.4903094624706	35.9191020802732	40.5566159767223	42.1922800129817	38.2341122571089	43.4386430677942	47.2122020136011	46.9407571641862	42.9677398324486	43.8616327607168	54.1570034581637	54.2776121159669	45.1405516942456	46.2797946449812
PSHAa0055	4.51540734102348	6.98673178333078	6.3466323015852	7.64699413701763	25.9991964432868	27.7906571007255	26.1934840345207	28.5492241633116	34.4353491821779	33.7173899504545	34.5042467427339	35.9740712678862	38.5142190200452	40.2219498141732	37.3382591555282	37.4195228556356	41.827591392832	41.1579171304084	34.5817078267572	40.8572860461522
PSHAa0056	20.5958880824474	31.2414338134053	29.3924687672607	37.8182201959059	62.8136323906458	70.9448892324998	61.8806779765149	74.1771389529907	75.2524403413876	75.2969638797338	75.183165994268	95.7218594859508	62.052915594476	70.4224522258271	62.9117542603827	60.2240252138569	76.1474296217934	83.8151022662913	55.2199227199033	83.019429348108
PSHAa0058	14.6521378615183	21.9493491441344	28.3746410234937	24.3525755016764	23.4244643950819	25.7802608367955	27.5048008096325	35.3647089658085	22.6626028135202	28.9899104089074	25.2813219148397	29.1144409346879	23.080176765922	27.0682881969381	25.4797948723823	26.3002475180238	13.3629434203255	17.7742693819985	18.9559146395844	21.9256533267356
PSHAa0059	5.5276024020171	6.37167263648179	6.86394102405588	6.22676349384325	9.50005240280653	11.6271038959461	9.91943745261919	10.541451137199	10.0654903734663	11.8465987311003	9.7216176484374	11.7693150662566	10.3880048483522	11.3697335691801	10.1235368800843	11.0872119074721	10.4198335376256	13.0757079659673	10.4609333787361	10.6454375721045
PSHAa0060	10.6464940680748	13.3351725487073	8.98440139418359	14.3008704790658	22.3318034941078	25.1834146905046	26.4435568598574	25.0094977893951	33.0604323352066	28.1773805862008	29.4872743534678	31.180530981615	26.8198479426454	28.3842391446205	29.6629418000768	30.0246332348304	27.4565509460814	33.2741486264517	30.6061125875826	33.5348949935007
PSHAa0061	2561.98831818154	2607.85969625714	3014.98154313152	2915.1985520346	4849.47770348369	4269.1524209881	4976.14655917278	3814.19534546356	3778.90769069481	4585.23903670797	4794.91041064163	3631.10253725275	3731.38975694548	4155.3043687238	4481.52206795832	4556.92197349274	2759.13782952196	3481.02354025103	4012.41790327708	3972.42746033179
PSHAa0062	12.7768343624187	18.917119726744	18.4134385304974	22.306393730718	29.5998998203612	31.1938290461453	30.3662153296031	34.1372102496953	39.7148423117838	39.4506433581874	42.2986065911984	51.6616418870237	42.4090087971918	49.2464610622714	41.8456072318384	42.2262449429182	50.1184150501004	55.7374762601959	40.635372185748	47.070026471289
PSHAa0063	5.28444703171441	10.8867345807455	6.70161809443294	13.2078788728313	14.053619699074	15.5173117569123	13.3835951980665	16.8522821608859	18.9128740495663	18.4320851264601	20.2862134037776	23.2091962390817	21.0107096655402	19.5244445041021	16.633485549933	17.923771001569	21.1093785379975	22.4968147925657	16.3375642261101	20.4673097917173
PSHAa0064	7.96828170405326	13.6216158591856	13.7147220403385	16.1102322096459	16.6127796004688	20.501758649548	18.850247979875	19.6029625645235	19.6644242419984	20.8804030092931	18.9455694051706	27.1412213513965	19.9694962493947	20.1752658968517	18.3430274937996	17.715719597035	20.6652041968796	21.8762777893468	15.5288968600379	21.6925543635612
PSHAa0065	69.7431672694311	80.9100903493759	57.018903105313	101.550821618334	133.507254573722	127.998745581851	142.717238549955	111.337796846666	125.7586452111	107.488803744056	127.482517721669	119.678280213127	97.090381029998	100.660961359672	95.3294627076178	90.6237657372678	94.3565640820864	120.230580713329	90.597618064848	111.037299653749
PSHAa0066	206.05363422156	274.810099845251	230.658380982693	320.09167251139	644.745559585845	614.329226390816	679.44625871375	618.39698805204	869.586993328825	752.871363727744	827.068772241177	852.983085592294	694.012467771778	711.778021991822	670.007328340384	658.0828981822	653.31349883892	695.777810462697	628.882104359919	648.491493877066
PSHAa0067	17.7025387209989	27.8862353473256	23.3755948982905	30.3979580215889	50.5048220270657	51.4347623745359	49.6917098615098	54.7746565984443	62.9748838861055	57.6519195501902	57.1208238851686	64.6344403045143	54.6264408276532	54.7368003127313	55.1477632615005	56.0694896896787	64.3051541838737	68.8252320396672	53.6461509441965	66.5720711095978
PSHAa0068	14.4354391239046	13.2427416704245	14.1512005818002	11.875383145629	65.8085896116452	73.6057158476011	73.6759469395474	77.3204112933756	222.621311466894	222.618059925915	277.359535178541	264.394197786924	844.506526675853	797.363944719394	1064.84115706725	1130.47644189403	577.916458735029	516.138196818043	698.350128495482	710.27783815055
PSHAa0069	3.67405035460658	4.55894056395925	4.6851096988821	5.03792057119712	8.57471198244556	8.64957761406187	8.21663424186391	9.30113726443184	10.8917002489309	11.689066808524	12.3912615012972	12.8464005842771	23.686927013374	24.2984908628185	28.2328433434669	29.0600625568943	18.865487419196	19.4864370582645	20.7054212337179	23.2685171630848
PSHAa0070	24.4362934498304	37.0953543904762	23.6202025313586	44.8918880625322	59.9049978323403	67.2245298377324	59.595832724561	66.7093162441478	83.8062088316576	78.2996738548465	84.7719140150653	95.907332641538	85.9969868579777	81.2858075308914	84.8903694035729	75.8329293377126	104.070471850838	96.2630161245358	74.5782289098147	94.602608063729
PSHAa0071	10.19894650184	10.3576383526219	11.250926371937	13.0485536871872	17.6722648635245	21.6041239394426	19.2932346361738	17.0424159656568	15.1826763035876	17.2959348880957	15.0204717123194	14.3533868913496	12.866886209635	14.6968215030185	12.1080689744018	15.7631806091897	13.5092480365381	20.0213307325542	15.9781690648889	16.7741036574094
PSHAa0072	69.9737596556609	90.8992483217187	73.8307476583314	100.289964593868	96.9857665075419	99.238957051768	103.59094072816	106.351691897753	103.531234192949	97.4561231160358	102.080019521342	109.62258797212	84.5582493292902	90.4532567826735	88.5657629475907	86.2800094339277	89.4591284297514	92.1574095695455	86.2031355032675	97.9046623467306
PSHAa0073	118.615317481356	142.92558818332	134.687449244738	158.521192226639	166.601349049943	164.071321422888	180.525240959125	147.205082107336	184.889000295375	159.553895217228	179.619852111311	191.298479253371	156.017038642564	146.220109675699	142.323465257748	142.766939797981	155.367228325372	144.532675400613	148.175026797633	158.723742657772
PSHAa0074	43.8111981236716	53.4059598661439	54.2768688332901	60.7316056851623	60.2429224958496	61.0482495523078	62.7615988850739	62.6528192079763	63.6672552801925	59.7887008408901	61.6528735986052	68.5765003360638	57.4913994308514	62.2062001591662	61.5636495773974	66.7014618386477	72.5090785261364	75.9748599930666	63.5787499534266	79.8220044620607
PSHAa0075	57.1067805922406	68.6383861794209	70.317658978705	69.8376353543945	93.7650445891265	95.9413888225974	93.1583219473943	88.4509247897232	105.572813797893	111.558477263574	109.431510515252	115.965995007011	112.990132186182	104.38802632804	104.507969318076	105.046568249689	120.540989761251	116.469389035195	105.614282512757	108.016069247138
PSHAa0076	42.8311376437829	59.7129050459476	48.0939651482834	63.4800821950266	100.855388428648	105.965189529733	100.283922949363	106.864054739393	117.235332977103	117.709202134078	114.907768961711	126.684722869239	104.387055227747	107.059869608171	96.4892691177111	91.7830255002946	122.925616612044	131.860814011327	99.1254359260844	120.336485166117
PSHAa0077	3.35084520858694	5.65433828404028	4.85639610778566	6.38717437390532	9.75163197947195	11.5047416138165	10.0211578040836	11.5855430755162	11.8870494497438	12.3562504151947	10.97304539451	15.2231168519343	12.9295265399785	15.38464959932	12.58167564037	13.2162487545775	15.8998423475566	19.2432237112692	12.3666679535979	17.1152913288778
PSHAa0078	236.700041742838	305.38413271465	304.877930446055	311.442843276887	171.343567923684	175.568094222967	178.801513599425	179.556634702529	172.722089621043	183.229433411323	174.772467985642	210.053800189566	161.038689302635	150.257489192606	156.065422943458	147.093377756866	169.221638043691	160.985660311346	146.57756235955	171.644005454748
PSHAa0079	5.60623390853958	5.16520611819382	4.95445550177636	5.35994580212854	13.0831790074662	15.6020773896868	13.7541825318835	13.4350422017275	14.7304112864839	17.3352812277991	14.9155552004768	16.0824447941093	13.6148104804173	12.8912212761231	11.0490460164109	12.477535713367	14.1345953851221	14.0045825615672	12.2153733909159	10.4726728587
PSHAa0080	17.657190266931	18.1379282748262	15.6445800331578	18.8153159390461	46.8657665616945	52.613781478488	42.9333038053391	41.5931055298494	56.687474371989	66.6287337457216	50.665633901949	63.8670412773432	59.5167928700166	68.9786103928551	58.3284601976749	61.687303401281	74.5236669627216	79.4585271853362	59.8999346851749	69.1398834975172
PSHAa0081	49.6351691023583	48.1434418288975	39.6046170635797	48.8929395620472	84.3029323246996	87.4030818810063	76.5097719817714	78.8574569195777	102.760914790609	102.356779303241	99.1792020439107	105.715573145952	96.4604445892455	92.7548799125922	94.7883888508363	102.313033002859	125.434637502539	125.387379714304	101.949843714295	113.754349722886
PSHAa0082	84.5526127027971	84.0522919546282	94.6260441026125	96.0396433012427	84.0753235633561	94.7463630660803	97.4016027389866	76.3866144779691	91.6627430789768	94.9895812069276	91.0402137574987	91.5594465746281	82.7242226955264	71.6034811822681	76.0076344566308	81.2542243507561	76.4111436637737	85.4266125224191	85.1213384672966	84.9123718610363
PSHAa0083	3.47827554157014	4.34174248833898	4.3493783064911	4.60900901004558	5.68153461468501	6.8905477385364	5.73145022604309	5.8789206486206	5.7261585502784	8.00176221785397	5.82296417343064	8.06395850923737	6.26472466380212	6.06025703782424	5.25703848529082	5.5962767941516	5.45940962827279	7.65142811591963	5.88785908649189	6.2772578714693
PSHAa0084	23.9830112050964	27.5038323401136	11.7530687287785	17.9384538277449	68.2224345313401	72.9918943186415	45.8403225037028	51.8473661743596	70.7058482713533	97.7084293159917	68.2261829223525	78.8564884980237	72.3060453690269	76.5067293850936	46.1053894506177	52.7663798497476	69.8568168979461	90.5373946144672	60.4321127036909	67.4383882011075
PSHAa0085	21.2291721968252	27.6298474886044	27.4065279445214	29.0386149349571	24.0369929381331	27.8684057717473	25.8475207327008	24.2161416046923	26.2414305116169	29.9470886778138	29.103710695951	33.189713614559	25.732247951842	26.5381792829541	24.9075164606985	26.1401448294214	27.8454895681754	30.6445337257222	26.7065659063979	31.9874222756182
PSHAa0086	1.61906462248271	0.146376263270528	0.824814534699438	1.39848129241743	1.54589816689814	1.30672099005578	1.26535809145356	1.65294415064628	1.59266307785822	1.48446323166122	1.29037687705986	1.64466099223329	1.32004458631666	1.35822222637232	1.02359911076511	1.32069891590509	1.48788571192934	2.78009418574795	1.6440316202375	2.02146269547826
PSHAa0087	16.0721780817186	13.5398043525238	8.37387926996686	10.7273747918362	24.4772922612408	25.9431923391561	24.5949527719679	17.5738703943331	23.3884868395897	25.5870772149996	18.8557229024028	20.1149006463449	22.9913131485056	22.6756857061428	16.9159115240923	17.5372249774017	23.296298360318	22.7778576900338	20.6225722509304	15.5669062207887
PSHAa0088	20.4732843882294	37.8049593438445	27.4320339630375	40.6973769366422	44.768279268918	46.2242062904863	44.6128953721862	50.8405109677802	56.9572269506266	61.3536437347919	54.1091159564869	80.0240393936813	47.3324975964388	50.6559955451587	44.8148079779851	42.9439137864322	55.2837310520936	54.6709385152667	41.3501660887824	53.9946313800639
PSHAa0089	17.1131246476748	27.695054357435	28.1230708626302	31.8907148887205	38.9987946649302	39.611968730105	38.5974313374818	39.6903235462802	52.7343413989702	48.60562777418	44.6034446085977	58.4822316866688	41.6957833322779	43.1048563865647	39.0029064577757	38.8209905567028	47.5838108824333	46.9483833094853	37.0245729020673	42.036278467192
PSHAa0090	18.7665603725293	23.7339759505697	25.821180463921	26.2574174374164	31.5998681163919	33.9330544623135	32.4582697173729	31.0194300762617	32.470940239563	38.1440691216123	30.9476627991791	39.6878552505271	31.5811722940364	32.9830327996319	29.7946245915948	28.7489596568267	32.2637097090485	36.9309238191227	29.804366268466	31.4340651041318
PSHAa0091	44.092938752765	60.9401996226521	67.2422962218452	61.2569901626818	77.2742074320931	83.0869238357887	78.71808139499	85.1758265761885	90.396248223564	93.9091038826903	86.0148363460763	106.959632976247	82.788328204243	85.1278562339247	80.736170450978	78.2630676259397	95.8225185295638	99.0179553322538	81.4374157415844	86.9945789798728
PSHAa0092	55.0335670624018	70.5374867714613	71.8830835752818	73.0786040823487	92.6260528708423	102.876164348346	97.5199402132063	106.176145598385	97.138492322601	105.923903703685	94.9347848193525	117.267353170379	87.5815124025881	86.0236781538999	83.6175647080136	87.9753690935605	105.593277078898	108.114284195598	87.6526352515057	98.5840566115288
PSHAa0093	46.3221610178081	59.9295729761349	51.3303873739229	58.6631713196422	85.2184355886504	91.0224059841469	85.493819628006	86.2869331673043	105.069195394292	99.4175710679032	97.5161785187499	115.31728418492	93.4864776659459	87.8808720224677	88.5054807739315	85.1294423778474	114.541075727847	104.993601982861	88.6950466851034	100.083645186342
PSHAa0094	100.957395825458	158.988011933243	109.527079546525	156.920654297801	255.971470137515	267.644459927496	264.443284088807	267.471818062456	228.092638170116	246.313770243168	219.315462516782	229.228529966059	194.779156252777	240.510889800006	198.638904755306	226.877206625124	234.821344252559	251.298340010426	211.64788513109	233.506727756542
PSHAa0095	241.517434775853	218.81665238444	203.847932720494	219.025646789911	385.480346027556	405.542968742631	390.300742957676	434.431975909119	414.556347973387	433.109382317404	413.879394623534	379.869254792395	383.626208275415	429.057840479058	423.288338157572	438.30147657609	401.298438462205	476.68853019046	412.903885797883	449.382213708724
PSHAa0096	123.748924179907	111.103074165419	124.733223356615	104.147372751342	152.817929615981	169.225514973627	161.633793441773	161.983445992381	161.592402892082	186.221598398037	181.796986695758	179.946475650343	185.418721788069	178.479400344095	176.736742886111	175.561291381358	188.70204781697	190.534253295804	173.920659533157	189.344676680485
PSHAa0097	97.7645684826279	95.840869262174	106.181200383414	99.0723981515341	115.574328498721	121.902010655981	116.59793514193	121.430893663673	122.11910135208	128.017047222184	125.923892589987	138.992744250574	131.629595141409	129.789591745682	130.385178166485	128.084862422786	143.46917426371	144.260130136932	129.656871636697	128.155523018968
PSHAa0098	181.07507885045	166.403906797329	147.466374739267	171.498666523107	262.902322243684	264.607020221323	273.407211630236	247.500521762499	294.785450305788	290.630891335861	277.501399293083	276.963698027445	280.153897550206	265.303884323485	251.091426324744	255.753164037145	251.753276299438	258.1687621117	247.661620505777	233.578793251929
PSHAa0099	79.0643223979058	80.5654953040983	76.1510019161257	78.9364996164507	127.002561220531	137.831063286812	127.187955238644	131.233434660373	146.27886432365	152.751266537939	146.39821969043	153.931612762551	155.175641270145	157.323925267034	148.792925738593	154.295367632454	168.860149446861	176.155546853787	153.305948587147	163.078133853216
PSHAa0100	46.7164554837067	65.4219841409468	57.7043902717337	73.0360156583487	88.5289094081539	88.7412419196106	89.4001277529371	91.8800999696239	111.453687703119	106.854061462871	114.12987695008	126.184724529025	118.159108526662	120.183018249482	117.347748191698	115.411036949239	124.364241136032	130.035617951965	110.768488496255	129.976761416131
PSHAa0101	7.03968762848586	9.835233347521	9.61491515681697	13.1657107049889	17.5422087526266	19.5012320244569	17.605375447433	18.6503485863755	20.19382675062	24.0118825784546	22.213153452138	29.5868430700235	23.8398089397211	28.7772605969377	25.492231664452	25.9640429200385	28.9686923173722	33.1272346117045	21.9686017119877	33.5229654365749
PSHAa0102	129.947952518607	176.355613534671	178.314643719744	182.473168434207	86.1012349745213	82.8523954130876	85.1061007587304	76.3150154517134	122.315106878997	114.075289879197	116.910842229921	119.359634978954	125.560284926904	129.024327178565	129.278599229805	128.17960678613	121.680363729086	132.885841701541	118.923761827949	129.164936707878
PSHAa0103	12.297651411012	19.4841087024123	14.4216809649429	22.5765665553676	40.6475241954801	42.0313408351913	36.4532335727382	39.1100192595371	66.2456023892289	62.2931460993445	65.6591206055168	77.4911900628123	104.155810688308	107.344150421803	88.3322342384342	90.4103540097116	104.128411403035	104.580077046416	78.1135560439916	91.3339575922834
PSHAa0104	133.986617544768	212.155251369419	157.940993579964	191.428704633571	128.428008237386	119.975628148289	109.178601837355	117.031865350501	133.477674919239	134.629502932768	138.379659907421	158.992596541198	120.471502470336	114.859823177345	123.167470139136	128.406281794735	162.568730097177	147.79934546738	135.692559331762	173.82027545172
PSHAa0105	60.7952998269373	75.6418810690108	57.2995731583408	71.3957875817035	66.0088739167214	73.792744859647	67.9132387561469	71.638032910268	81.2889269612658	84.0986561787734	84.0617093116021	112.77388581554	82.8131381914608	77.6569865130968	77.8582928666636	79.1891687727108	108.075714816172	105.913863220661	79.3144327128971	102.32747122138
PSHAa0106	8.1129285996094	11.949720567352	8.14541044053716	16.1635461357697	143.319413845734	180.600865050375	115.796026055973	152.489244965205	185.974716275236	210.57894554564	183.499857677267	245.791951490524	248.843280467987	323.564005003627	259.87259897305	274.140703543196	442.961049832287	533.583857192117	262.149910348689	426.140162605144
PSHAa0107	10.6093955265143	14.1532098535774	11.6761383510146	15.8185489834767	32.7503690003834	36.0993276195203	36.9293118811301	32.8602557462044	36.641649896722	37.5271211436713	33.520185394563	37.707643284274	30.7081753322925	32.0789808790545	26.9924782081871	28.2318937950855	32.3619252526156	36.0425993810911	29.7760467263125	32.6173988079232
PSHAa0108	22.4304389178197	28.567355882096	21.4546185504741	34.5512869348583	45.6458181411537	48.5567174093101	38.9472295151831	40.2414730097024	48.0077146774423	48.5370590815468	47.5669511446301	57.5416508876833	39.2067025734139	38.8713382713833	35.9681011629423	34.7359726918169	60.4110281177517	59.0829071640255	46.3474302115821	52.8184659188642
PSHAa0109	79.2096779033584	88.2233361413726	80.2805119476866	98.645435736478	90.9597247324213	100.033889666124	104.850668233131	89.6536870721687	83.1167131989807	89.6292803525708	84.0493457932187	97.7095889388896	83.8072975652269	79.8068467179039	76.4182554788918	75.5419118490214	83.6088861582425	86.6686877700144	75.2476115288674	84.3679107551563
PSHAa0110	26.1446678127664	36.996808856991	27.796406330668	49.6382723125606	56.5371520379634	56.8480306022164	60.9231781136206	64.9523541454443	68.1586716699078	66.6327752675964	61.2566445374658	69.8894689099437	49.6139717951352	53.8778664939532	46.9821309118018	50.1375114334312	55.4173903161385	60.7133921499555	50.4408866558256	58.8512871268015
PSHAa0111	10.2737321960581	15.0144365097294	13.0306405141564	17.4939284255196	31.4785179002171	32.8373387208576	31.2894240931215	32.6150341924176	33.2263882045913	35.9240452006199	31.9535347955103	38.771753434768	28.3527964098956	34.3170561621111	29.1950156556979	30.7941807490852	35.7310913356128	41.8674982164331	28.5002299088201	38.666549875955
PSHAa0112	590.039816972092	740.849914405607	748.9851547654	797.36883623275	684.342629812615	669.57403641704	747.984966097525	651.255810478163	660.940802057731	602.373327103202	677.857829281544	704.709149221741	601.52687815796	606.538711316109	583.044472242684	572.107049051879	553.993976973537	568.13359062655	548.090630579066	620.531780763502
PSHAa0113	1263.90370427735	1911.77053480574	1788.25989882378	2157.22650731919	2313.68922704354	2298.73380494625	2412.83007265497	2133.17576401494	2817.59242029952	2481.34707738859	3097.55456502684	3606.15155972532	2703.52014945741	2417.78779407948	2396.33461224213	2153.45977199203	2504.94003126516	2360.76181660881	2230.24740433399	2466.52346586799
PSHAa0114	117.880391755774	140.547889871681	146.303275429849	163.93739429325	138.854662462562	133.55542013968	148.650652834402	144.931407067735	126.754503794793	117.3941440603	133.05212363218	141.180338932509	125.419576947256	120.994866746504	122.273760060359	114.835323894613	118.50090083112	119.731414746698	122.525950879412	133.131952688493
PSHAa0115	42.9828060701233	54.6715856196511	52.2625782826593	60.0917926985146	51.3060526869627	55.2991921635127	52.2544258256268	56.1846807863006	56.4620723429024	55.8617280294694	54.7931959121537	64.7622040513035	50.039587843177	49.2356472254717	47.739565044207	46.9384248303178	56.2477103123616	56.1494329699988	48.0409772475707	60.3279830499877
PSHAa0121	21.8520685561415	30.9275569695638	30.6803898455625	33.4704991775531	23.2346612970698	24.8620292216595	24.5257513409483	27.629043366296	22.9018358528612	23.8389440962666	22.1616963406111	27.577179830977	20.6398658203026	24.1957162421942	22.8927644283822	22.4034598950191	24.1998965853021	27.1216713058754	21.109397787931	27.4136656020432
PSHAa0122	60.9430132783706	71.1199330701619	77.0882521965771	73.4132700625382	58.6392961813254	60.3441252718895	63.702428855993	62.1741294978444	51.703200312339	54.6545307236918	55.6828913345577	62.7090224881114	56.7074488591712	54.9502111783444	54.7870786170978	52.7190240301407	54.3652134539871	55.5765394747826	53.1306976319432	55.6896632836513
PSHAa0123	54.8064102457642	72.6677573048295	49.3469888477864	78.987107247318	97.9144049538463	115.406326757727	134.391834416748	89.8622518825406	118.201104239544	117.324801194704	109.672928150109	144.050781764209	94.1732725745819	76.8708729707087	79.9158571799182	77.8139184331758	78.537160032894	78.9729314087648	80.5009886707576	84.1719757236451
PSHAa0124	68.128577493882	83.3639075157631	90.6648712189237	94.4898134819462	87.3829494809124	87.1499608414281	93.991794209593	91.7469708392284	77.9547869722979	70.8115588645569	86.462817650527	85.4189252533344	67.3854150482816	72.5470578277413	75.3111324446476	74.1909596000749	70.2959277554238	69.1906848919333	68.8078839443122	81.2785127737962
PSHAa0125	142.338072413405	172.170674286827	168.021208023605	179.908245664363	173.063671990868	183.206118171257	195.042318089739	183.513613884001	190.85346701931	178.705068878587	203.673698084883	212.497786450675	169.704479995182	156.738073492048	157.070297737169	145.835626335399	152.077204620424	154.073632406227	141.771998018683	170.957987960447
PSHAa0126	37.0615097359225	48.3833503292659	46.5201134302177	51.2728440869308	55.9364473710282	60.2089945252461	57.6948228347281	66.1393220015408	62.7621591704532	62.2824483239539	54.8904937395372	61.3821250497547	45.9227257552976	54.4007483927523	47.1219466988235	50.6569247464014	52.8820338310218	61.0838232791444	50.3932536206338	53.407856748849
PSHAa0127	36.0314749659717	42.5916595180863	34.1518440421071	41.3555256167414	64.5511964066548	74.9477966028951	69.4935364767452	68.6911917595703	84.3464508157794	94.2087500341986	86.4355937565742	101.796425993566	91.9544643169754	94.4283355103179	85.6562729688639	92.6589019629738	97.8497932516279	102.517918854065	84.9219017451974	99.154234015521
PSHAa0128	43.9221409122486	47.3979393130387	37.9532891866396	47.9719662020333	143.045260431281	168.670451508037	136.830405474894	136.731119009193	210.395680317735	238.102229250567	220.450236407765	270.051901428703	265.175937572764	247.676248347834	238.094368955612	242.684134004885	332.730100801533	330.039025717856	261.139239143202	295.365313594084
PSHAa0129	10.7051345718353	10.0115165733645	9.25733414046825	10.8150738384834	8.63816950232983	10.4054271485945	9.50207516934684	8.31099107503799	7.93973435467665	9.63128126036004	7.68616494861075	7.87649662575639	9.12135043139984	7.6810512776806	7.05495681900505	7.10590098424968	7.53151269165534	8.33241841288163	6.39003495390356	8.12096848346314
PSHAa0130	4.0747471655615	5.23312094101515	5.83197371614502	6.1260041612844	4.76623257100625	5.48533723725787	4.82650078919504	5.57807116687943	4.98132423455023	6.54303449560801	5.45665913012153	8.17117352144609	8.88911559614299	9.3508722080874	7.66048093608253	7.92331943923203	9.50927354076877	10.2293792647422	7.58854965939538	8.43145713289376
PSHAa0131	21.1997134079679	34.3108811269796	34.1153730789888	41.7804660572709	53.1916800668636	53.4592460674418	54.4217695040964	58.293437642381	51.3361484939177	50.1125056451753	47.5038711240289	62.5629715634957	48.547286482767	50.754237640668	43.8188329345005	44.7589139848859	61.2919929885662	72.962972580061	44.4162923826333	49.3772955490767
PSHAa0132	25.1102831927497	31.5621988705373	27.1197765792369	34.1832343629281	57.2897127544797	65.0996275723609	58.7082098661084	62.5864236768222	67.205217931324	69.1780046581826	64.2890501668312	77.7511502621571	60.8453818055669	60.6364575339614	54.2316192206395	56.3826109411927	69.9318182933154	71.4669490745036	53.2772078259971	67.4273525085902
PSHAa0133	7.70159147404648	9.99126826756867	10.4941551859064	13.1710539317361	15.4642060629215	16.4008057348543	15.7645091934238	15.8794396535426	13.5173174625082	16.5387966739356	13.840555815676	17.4276625930571	14.2076546042131	15.6999536590035	13.6612667100662	14.5325977363534	16.0141305110164	18.6164593048765	14.1614377994156	16.8912370771794
PSHAa0134	2.23082342978262	3.98912396356508	3.12198408739996	4.39152434944627	8.71368236213043	11.3725174685708	7.50877253442151	12.4832390722279	10.7309808030566	11.9725102885059	10.7916943810228	15.5519877474544	16.3693759690554	21.754031150135	16.4200695233316	17.3024645858359	27.3113425243896	35.0234616418425	16.3096137664714	25.2617187977408
PSHAa0135	12.0216964723823	15.0323812102823	12.540671776348	18.4193016680111	18.1687297979662	18.3211028576226	19.1767662906011	18.0587402285175	16.5565136350722	16.1459727874123	16.1941907284557	17.2274490227172	15.5915108766359	15.1432317576914	14.0719690744209	14.0853505021655	13.004355434973	15.7193991076662	13.8003185759798	17.5206697799031
PSHAa0136	9.69207238280523	13.0023464698282	10.5415704940499	15.4485329537274	19.2116199672532	22.3948750266838	20.1651121098085	19.7103337925467	26.2336255964633	27.1411249485458	24.3485706141398	30.8785266484749	22.8921930625511	20.5826894345882	17.2200039335346	17.2122930686823	23.6806665273822	23.7011685715061	19.0381371595441	21.8482568583039
PSHAa0137	19.7507389954472	27.712309843016	26.1329380789526	31.1644948445256	77.1714466391392	79.6720348906871	77.9518803543053	76.8416274050735	93.9502071599276	91.5761205565361	85.7057004275222	93.5535432638125	75.4230708821661	79.066402350385	69.7733463948988	67.5249198726105	79.850793571804	87.7603121060764	70.2662187445806	78.7784793820073
PSHAa0138	9.7547092676401	16.5412388149059	18.6040371958377	17.1346490042497	34.5802120181647	34.7899520452394	30.3369482555009	36.6238072048214	44.0710486255527	46.2669894912341	42.2440736239434	45.8326125875539	37.0522859745436	40.8470280394237	44.1931352532609	42.1257412831795	43.9329406763766	51.7384393707513	42.4006283140562	53.9156298237329
PSHAa0139	8.81246457145052	13.1589563154499	12.5432210338689	15.3909806640444	10.944375612402	12.7453730487046	10.9159911455882	11.9752276578405	10.8337883027398	12.2174251617096	11.0783904531283	13.2179898571774	10.2325861627961	11.1921848684392	10.5152221938807	11.6121587513866	12.921948268298	17.0135122256095	9.8530275280771	13.348320107484
PSHAa0140	14.8355722548172	21.9691402509497	18.4532123801656	22.2614357574619	26.5631703357659	28.1671868820204	25.4285669521458	26.4087857148741	27.5991457240762	31.3347325537859	25.9711761907159	30.0128568328085	27.4756351856193	34.3385684346408	28.7540314195405	27.3327787724578	36.6016657616804	42.9233973295609	29.9527583045005	35.9098304428849
PSHAa0141	74.4448558330587	98.0174401435912	101.623262194569	103.346734015111	143.314123685049	152.787137398291	145.800122284383	156.131014422025	172.372368915009	170.735789753072	171.159962425412	189.904660557169	158.379165109496	160.379577827009	145.255969785595	141.653159436708	161.975544267565	169.554500643774	147.814173183605	154.970157843667
PSHAa0142	23.3429538475256	35.0324388251518	28.775048905124	40.4550644035448	30.7340788144186	30.115225161071	31.5085902491344	31.5766233126179	27.0713527261872	24.6239448529989	26.377120822262	30.4117778355301	23.3924390042506	25.0367315994668	23.0202212854006	23.5796528877124	25.6629770834637	25.8257918282717	22.3805436604029	25.8619536237335
PSHAa0143	17747.5339068773	9811.0031847265	10210.4513957713	8213.93665249582	9176.62956134918	9962.28146464695	8505.97150905668	10123.9789749798	5864.34513798108	6824.08065807573	6782.8757887432	4969.06805731859	5921.04230643859	5690.05079815951	6534.33911118173	7518.87785339774	5798.58006339368	5572.80206672689	7893.6116598334	5803.3182376091
PSHAa0144	13098.5784229787	8047.37738629088	8513.95969095853	6037.04919997368	6060.06467019037	6710.40474119664	5316.63616230631	6632.91509013371	4111.41470314197	5004.76141849533	4311.55869046267	3592.66549346798	4060.98447240779	3807.51070172081	4440.9270561909	5105.08069419948	4295.12186091432	3700.10143389075	5583.11196463024	4246.85330662807
PSHAa0145	10889.6613920767	6940.03373442369	7307.39154113956	5245.89081938093	5275.51628855262	5748.09824537647	4455.62106341522	5669.45841458829	3897.73954715247	4282.70832089965	3719.26237839702	3073.03582943882	3512.02407797628	3392.62325653426	3913.7301425733	4681.37245446469	4032.11002610546	3503.08555224931	4812.49223969212	3726.27189129987
PSHAa0146	14441.5411673146	9161.87450015544	9710.47733442852	7240.4207906293	8098.23315175716	8456.44426901871	6675.77434953845	8729.38723135842	5890.54733467248	6242.55129354624	6041.38447381476	4660.22918320527	5729.08238178845	5786.1477688543	6554.51903682967	7610.38381286017	6920.57275857626	6012.61987213226	7902.4544343899	6973.0244120771
PSHAa0147	12659.1133681489	7585.54393409027	7458.42546956019	5804.11883139758	5896.04349924125	6892.34777666247	5242.05301959673	6232.46829676568	4782.18965401553	5463.74047181274	3970.9884791904	3545.96935736676	3857.85807143864	3588.77637143365	4093.80094812873	4805.42528535858	4684.3111285731	3864.90359344189	5120.28061607754	3960.12474159136
PSHAa0148	22995.8090081775	11374.9297034968	9863.80414536286	8768.69203009216	12111.4118796998	14437.3792754349	11534.6133425457	11455.2396088543	9270.80690075084	10923.031952156	8173.71263334299	6753.18697470783	8507.59783854585	7551.99659012521	8071.88198423702	9014.42719755717	9171.72002232196	7331.12350444631	9749.8671639984	8146.4551629316
PSHAa0149	13055.7364134622	9028.35785528016	9240.35437666334	6824.10429329639	7559.89285254693	8286.57621889004	6608.19630464762	7935.23347097364	6237.75957966935	6840.44085126831	5221.24723383946	4716.25833263135	5505.42486893962	5443.83870677905	5996.39466422474	6643.67530966703	6976.73419669616	5841.59578090331	7197.17180525088	5774.91706393951
PSHAa0150	12674.3247746454	8554.4522529215	8112.61131670357	6327.93389175667	7249.25098318903	8235.55711184751	6388.02209755747	7462.90578256633	6075.23303547057	6854.59473647653	5154.93668205926	4566.0359224982	5478.37020351989	5411.19356713946	5906.23531591685	6569.15694600369	6815.34646550565	5798.32173381683	6951.96711904009	6049.71686193592
PSHAa0151	17752.1898414659	12599.6895108459	12176.034984705	9574.69257443508	10786.2041612416	12124.128886607	9881.8857793226	12377.8814130973	9518.91039967464	9828.6741889325	6978.18342512191	6567.44342306533	7190.4448041827	7181.23384077906	7057.02964837726	7856.6532909262	8535.49055735741	7992.53341138557	8098.30669704395	6669.29325913495
PSHAa0152	9875.76439851153	8097.51189308947	7829.65993065205	6065.67464438416	6702.48394592147	7214.69295053331	5956.64646106746	7996.49053930898	5987.09416572382	6384.83180055098	5649.28347956783	5296.79636990525	6190.18897741202	6385.30189985241	6936.63909956333	7089.75280566113	7878.02377061999	6907.78329592038	7704.44431840885	7294.97202356222
PSHAa0153	15195.7807132255	11592.2852564328	11432.1300381265	9468.91549318482	10418.6974447518	10883.961680074	9312.57160108923	10335.2202228862	10105.3993420767	10170.7680630584	8146.0515100181	7940.66611313502	8459.86784480853	8428.07381337409	8848.80023298381	9199.22221702851	10009.1403412357	8911.9212764303	9882.37322290562	9320.84126090382
PSHAa0154	211.921833826111	200.514500620838	185.018313273546	189.404015392015	167.891172622195	183.51593494833	177.995511343523	176.150118939885	166.029977687481	178.794349046031	121.060518974658	127.201161836638	84.8401533544106	79.8607829502248	67.2671500798591	71.4823867875782	87.4333810554198	82.2376639490088	97.6318237628966	92.3312929739523
PSHAa0155	185.515303629242	168.557399382096	141.508306827873	171.158067900109	167.209917490885	172.002279187727	173.438258958776	168.777213195833	151.796140336211	156.576026438946	122.070494844784	126.911994902488	82.8418081133849	79.8085617576405	71.0400854565734	75.8965497889222	103.080143451534	100.572879713769	98.8608430870687	97.6539999731343
PSHAa0156	146.525348334685	165.075830903337	162.230708793696	186.580712430026	172.086573215161	168.333664683257	173.597396623648	160.025655584443	154.379727887847	147.234011526932	137.574027046536	148.711978139831	91.4350883455343	90.1389404463631	80.5124675561181	85.6095904417047	117.580168385216	122.360724359564	103.49179049395	109.462204960148
PSHAa0157	30.5349436284554	43.8765031702063	43.0014515990545	55.550012370776	53.7041055756958	76.1069412761185	61.0735077601558	102.818137581391	62.8904739862375	84.4806156032938	64.142919713094	93.2175333549158	73.9259959578851	102.406715576879	84.1416783943546	95.344634318067	79.0206340128833	117.372219581094	72.4387133187349	118.758589052047
PSHAa0158	2.12148352481135	5.61011813809751	0.911896547327068	5.38282197324904	57.5918455078385	74.5042925334733	58.7559703421963	67.2352320041892	83.7720012611225	82.424180233407	66.9410192658007	97.9330268965086	93.5969462258075	115.894276242021	83.1776229599317	91.501809352946	88.8285553516379	142.572370519685	79.7322586181317	116.313299079663
PSHAa0159	20.5397189246144	26.9611847602733	24.8432544733018	24.6084800307492	109.170095269516	120.909448251832	93.5853126348554	99.2035681137523	178.870669035074	181.202252245122	179.039791692055	198.357579331522	239.633793668552	225.095863736305	242.676734878287	252.521098111794	276.071391961784	242.617821367054	233.352134645011	253.356903394827
PSHAa0160	6.01967895033415	12.6038731760821	11.5146199587793	12.7173721215226	22.764273383523	26.298942769745	21.4092668220768	27.2590580949394	36.3520176537119	36.3214632650011	33.8912615255433	45.2371525161816	36.4249169374799	39.9486329945684	36.9241562868019	34.9041856346344	43.7623527944193	47.9638733125676	31.9563381297777	44.9798738484643
PSHAa0161	63.0422993815125	85.5517664049806	70.0204009858587	101.776332177498	98.8376762961504	99.501612576431	104.421903877666	87.1275277578747	97.2817358510904	96.5133653566474	74.2193472690103	103.274404342587	79.0223035514527	85.5906418450651	70.0233327715146	80.8355421877826	94.1485906752154	107.217195651949	64.4820966036754	80.327192123713
PSHAa0162	8.68352041279393	9.46012531180702	9.3286884055526	12.1764904378607	14.7593691599445	19.3409787213418	16.0018705905267	17.9854669557562	14.9719180959438	16.5095215742468	16.438543185252	18.7760108335344	17.3114144110917	20.7634173739349	17.8822541157409	17.8331428788307	21.6961675264631	24.1141702068783	16.402625521125	19.9233244702813
PSHAa0163	12.1709107732199	18.828637677228	16.6913280659123	17.7668269127336	15.355482087082	17.8034838139729	14.3666108217381	17.6908287097825	17.2124696927703	18.9032369644272	17.2891151247943	22.8933810167226	22.8280345860885	21.9103385531708	20.0474842086266	21.3961397861405	25.7570742449226	26.2093735919164	19.7420302469169	24.6253563885265
PSHAa0164	18.3510803264785	24.7006524262864	24.3503365728849	26.1405633480374	23.6665582577209	25.8688012821089	24.7386148792808	25.7210468301501	22.9305594880079	25.597510529256	24.4211477189355	29.5282580162377	28.6963711284578	29.9321518607694	28.0951648451241	31.1854219315051	36.1695282738262	37.9476702678336	29.9313625962958	35.1835267278412
PSHAa0165	9.34304263799657	19.5271306808875	16.0290219094228	21.309376512799	21.4672264210625	26.6139504396681	20.7824127469293	25.4244419960359	26.2942165356158	34.3995981169298	27.86467329651	48.4527769768855	31.2765793451506	31.9541668035103	29.0129307587964	29.7165910724227	41.566612673358	40.281161869502	26.8987705645097	45.7913846192221
PSHAa0166	219.260169562242	298.01051599801	287.464144576992	327.518593906942	188.429453596794	185.004182276318	198.973717700633	195.852132586445	254.330766619703	239.740811913286	302.389633953107	311.870549095097	540.245615957809	537.858751081144	538.130295666052	505.44041217721	361.419185893783	377.257240787611	387.255974545943	417.928546225676
PSHAa0167	1965.36381551485	2073.63254876496	2254.5002252877	2017.6363607929	1979.66125018991	1991.31873175861	2217.55994412376	1955.17570608195	1549.98529872855	1622.45588277743	1513.3555150863	1508.61808410477	1366.94104688602	1348.79966355373	1357.52866844769	1335.58769782203	1181.13681107512	1156.37896056663	1257.8925116453	1298.55119084644
PSHAa0169	9.12985055371778	9.86310122435932	11.7730999560146	11.5359225547419	14.6260539769	15.4430269263675	17.6732466305785	14.7016667244982	11.2206998542846	11.7248289910047	11.9810853688084	13.5501421829747	14.0927095501796	12.8797269153001	12.4825255322856	12.4218788542165	13.8522297675497	15.7298192808075	12.0925458331927	14.1177655720349
PSHAa0170	162.040835836519	192.034054414453	170.966701761823	198.202271991319	320.154739129376	316.472201190822	356.901312434294	301.890658199734	370.712416230159	342.277394158764	384.560453137189	364.704630650963	348.766109322052	360.612938354316	333.338717277228	339.783733937158	338.912467320404	374.26661095762	332.984069033682	343.034412961031
PSHAa0171	18.3007353731231	24.978086965188	20.5540672990096	26.133236272447	51.3642661440545	53.5250632971374	56.2170349073553	44.6868732356505	57.52094846151	58.0712580613309	56.4124467313305	59.7055700561854	50.3577984646967	46.649941204189	41.987990131163	41.7921513141964	47.7583271337407	51.0175995692456	43.3627009723617	46.5735741868411
PSHAa0172	21.0194354497756	27.2035428409975	29.3309333391974	32.2329847845513	47.1793198616166	55.8720405015839	56.7406525272554	44.3909593660764	64.665699234653	68.3317335172078	63.8294768714973	73.8393955654301	59.2731233125119	54.5356945866323	52.4872696199392	45.6070709322111	57.1303851334515	66.2176715216721	51.0157683895437	53.1717159350665
PSHAa0173	4.86868448175605	6.7699021762619	7.12648821876301	8.56868612394656	11.9996291276708	16.1525945773329	15.9540209491437	14.2291131512108	15.2325256160291	17.8557001354122	15.1343864490326	21.4690564457521	14.0442106262152	15.7708199974698	13.6887047977233	12.6575618235487	16.0315597862276	19.9673551824125	13.953944205285	15.3766299267309
PSHAa0174	73.8289035922081	93.0653069605723	91.5031510821239	98.3434943936821	287.679798495092	295.691874523084	292.770334569355	271.016088972024	397.226190666204	388.350874864759	398.661319267681	427.315727885102	367.36067238835	342.610942366335	304.459124643881	285.995438173147	357.52827311799	356.357378488583	314.261338811568	335.777856672314
PSHAa0175	125.816770655245	175.676997285744	144.953775813421	182.182018397176	362.052639832579	389.852119361539	338.929017076016	317.531830230369	447.481754112952	442.251841094933	465.02573480697	505.921613415338	476.150976269401	507.963189569756	523.663380907773	513.469601246058	664.853959986026	760.009627745751	544.021033947206	644.020289510089
PSHAa0176	0.681983049087663	0.887856023116315	1.56342918974791	1.17813770080704	0.852432670271699	1.27382344756608	0	0.783285522206872	0.439109790467615	0.300137374707459	0.45155054651212	0.525042767149541	0.934129912174907	0.316861427337805	0.582067117289586	1.14439952900441	0.225622013694203	0.887519282766818	0.249299876839293	0
PSHAa0177	21.4181717588072	25.0450048309653	22.8271849031923	24.6582745472311	15.8134647418918	16.9893765318394	15.9776054041253	17.676189992013	15.2616181826477	15.196937842075	15.1601970305736	16.6583671868917	17.5765865176851	18.2566598420322	17.0225997020575	18.076496853715	18.8101758966094	19.8056516867168	16.3226752993168	19.0218795861626
PSHAa0178	31.8722089676196	30.1358964925052	22.0021843981287	27.2674837886702	17.3040295000133	17.2100653927411	17.0655731874493	17.0978553922919	14.582089108176	15.7254548980543	14.4923367932031	14.9639367238313	16.1049091106252	15.4628376540849	15.0274755343394	16.076201682342	19.3937567920483	16.2416028746328	18.3749525820403	17.5450659843225
PSHAa0179	33.0783897176676	35.3498675798324	25.4661487588452	27.8530857406472	21.0101614501156	21.8409079766465	20.9514099373369	22.2372642766633	20.8856044528225	21.6979042361148	17.8667567592904	21.0776290320425	21.5607282431722	19.9292992061939	18.9365835491545	19.7633159201511	22.1694971077471	23.4478996455847	21.04360473904	15.6663358899565
PSHAa0180	36.7443826339214	40.5581469745283	37.802444426864	36.2909059367148	29.4696774164857	32.522845261953	29.1697411754157	33.3381913076121	26.4220904689518	30.52777365322	25.031088175998	30.8320080152713	29.4486417270938	31.2667673152452	26.9642811566722	31.6269826847762	42.845722491938	40.8795999955406	31.4123485086215	36.6355812717841
PSHAa0181	18.6191142931721	15.9451564151498	12.7341083517977	15.1145952481187	25.7012113837649	25.3073558097632	26.4945680610227	23.7122297971921	24.6367014531415	26.5707575863868	25.439935135731	25.5349058668222	21.4352798799071	19.9654476156791	18.9908431008713	22.2026624953835	25.0414575943981	22.2216772854933	23.4863342424043	25.4671477408844
PSHAa0182	19.9117753488914	18.6232369305828	15.9467558150327	17.0765582938552	24.8736102239536	29.3508771504088	25.6877985645579	25.3110739107791	32.0896074555496	32.3157847443183	29.1541201445017	29.5954199095464	25.8709377014978	23.0461029620853	25.2330983772446	26.9522739322088	31.7846813244976	27.4919963491832	26.7018038419624	26.488478173609
PSHAa0183	2808.86281712436	3819.8027745355	3330.75070503099	3913.28757100662	6077.09225060327	5920.47332063967	5593.76875273803	5222.14808633169	9516.19795101244	8673.83585706215	10003.7922706333	10157.4176644641	11264.38088345	11567.4814465652	11333.162607039	10920.679885122	11932.3938276654	13056.0709524233	11606.9374057167	12401.9054210155
PSHAa0184	668.663884000591	744.914731966973	753.40930707089	738.031475395945	784.423901168539	807.201207975514	824.19938904568	819.421489597295	960.32097889321	937.899077739132	950.361104727247	943.287026212204	800.772588449252	757.20790257054	712.997849841629	721.309132202789	956.946479505348	845.542845591688	790.641065874852	846.826837079531
PSHAa0185	61.8485247599508	81.5387584900405	63.7404143587351	94.4269910629113	249.666334199854	234.202563342027	218.477565892672	226.231201575573	166.478194105007	146.785697367412	126.594672574211	134.54636290143	77.2295705600012	74.4699558696532	60.7873320812456	59.0388836130129	123.256734886172	107.078078023686	89.9925219970193	100.632805610816
PSHAa0186	47.1050938028304	62.7545264079726	50.8429704375154	71.3659535647406	176.562964024167	174.309702594546	156.901644851721	151.674774280849	119.245152475666	111.332739050392	89.7782424778682	105.353976303033	65.1881127491035	61.8043986801429	43.6039752776584	44.9938975954154	93.3428414484706	83.4656190912302	65.8531175882824	68.9599765200777
PSHAa0187	14.182147498073	16.5785672611868	13.709319707602	16.5374385786579	42.0271101597449	46.1117654567166	44.736187812628	47.2103096080584	48.6632198046774	52.2985112112766	44.1861024368214	49.4972135940068	48.6797692259817	55.4048408841323	44.7524728407753	48.786532193864	52.7840137151068	69.7881373519377	47.8252067708151	52.306304377458
PSHAa0188	32.3609524418341	50.0768643389825	51.1830577154256	59.3710357727301	56.244492808216	54.9259014861743	54.1567882802347	48.0205194518786	63.6665064540809	57.363190155458	62.9326828676623	67.917843778711	59.0681257602401	54.0033777366281	59.05787520198	51.0407940687368	53.04611635533	49.1056837331862	56.4733123017009	54.1223780980309
PSHAa0189	7.08677053999937	9.70147229940262	8.7804135041395	10.6724874530065	16.6171717189538	16.9754781412968	14.1784785445033	17.3475843768656	21.2474321239271	21.5581768018906	20.1778698916057	23.0940300096875	19.4985519583498	22.332137931818	17.6376176424993	18.9272372036964	24.1791102347893	26.2421216797545	20.0918194629285	25.1096860567719
PSHAa0190	12.1513519276513	14.9522623481027	13.408716684113	14.3255281892151	29.7651930045071	31.2419189532771	29.7085901405393	29.7286261413059	35.8981736144611	35.8017022721642	32.8094726882997	37.3158883880398	29.3049898162299	28.9350276035326	25.9512980532433	26.7637410115403	34.1284403066529	32.3213293086546	27.3023948839906	27.747541650557
PSHAa0191	151.826335397552	236.778727354879	171.349255015892	217.856160562126	1123.12231247157	1152.27682841086	1026.32567347505	962.163336429463	1450.85503777033	1333.40989662131	1445.67328303329	1452.88879902408	1300.35846684552	1414.09886707424	1283.40347494037	1325.49366108384	1248.67426815233	1463.86953733002	1185.66609358855	1324.96855906639
PSHAa0192	63.3251193208277	71.6374502231638	83.3208193798252	71.3468836064637	103.817789584209	112.312299602022	104.013004721284	110.988727344224	96.5852593335781	116.026600058597	96.2717164030189	103.028572874272	94.5729017305183	111.879352475661	102.545999985417	106.69506658711	119.199876673774	138.188738170283	108.100030933086	124.099021380927
PSHAa0193	38.0864016258595	48.7432956690857	57.5832535124704	49.4639082411936	73.2235989484638	83.2555875625408	69.4356861716366	85.2633300767773	81.3500097421224	94.2092408339295	86.9395699357001	97.9465019002094	87.7325150101788	100.208519021192	92.2342215971751	94.361660474322	106.78145303286	125.055675007409	96.5138683540889	100.71415088144
PSHAa0194	666.444022867123	651.97809771854	630.560444376874	635.907303474009	813.461995273693	856.677218463149	918.761445456008	815.574046500041	1025.7254875117	1036.55817343957	1047.50183647865	1089.16461996007	982.034663343787	889.097124821858	823.525303040669	837.845285877013	832.035568190301	809.766333086981	820.840429835898	754.872325988214
PSHAa0195	341.864946141738	359.417837979889	336.382869593718	341.082460227149	318.694874512494	326.975600999815	314.821533844684	339.20333729232	355.806859902763	339.227609065889	363.809001309245	373.834067631113	354.534612688149	343.519266141499	355.340517091172	386.213439866693	417.223070205382	376.706074547954	382.39754769971	413.944227615105
PSHAa0196	348.655175586119	439.909994647553	405.367708310377	423.527430843449	457.030122365552	474.776669708666	460.435430526683	511.709074284282	596.633627425011	603.441208933786	613.918573568639	708.411898439751	683.228958547365	638.355200498283	626.621733372636	602.447669684245	727.927574224011	658.472245430142	581.272616171615	589.510721333147
PSHAa0197	48.7395932951527	68.9007795453874	69.4107053886306	78.5002212645427	70.9208849725161	71.0619285663574	69.9503430142302	73.5648784945083	76.9494437845779	80.2752039890643	76.7662648037853	81.0165843807229	69.7462611010864	72.7393842307543	65.1995535660609	65.2646311274821	77.5285300547322	80.9677539756101	67.6679523690652	72.7287988722266
PSHAa0198	78.084912442659	113.498311545853	126.72786028899	124.661231913675	121.245647336006	121.457026648344	127.705953105883	116.616610628223	126.080860515283	125.099873987631	139.790427784149	152.577046746659	133.792218773587	144.051496063176	139.674497909472	130.235714438188	145.960507551615	157.434746185908	130.937365821966	153.391330299257
PSHAa0199	656.086170595583	935.01353357564	905.161577404558	1074.31417083257	533.143620661538	516.894476994886	561.211366595001	540.624824991994	513.117635756341	487.066036544658	506.024299469677	546.520378668802	479.614574024382	498.971679348718	553.142969281415	508.56086236867	474.075752591919	505.149852954249	491.465233311601	554.139685113173
PSHAa0200	5.07538393703874	6.73226173525012	4.42379677963301	8.26549220308847	45.4108284184176	45.5480412728593	55.0222415162854	42.8847268035899	30.7003662321929	31.4252651876981	27.303923752879	33.4903470850633	28.2937594730876	27.1428683205144	20.3429144163872	20.4323946089957	24.8585639456534	25.6287935220575	23.2397384792428	23.6046043742052
PSHAa0201	0.950879222727942	1.93425776464626	0.81745011921105	2.66932341925708	3.34275382842259	4.93353843184324	1.28621564241159	5.18758811564437	1.33928486092623	5.4925139571465	1.70514087325767	4.23221973377327	1.86063427404635	4.55601466593572	2.70522622130779	3.24110295178748	4.12888285060391	6.18727728557439	1.08623517765692	5.34243712376396
PSHAa0202	5.34616669374167	7.4901045354387	6.98021236546174	9.54141137096149	10.6762657735199	13.4832555653248	11.9919083937183	11.3453074914372	13.9057662155744	14.646703885724	11.6820289614675	14.3783520340037	14.8256922474544	17.2311940879297	14.7564334571869	15.0013734004173	21.3179199662386	23.8440552840353	12.036410223909	20.2633714453118
PSHAa0203	0.905125619960698	2.49268364648974	2.07497798739765	2.52584835938714	1.63174873075022	3.25118118416448	2.56166797400802	3.67849234361922	2.46562903266753	4.67285008906467	2.84281613243474	4.69023559775846	3.13349495942951	3.55839360240447	2.87218055923369	3.94315067838966	6.21923776660003	5.88956310656139	3.81773033151385	7.19776047636818
PSHAa0204	0.130003018732336	0.211559443008184	0.596057378591391	1.12291249608171	0.406237444426357	2.0235216224357	2.25087737422028	1.49313802670685	0.837053038078892	2.71765013504645	1.00422960083685	2.12683339661748	2.67102771762512	3.3220940272448	2.21913088466655	1.63613370162349	4.08587365424345	4.86402169422596	0.950455780449803	2.33731624164673
PSHAa0205	0.218952452601829	1.06893192256767	0.250971527827954	2.83683156904852	0.684189380086495	0.908809711129017	0.94773784177696	1.25737939091103	0.176221692227135	1.20449867481283	0	1.89637157345459	0.428435523629093	1.65309942025578	1.86874179761393	0.918531200911432	0.905456765483314	3.73984276718518	1.00047976889453	1.47619973156636
PSHAa0206	0.227950498599164	0.927383859761904	0	2.75651944243619	0.712306751870872	0.827888298494242	0.986685972260944	1.30905251656491	0.183463679578935	1.12859875831777	0	1.97430465181574	0.446042462956316	1.5886477041868	1.62128283811254	0.717209293862351	0.942667317489478	3.89353493569964	1.0415953758354	1.5368654739595
PSHAa0207	31.442383706633	32.1558290111257	22.8396612067521	39.564937395798	74.0689865886083	76.1586424496513	80.0112305111288	77.6883014460137	82.1326225474644	74.6689590467861	80.5330583388137	72.5700415986257	72.4095733164152	78.7607295691405	80.1902901007942	81.351879561835	80.9688739579109	94.559391409569	77.889952824659	97.9307184240639
PSHAa0208	64.7492262803111	97.5938373132408	83.3097679248754	95.0222213374533	88.5517185791155	94.9339796266073	87.7937687008464	95.5608337092383	97.3302067247376	95.2709045183497	92.7503131516092	134.112780538783	74.3332603542278	73.9241743575769	66.8271229917122	69.3146769887224	107.49500754849	93.8046370647107	75.842875968679	75.0762286237193
PSHAa0209	64.9901094387243	92.3811946210983	88.2607188859239	101.461298263161	81.8558174698423	73.262629731554	78.4352952122898	76.7709632024977	71.0521108342986	65.1136140282292	72.7399957944633	85.8210293036052	48.6220132701361	45.9908598859902	39.6374946549546	41.0845220454887	65.356571710515	59.8903399986458	52.1612696778387	60.0791439561674
PSHAa0210	22.1228338884094	31.4462741458847	31.7528478247293	38.250932952374	29.2867978496885	32.4514650911266	30.0708861270542	30.4641729736644	23.1345145930296	26.3793593765505	22.0164941059836	30.5414088519864	17.7254014839725	18.5549567267332	14.5813890147927	14.3949396671839	24.1569982713214	25.3892805957861	19.5471926633574	22.3427909874351
PSHAa0211	166.497349294231	205.283971889739	178.710057194749	231.728764809383	202.71704923442	203.595074401171	210.102963891404	194.54414109767	216.44874852076	205.969273392994	186.029100759838	207.830842050959	113.129242443662	103.185122758386	85.5071855484997	82.4072135559276	140.374284930176	135.536784288544	116.510927693341	114.082042176555
PSHAa0212	156.352996553616	198.864935117602	183.100340013124	225.495818034066	186.679436086114	183.084214864465	185.578454924591	197.605772931562	196.200018002207	186.321876877765	169.924648707819	187.926180644654	103.27917248916	97.9327384793613	77.1470937138804	73.7297536375648	139.987040363078	120.863540857946	109.242152260642	109.709135210435
PSHAa0213	68.7045369426704	96.7510016858034	92.4832729288036	97.7504415449051	80.2297511638372	80.5041677609888	75.7916823375735	78.6947836780793	81.4126856346287	85.7826833841928	59.5087057321074	70.7605051480824	40.8675028049465	42.7105121690944	28.5348061397798	30.1880676600744	43.7198620399391	41.6803038818866	40.9451801942401	35.896966683813
PSHAa0214	19.5401856359509	21.1990502463107	19.2272449844815	20.8085018040664	50.6740370355751	54.9038016905664	49.8934427079176	52.0844973005044	66.4615624014597	67.5888446737331	69.5629959884167	77.6433384822878	76.4705721746125	73.0650170652134	65.5545938548144	61.1992959920936	81.4707179100397	84.8366119769692	67.1077840051636	71.9868337373664
PSHAa0215	11.7900495553487	12.2647555121516	17.0210465778923	12.9552882059149	24.3669598952778	26.443102289958	23.4575740703495	21.211933939943	29.8486356897011	33.0453941367932	28.2856932028152	31.2376901935271	28.7282349095328	32.6765123071188	26.5366921933219	29.191168703405	36.3514499103992	40.725394353059	29.0507022401159	25.3226728242982
PSHAa0216	812.774735087442	1086.84763744317	1202.00583134848	1225.04570649455	844.111842084432	794.940916659813	883.346974192676	811.785480204792	739.910479665025	690.619283683293	735.204139508913	759.657500941441	748.084790136386	735.510175681372	781.950303452157	720.489052012533	728.450295322285	786.590448680822	756.330859774379	778.559833433266
PSHAa0217	1192.55106683114	1641.40349928154	1854.30561153171	1830.59332072184	1130.10151721439	1053.80646624374	1240.22130997792	1049.83097600282	968.997843722207	911.638986244514	1072.4749737208	1090.74995522089	986.712393991911	974.825034512012	1037.55989082722	967.290860783154	917.298904523157	940.088468003879	1016.3494975375	1035.48005140406
PSHAa0218	12740.1208784353	11267.4582155103	12652.5489697674	10666.9215037134	9929.68843039485	9454.74025150264	9438.79131582846	10727.4627119803	7656.57889978675	7719.24926897875	8025.85660030737	6954.44354502803	7874.46073706827	8171.68519471088	8048.10331383328	8321.30464860091	8161.48941417739	7516.16855771557	8495.33365541779	6963.13449414893
PSHAa0219	8410.34438313225	7466.81744688413	7682.31261749235	6715.09839293196	6040.93545200375	5954.50057255116	5752.80773992338	5659.21030493193	4633.0505179013	4823.78998037536	4451.2411847379	3899.79356167155	4687.48020107381	4754.24601685778	4767.8363289013	4979.34981174996	4883.53784965227	4319.32816600141	5056.5111570639	4477.80212464085
PSHAa0220	17636.7884820409	19069.1425113688	19876.0955618798	20293.3837380951	14265.5590946127	13741.2028322707	13596.6115926868	15083.7939935452	13171.2972755884	12750.9341560617	12016.3895321808	12958.7660015297	13489.0947219895	12697.6033717853	12588.8989107671	11924.4427064784	13592.1597592721	12408.8256996359	12487.7729873913	12813.3127332622
PSHAa0221	13202.8595048956	16921.6884131495	18068.1918163349	17131.6791340328	11059.9288892018	10553.1862339724	10148.2485247912	12595.604231407	10234.652121193	9925.21548361156	9566.08668567205	10090.6432000423	10618.5614189088	10495.1874826044	11474.4187886935	10535.7609395328	11797.7314675037	11139.6308556028	10723.997821952	11308.7882581474
PSHAa0222	1601.64442573299	993.179129504729	887.603925383806	657.80699453446	691.707813945185	758.465038377903	581.982380084857	719.016332103737	655.035075085558	699.807685128805	526.000031682595	439.040827113151	489.532877501594	455.298932813384	541.768598229429	639.756867331558	621.907209194317	482.782486111134	670.307227161128	615.61599816757
PSHAa0223	1554.47613403097	1095.67264329982	1013.69301024581	787.209246265574	974.901316488818	1063.38033691386	828.038007161387	1028.23640313391	1026.2928332649	1089.8576552072	887.144214531363	788.70673540383	846.030560502353	811.307887196799	922.602424175461	999.847632073232	1053.76902104036	872.733109404404	1057.34423799883	1002.19698290278
PSHAa0224	6717.33245026375	5914.21550333074	6269.07013527	4679.92457917788	4326.64167763029	4034.61211310748	3929.86338050498	4533.16066132573	3562.13963250737	3530.38432764253	3274.95767054759	2854.35358980733	3179.10384918165	3403.01293786272	3548.9638567356	3923.82775621008	3367.21068267343	3220.59983561735	3931.12576915024	2778.18158108718
PSHAa0225	7087.91947850076	5343.03726226083	5778.3171944413	4351.31172541227	3855.57019766095	4056.47601289973	3591.02102822626	4436.95050539677	3242.95006133128	3519.29910254185	3462.06109800867	3052.19704634618	3250.1866305757	3042.51893128234	3281.77036497342	3679.4952796885	3143.28044645053	2878.04658598679	3758.46616023997	3345.63115295095
PSHAa0226	7441.36984042013	5690.89377528698	5752.68340846643	4591.97058303069	3897.678020815	4176.7222010445	3679.41149976705	4403.24793690466	3027.55669370194	3381.36895986209	3051.80258860158	2729.9521684914	3007.17313241937	2802.21874147029	3263.07835529693	3447.68817915765	3181.03665978174	2657.35364346167	3655.28927697225	3285.64600495257
PSHAa0227	9757.21143198573	8908.25354102408	8858.18590949435	7784.27221472943	9975.54472655283	9805.92015459512	9649.40484286599	9707.4472117501	11421.0909973746	11380.6219023721	10170.1084584148	9423.93453584204	10129.1283752054	10302.7522537027	9883.4491795411	9913.407797853	9137.03641231532	9296.2828728446	9938.299584306	8522.02347226862
PSHAa0228	634.289199621538	587.457053218521	611.650023007858	579.091147933893	801.149800849757	811.354171126001	842.041394348155	781.552433098165	708.665071771087	810.380455338537	648.295700575024	703.620170011884	654.085090674386	662.012144210415	647.558040786589	677.653099167419	604.872852995891	592.80269544693	580.186333489472	573.195082848728
PSHAa0229	300.610057232527	343.510444626515	354.118746711167	350.980187556354	334.266591905169	335.682041857528	349.826300356924	296.317747319463	301.521363245687	290.485738159618	294.960654545443	311.918587677735	285.53579820942	275.837809571908	289.175076890417	282.909783919066	294.673564233239	311.954100183775	276.50277132934	312.984624112203
PSHAa0230	69.5189602351039	92.5326913570584	115.527784620254	106.062544464028	120.261685917763	124.595227102771	122.294114777542	122.145767068159	120.28174461873	131.282363620263	132.196594278883	160.251886191971	135.414052468361	136.765501288796	128.674533950712	130.353072417497	164.046451331261	182.044506154059	130.234964570449	163.767219509504
PSHAa0231	37.1358251171646	43.626659720353	42.1610830170489	51.3833302351556	96.3158329450562	99.1819482299622	101.191409605754	96.2513902121319	92.568636933732	104.616533997792	96.498735106375	114.46211305139	101.610700903719	116.320469759674	96.418603538668	94.5120775739091	93.8688279673252	113.627933678355	91.1791118095267	100.493834979141
PSHAa0232	47.4323501918126	50.4105397287575	45.6442622227429	55.1833768451971	85.1706493359948	94.7867414057936	96.3018164869695	86.3100269610062	97.6524063165183	102.105107799681	95.5216641256247	114.421965403764	103.672272244359	101.03048392211	95.8630170351984	97.2451561050124	100.630694322721	103.953595681943	93.6875211892747	106.797024787731
PSHAa0233	44.7004373265781	49.0547544273546	55.1617777994558	49.2273358026669	78.6454926278082	86.7010271507888	85.5132045761284	79.0620878509405	86.9807752489084	98.9588403908461	86.0423555322581	95.693992799148	92.0761323618925	94.4937467183733	92.0965313345063	91.0854275602856	84.3540879722955	91.1709145390728	86.1908526271157	91.6168227013273
PSHAa0234	20.7903774993613	23.7248069788352	26.379038124932	25.4645639921155	39.5987761213138	42.6581296716097	43.2314261672105	41.6134545496586	43.3559584937899	52.8200465028691	45.8555978472583	53.2799370620508	49.4348681110492	50.6767898015454	47.1881262125693	48.6397599005715	42.2583637503105	47.3439436021684	43.6640155138462	47.7027003855221
PSHAa0235	82.0810769463602	107.125809566341	101.200042392138	136.732341906305	209.003903014298	202.422059363516	236.050559866417	190.081886326304	243.22245790396	219.368541034564	276.206996297084	277.835357652369	276.263217179485	252.472886826088	254.123064208861	227.962310841744	241.457639587994	239.556629618936	236.540373298264	248.474074794197
PSHAa0236	21.2278901820472	31.8092663898333	42.0669536233267	39.3788491776598	42.1596558763572	46.8348237433885	43.10584341315	47.7149642287909	37.6100543136817	51.6020432275293	42.1344083012565	56.3773661685162	47.698665882391	60.6002905492924	52.1647753162711	56.4802318916601	55.6645050977536	67.9978065556115	50.6215352656005	69.9273790651571
PSHAa0237	15.095522939063	15.5151073747753	19.3268047636636	16.7751808433214	23.0337708542647	29.3591338775605	25.2671433626001	25.4490920541314	21.5280272074614	27.2925980894459	18.3630555581595	26.3781764753207	20.5989981466868	25.2757923191772	20.6569495612462	25.6457809570125	22.9260692323542	31.1620497240965	21.2176017195372	24.6007184266691
PSHAa0238	14.5171323469889	19.486068578558	21.1113972429283	22.562210959847	28.0436436413494	32.2546544509158	27.5982946892528	31.0501818728831	28.8919909167171	37.5131640693339	30.623255856634	39.4642865062008	32.9475816924972	41.639540567009	34.0310635369635	37.6488767898801	32.0999200848138	44.2587694556017	31.1817184233027	40.208312635727
PSHAa0239	16.3872365032501	21.0375053428666	21.511263448069	25.4229211283277	35.2808568368334	38.0898187752603	39.0456456477319	37.7203615412125	36.1036425998165	42.7443107821205	34.4726326958958	44.4683533893418	39.4960196306187	42.7541188178995	39.4432134524098	36.0015788949525	37.5200713401735	44.1729868581544	35.0415502341899	35.5259426046103
PSHAa0240	38.5153314305283	54.5627215133161	52.0109405319216	56.969589734985	64.9334235673811	69.6984825147655	71.7150400488329	72.2876571552169	74.3037014729104	75.7948738953909	70.2903716067299	87.6119480685308	73.2355199877638	77.2181855532012	73.559535020205	68.7681803066473	77.2000833214462	79.1688506568399	65.3863221676328	76.6103124855866
PSHAa0241	30.8181363306963	39.617524786243	35.5668571952715	40.9015535147833	59.7486818897522	61.4762695925667	66.127255797389	58.2658444857174	67.2190752608639	61.1956629052052	64.1348156069335	74.4828111537721	62.816075187479	70.694263059109	65.5574113356037	63.6097421079384	68.1454801699391	72.0513672274935	63.7870365636333	79.1162605488203
PSHAa0242	29.3950889004914	36.8682799256057	36.5875431544858	43.081915628034	55.2911671063039	60.071362739706	63.7372453301637	58.6728390610548	64.5613045095571	63.4754911142524	62.090384426864	76.5831674709382	66.6901153469613	64.5644870384942	58.1775315832369	57.9741025250722	61.2977506756324	63.8879233568998	54.5697039118409	60.552319449381
PSHAa0243	28.4048844472478	37.5054887175531	39.1874724950579	44.8093736085484	51.0239766655305	56.1557700721645	54.6345840338851	54.243389764767	56.9481262840181	58.2000627145677	61.6272903740618	70.329791717549	59.7970452808932	62.9906482799497	60.3260838789079	57.6186641907338	62.4607831573471	71.5700387888417	55.2851144253459	67.9985154412524
PSHAa0244	102.10411847933	167.735828677868	147.775934171939	168.851152808869	118.889529366875	128.834805796605	123.951227830849	114.301890417264	122.486052329369	140.60124725252	138.25776296459	166.901155546782	143.679804438797	163.072887395628	142.943628247259	144.191562985796	165.689797241063	176.082102362524	135.979770686488	169.678569361228
PSHAa0245	97.4783637728276	157.197505686126	158.116257041825	182.08823735905	116.742909934759	110.193810350237	112.606567245115	107.432736727155	101.696115066432	107.096372423469	110.178333348957	126.816840957347	109.020729678454	121.732158551135	120.331702566877	120.365966060383	143.379961571575	156.760874542068	130.723411185207	154.657850180792
PSHAa0246	60.0101207364615	70.8046552085126	65.1444864232806	85.0536328220948	156.776972678645	167.312503350119	159.381006576258	155.797571824978	206.19367481225	206.564615814922	213.987383091728	257.172739861169	290.055643181076	288.806339296181	253.773393699378	245.96467037777	292.833076019754	306.830001159583	237.191224919188	281.951166507495
PSHAa0247	26.8569686008683	29.2760040722948	26.985365673887	28.6285042122186	58.6716979284851	65.5593305167834	52.7454057384021	60.633054653295	56.2389638725695	70.2447798010146	60.1795414185269	72.4238278988283	59.088032740345	66.6180005194596	59.1768235911079	64.3971474183142	76.9820457566397	95.6876089961681	65.7941792002541	80.6558081032592
PSHAa0248	88.1967189170692	85.889738043618	59.4564843261371	119.185175314452	250.477009715261	232.125754869029	241.83744449568	228.671092927339	258.742096085202	224.020513083616	282.166181152907	267.787823786516	234.042704471335	244.07332228067	243.242391415905	231.387298027352	294.257461583971	331.653704499925	261.23345778167	296.295164526954
PSHAa0249	146.398885345625	191.170152989866	154.324674020753	218.48286669844	381.511719595692	379.259967333805	399.964680502515	356.720504015552	461.234591916474	419.256159424819	526.570691906785	530.061945577198	486.068831434646	475.033884043987	443.176901439363	420.382072753183	486.491985615566	512.068717591282	452.214346500154	490.890142153668
PSHAa0250	44.2637295475668	58.5538229932353	57.3425571687123	64.8165861020247	37.7612989140032	38.8398739554948	42.3809803334603	37.6178730703094	32.0311284054704	30.3922425371268	32.0312954613771	37.7768984984177	34.7603762552743	34.6091391283065	35.4309830458456	35.4105020173671	31.8930932793702	34.4563469869816	32.3172199365271	40.1885599530772
PSHAa0251	8.62287990796768	9.77941503367735	12.1855918391709	9.02953168100342	27.1757350578455	28.0077896068616	27.7854534429037	26.3025471309723	42.8285948427517	46.2339388406949	46.4697732492201	48.3824347607788	73.9486556587208	77.8287015020377	75.4228832353748	74.546916435284	62.0614689345433	60.5036936427092	61.7737222771847	64.8613898421364
PSHAa0252	63.8264256184292	120.957850677502	123.632920162735	130.134991365229	87.0663178257623	90.0850499355265	90.7806804478502	86.3764424142225	81.4997688267528	79.0223672630028	72.4154123203205	86.5589326811127	83.7110332266209	88.2274206172534	84.0503943602687	80.8445755100817	91.1773377297727	97.3748963646427	84.0694237121572	94.6578863701951
PSHAa0253	216.359763016949	345.533545731213	329.153088363186	372.985114356125	204.682609159989	199.854654971787	222.775771517818	192.318671598551	157.079380974604	145.549708760013	155.683441798927	164.751624370866	212.224955245349	199.741770322861	215.853332313953	192.082324285796	209.173744971444	217.741460946277	211.632174780071	210.693525871922
PSHAa0258	223.461518780359	298.824877916319	270.809145334784	345.136532568876	258.598193077146	246.727782813109	285.179201837294	261.38350927562	242.231068042162	197.315260852266	253.145132911041	263.881081957327	229.371128767811	227.518917956625	233.290900425151	224.03449459921	216.234277124411	231.066102752507	222.496798946699	284.217654984243
PSHAa0259	928.043363366538	941.407845413821	852.715404938183	748.285376622041	1554.9196840598	1615.44106710602	1373.38865315115	1503.25392323934	1691.91701603072	1655.06416717213	1667.03685439883	1620.66913055702	1304.82216102021	1262.23764918977	1436.75420802114	1570.96452788189	1691.66085192485	1385.72604441024	1602.14333558358	1723.93693420812
PSHAa0260	812.421931028288	904.949571742549	743.6802304042	720.266593166142	1397.25298237371	1399.199631353	1261.05600960149	1296.76384308014	1424.2151203996	1419.37788091184	1462.9660813147	1410.38652881459	1265.06112638743	1258.44331186511	1357.974077251	1458.31390224704	1550.2732264149	1339.50780502633	1454.81331891455	1665.88482475482
PSHAa0261	44.2927932057464	82.2059549974659	61.0683324351785	79.5965671172135	145.289627183073	146.555112240049	135.203961940559	134.467744576571	171.743588048187	163.852307124959	163.029984850383	204.377860752564	179.154454548801	177.61148082712	167.236687173862	150.909273185037	165.155314024156	207.683241240052	145.363825245264	186.566284655365
PSHAa0262	23.4525445793134	34.6957486533422	26.4649476094578	36.7416968717934	59.7981518195597	74.0339110928476	54.7525921279083	73.1637633086356	61.7745142102222	77.3529048964799	69.3779192806715	84.6729907547476	61.0011853987148	76.8913763033205	67.8314340413074	79.5160978989015	79.825068445009	98.6339007907386	76.3215991701192	97.3102661938924
PSHAa0263	25.4705417418733	36.1559877685285	31.9968603628607	39.0800830883716	54.0082700274131	58.7338976203977	53.1758904354723	56.0700949196227	60.3602597177242	67.2183421701953	57.6545189970708	69.0954542056592	59.0720559796451	64.3786835515185	55.8242327018491	60.6920378594499	65.3568792843616	77.5459559300523	57.470298057634	62.4041495947559
PSHAa0264	667.456206617274	698.498136929535	723.286617278332	768.334491478264	397.465591644053	354.821830403451	405.197765897247	401.144083805108	282.19798706773	269.603044976159	316.884587065585	321.764096334491	317.146552767828	323.582114293308	404.28767975518	405.95421212671	317.034869030147	315.130215067543	420.757521780716	445.40008616631
PSHAa0265	1534.75287907595	1758.54045150969	1675.53784492311	1773.67513656955	1330.60973693692	1198.37137077103	1331.23873392894	1236.27709609874	1459.30094824802	1195.29256683792	1177.72881542084	1292.76958004864	1089.49860965488	1117.18168923734	1044.62397989234	1120.24381998055	1236.17328794374	1181.07489294878	1020.8550568776	1117.88194040139
PSHAa0266	1401.75386282864	1772.74435434641	1662.64067256707	1638.46810365586	967.286522002703	963.210789150719	978.896491492992	1077.24158931214	1155.68289902164	1121.78449238198	1148.56801384447	1266.89508809168	1034.38595272984	985.424141804213	1039.60430506982	1027.5635963438	1200.80649153111	1037.36168012207	1056.74794569987	1171.75593697648
PSHAa0267	54.430843742184	61.1566793233743	67.5598480877368	66.1895580883657	79.1992328629536	84.0878094486222	79.8210295731897	75.0032089785114	68.596144767608	77.1182807008315	71.0989735161513	78.2186874485123	74.185951110414	74.7966044086774	71.4100156948159	72.3015273860284	92.5239854477067	102.363043327517	82.6816658757677	84.6933414620228
PSHAa0268	29.3359089930796	47.7813945104508	43.1260170999992	55.117921413849	41.8597101036703	47.6553144740749	42.4520687165684	46.9022902745883	42.2365974673568	47.7148895891105	44.3832925845864	63.5605827073619	51.0291521510413	51.5676680452348	52.4228973156131	51.3455394856977	65.3606937740388	70.9864650736845	50.283881413264	63.1081401502641
PSHAa0269	26.3771642145195	34.7978807982427	41.0457443119658	40.2854538249451	36.393271745506	40.4053076148885	37.9544495170247	38.2243334836953	35.9211208927304	42.624196854939	35.4992690423903	45.3149249453752	38.2013980632428	41.2918583637167	37.2023263825995	39.1355658974538	42.9943656030917	49.2527773955054	36.0681581512072	38.0552696125586
PSHAa0270	80.5973497699184	128.5692726344	150.310121557829	133.733996055087	136.863161276998	145.196181065856	124.83561645893	156.075770360328	138.295719334773	152.715768504139	138.840667894085	165.13365470044	143.97668909713	170.322316388133	154.683071056409	167.312455052976	179.486726237485	217.555093577961	163.114741590933	190.426912812192
PSHAa0271	628.475125812705	796.737688819993	657.938559827358	921.966664463496	1175.69750304186	1164.99038316043	1146.6294566104	1229.21026782644	1364.44101002499	1156.28208907736	1372.41148308435	1276.35501061656	1209.83675743219	1331.90592587918	1425.10391595681	1366.57186114004	1301.67087485325	1561.47881629312	1275.56225196792	1515.50518652294
PSHAa0272	215.653727520737	237.098885837988	243.890587157631	253.38899424383	321.208070876139	328.214265256066	327.800388431831	312.333430889854	336.764165340115	329.0537130727	346.575962466179	334.289719738577	347.158413106153	342.665599370779	342.151304002955	332.199029763922	320.231327787206	348.98235915522	317.312132455893	327.221856125612
PSHAa0273	297.989605517766	267.645679194286	260.60505596884	279.399840530622	436.670849416162	447.371492470767	507.431325656557	416.723710934949	397.936016761433	393.089842630225	385.388541543102	376.249060391055	326.739077121267	326.204367063131	306.626052913652	312.107316029798	273.657693126425	284.12384840568	303.573462344932	304.849486016296
PSHAa0274	309.249641061398	319.372833873312	288.279960415773	338.705196084636	486.522548477452	493.457795873377	519.332272164063	487.14257348042	491.08128488222	491.698857667101	499.797196666673	484.262551905373	411.871952542457	414.154847360904	391.052312614588	386.371048044433	371.599456554352	392.104603947569	374.605150242703	356.933213758535
PSHAa0275	996.978397840469	1118.84363491251	1229.15112060624	1180.79833592542	998.00875852102	1013.13386747387	1143.49370653534	1020.16466572916	787.92382610135	780.832182209418	785.191948363862	772.699602162342	647.440146930036	627.051630534463	627.103064315823	614.744320488135	498.526703159995	536.315127165139	603.51987579806	557.94628439338
PSHAa0276	26.7341630998158	36.0778485882295	38.2672574092529	37.1272184284419	40.7103405122939	43.4391099386824	45.4691341676347	43.9460009565682	46.728026652379	53.4042240033941	50.5991405505399	54.1156148624131	61.6517375444197	62.287606224135	57.3959536648551	56.5141438253563	51.902257777184	56.769238887823	52.9633290071338	52.9889374908752
PSHAa0277	83.7965532676612	113.743153402144	111.943900100586	131.001513089174	92.7919344635337	95.1529180062543	101.851287183451	97.795932797619	90.0881164707495	89.281850229234	90.761415371109	98.5711652417735	91.8127816657195	88.3022632141095	86.3398506839835	83.5281540363206	83.3377112455408	91.3645121101432	82.8620420092848	90.506149216337
PSHAa0278	0.446721782489637	0	0	0.385859864425392	0.523473753891681	0.231776973308072	0.120852476468203	0.513078301794568	0.71907911996039	0.368625097795067	0.246483967223618	0.537375986512114	0.218530871112826	0.389165377200123	0.635455823797132	0.234256279427077	0.18473748772277	0.908367051153958	0.408249462743539	0.501973957937554
PSHAa0279	13.1347715417958	14.3722697195867	17.0043421422383	14.2953055559045	27.8092670817435	27.8057973009899	26.0824994828274	30.7419029238219	26.0833597688525	28.2902542277377	25.3031615466864	26.4242251595491	26.7171772736876	30.8802374940868	29.9201444413631	32.379470579688	32.3043396026756	38.278883206639	32.3670583317011	34.2637317642246
PSHAa0280	28.4100903294197	34.2241085157618	36.8628268139279	33.5876004601851	67.7188372476308	67.7817539563386	72.1869189653708	68.5861637287637	83.1924661807101	83.2612848195076	80.1671808008184	82.7144459726632	80.9327416336137	81.964199593826	78.282348192375	78.8773016186044	71.9602143435913	77.4743125629034	74.8291473147072	75.5538568483978
PSHAa0281	18.4509983892028	25.1152847575312	22.433993772476	31.576532117796	35.631023104919	33.6400858875943	35.9207373709765	34.7583965097851	29.4920241395672	27.7471560011287	32.3969969821416	33.2722049928625	32.6876325670383	36.2535442407949	33.2371382242285	31.468022282002	35.0134970577983	36.5365936860262	32.4632357757777	44.1789101011777
PSHAa0282	22.6642062737205	36.3408348821739	37.9187861964699	42.8323742505406	36.8668605565807	36.9176680854829	42.5325788632664	38.9888201533692	32.732122001037	32.8818502234504	36.6159327829701	41.5077809997741	39.464052952523	39.0823221706995	40.808337548428	36.1607363174812	38.1508775395801	39.9002043953478	35.2200894003479	44.0786678958019
PSHAa0283	6.92866262902373	9.7656428605311	8.10804183282506	11.168088602145	8.65130055865467	9.53616879813601	9.59956064824258	8.40735557894867	9.00634070239588	9.47315125013072	9.74137703390171	12.1219477542814	9.77116627147814	9.44539625864723	8.26826002091786	9.30372892351753	10.6698772852424	10.3750076434936	7.78910103002765	12.3136660535535
PSHAa0284	368.342207998931	456.836515686452	406.247938032159	464.691607432307	696.961761426811	753.229581879858	708.287216487483	729.524524205517	826.828256626737	876.288652235408	868.78716101786	881.858519746284	879.300719996155	996.621484420981	893.690805253466	896.370570602244	947.676920948136	1045.35857710415	918.249612779793	984.072292710635
PSHAa0285	506.115033967145	900.66946228584	768.031927277734	1059.26178305304	1334.81323411463	1392.99144958169	1331.4044198422	1312.64491331625	2358.38527305764	2139.58642250164	2571.11203596831	3126.31107657254	3156.20889630665	3011.7825817728	3096.175380682	2743.05835340421	3024.18298698413	3083.72559017021	2622.05737831878	3035.29820884264
PSHAa0286	40.960951132896	51.6171941679004	51.5267124251937	48.0108777464212	45.4562222039734	49.5508648105663	46.2031465185451	44.2046724902709	52.9427861581267	49.9362850862689	50.4445346297812	56.1422686132804	52.2803056043563	49.0647733254616	55.3654349530365	54.1993286712511	64.3108045917619	64.797007557205	59.4412814558229	64.3274936770988
PSHAa0287	71.5182564328357	91.0796711509345	86.7169638518525	85.628050765039	92.7341551436724	98.2844830745417	95.7207154340757	96.0650695977467	121.732445231422	123.188128638866	125.259481105233	133.848147228389	111.442096024557	105.640790866525	104.916730982975	103.0193325795	116.780034100769	111.041880646425	103.668436444636	105.051258665695
PSHAa0288	10.2970537239273	15.6255705582651	17.8288076478929	18.0885664120775	36.7925965333197	36.3381512173101	34.932676533591	34.4318408665141	50.4941864015006	45.1256151048416	49.9110726789663	57.239943135628	56.4505751029205	57.4809793994866	53.5836094553426	47.298361212468	63.1729856515377	65.0229531969632	45.7409946351195	50.3835062429124
PSHAa0289	7.37918732270342	10.7799336889742	8.99456297304427	11.5904660042846	23.4906477768738	26.6679031081009	24.484943398547	27.3798580416757	32.5707231992666	32.276562316863	32.1030798767569	38.6480122757038	40.6753674765563	40.5096705314684	33.9255246811131	33.2537640774696	41.438330121503	44.5044134147285	31.7166790276105	33.390516498345
PSHAa0290	23.0863048473995	34.2448925340352	38.147672229849	34.262884266617	31.01930350385	37.6013247943046	32.2366418696435	38.9305041261236	31.7980386527419	40.2391566824718	31.9110071558958	43.4796739198844	35.918114256285	39.6707485702237	34.3634665716183	37.8579367431672	40.6162651493655	46.2985699743703	36.794760129928	43.2658872986908
PSHAa0291	89.6249382768332	112.075358555369	129.010397019077	117.079052338717	103.389661680378	102.79786328658	106.137525415156	107.847226614712	107.731485516263	100.846982454933	109.926093574807	123.359086626822	110.050255559881	110.024037154066	113.671524876106	106.390642751722	113.695519521666	112.776514466028	107.077721551334	119.896617758318
PSHAa0292	194.463462903132	213.347848340173	195.140015637305	220.894618176578	241.097811552018	237.513922581603	274.151396461712	231.783382490707	223.557549862301	218.62577485295	209.651079651862	217.969272818952	204.594440822262	209.327382209904	194.444979864547	191.973020990489	193.238403858224	197.102042982639	196.709714561109	178.75895552848
PSHAa0293	6.46811479449215	10.4889702880681	9.60833133086735	13.0719550803227	9.64571957902745	11.8485524762035	10.3212457404682	10.9156622848265	10.575700739785	12.0643374416106	10.6753229725448	17.6707807551102	11.5038875384792	13.4602475494629	11.1666545265181	12.6643505400001	15.5898821497729	16.9897411509092	10.7662247696969	15.3254118717096
PSHAa0294	30.6438611714268	39.4999804142525	40.7759567338741	47.5619755820686	56.1439340517434	59.3481365295158	54.7299947369466	56.847409344354	64.5914942769538	60.1509566566766	54.4746549727292	64.1025024477501	50.8126217778134	53.191552756916	49.3450836086482	51.7378972103931	70.0338724987606	72.682238585955	52.0280990998979	60.4144103615145
PSHAa0295	367.834377355922	549.760449513622	476.283068364804	575.873708154479	910.909551452338	915.058150356026	890.845605235667	915.065478462956	1145.19833353954	1066.62820223537	1215.39345099202	1228.4950665765	1110.22674533291	1194.12397506525	1049.11777220275	991.736631835219	1247.14824289608	1355.41944864148	1089.54018173844	1096.73519612413
PSHAa0296	359.215297672931	472.009353471895	239.998616159094	612.051755777349	936.875391834614	898.804901613458	904.187227647652	1030.14578738559	1147.94181514346	954.981013679516	1249.56601104676	1168.24184345681	1062.97833833412	1092.56713228673	1106.86389169107	1040.75176122749	1193.06762717885	1323.33755595921	1071.65128970646	1245.80988128677
PSHAa0297	17.0598919371778	11.1504271138431	7.05251083240906	18.3591474989628	24.906793231384	21.185194442621	20.5794502785854	19.5939860714741	18.6824610851894	16.616008609855	14.3509593857885	16.8212231072069	19.9744561772622	23.2267414341821	16.7087501904305	23.7583112302974	17.8108671986835	22.2923961024371	17.3797628425107	16.5510797167589
PSHAa0298	54.1853821676078	66.4886697644792	61.7455767439034	70.3074385150981	57.3283830990234	64.8092894237905	62.1338736435538	61.8013210615408	65.4158445777792	70.7676708900521	71.0665570886103	92.3036448975245	72.6124168271305	64.8969214415332	63.7896534634064	58.7006030160538	69.5200855020237	64.8502617759473	56.1890425629442	62.6404467209067
PSHAa0299	195.138869907725	236.452850299699	223.699081654393	254.916960099367	1082.80707758178	1138.85764570767	922.609316800302	901.957248500621	1602.57270305442	1620.61976508124	1656.76072334989	1738.3390462711	1621.9975787655	1683.92500107781	1644.28180734215	1636.48425354967	2066.65302303817	2271.24796359126	1864.16217052572	1914.69248413365
PSHAa0300	296.616357538496	432.890988627687	413.828105108256	536.382365902198	427.103407296256	404.624241652613	484.948746505155	354.689398332805	452.044133977644	370.857906470463	441.978632277045	494.390844614343	391.567360000332	398.933015625043	372.918541315837	354.900332733783	401.50832526014	422.300805014745	353.582984331291	376.393258607705
PSHAa0301	6.54120452147964	7.03713515690381	5.27040208438704	8.6996168117488	15.0521663619029	20.8174224455491	18.777055990206	17.6976149270728	17.1375595690889	18.8202917939505	16.2790903714605	19.0954082049247	13.6831595359041	16.3084615882926	13.3926495495665	14.0650090139563	15.573856366313	19.5896525900176	15.7075323716441	18.3294800002823
PSHAa0302	28.8851990300375	37.6632832663196	45.0368744923824	33.6280512034129	40.2251718556513	59.8540605976453	47.0318097168615	51.0516367686551	40.6478370189469	66.0779531771713	41.3787451391412	61.3358923171016	37.9586945058983	47.3575452411158	40.2593807935192	48.8282273433295	44.4420633874527	63.1131468398802	40.5801066369943	55.1043829117793
PSHAa0303	1.62008290211949	2.00286917214692	3.39730213065825	2.25633375816448	1.21656617319531	1.14681497132658	0.951314210991212	1.55782189292041	0.990565406571851	1.09159396884169	1.06713605885154	1.37779147273883	1.10584867231056	1.79427267118155	2.35814059291358	2.18645087371672	1.68271452024612	1.79781264524237	1.51499064778112	1.52410659077946
PSHAa0304	1.97057207341646	2.72655099089724	3.53542500070683	3.09173527525288	1.81458922544679	2.25226754497191	2.00879216463595	2.29608410514188	1.86948230014874	2.84890121347034	1.78588068929469	2.56514029259559	2.1608052496076	2.48794227128797	2.83019591087907	2.7555936027343	2.20459038552459	2.86488990446898	1.98355988963437	2.22499669685364
PSHAa0305	2.1788439185743	3.13727174021893	3.52584390314394	3.38574694582376	3.13725862088442	3.84581670441182	3.59446913161749	3.90094289082642	3.42987586334765	4.49483651820397	3.63018043126646	4.32722185595872	4.27913041283204	4.00713780669883	3.58555336777958	3.80854400377911	4.2136866062004	4.70846638748982	3.79694273268265	4.21657050696732
PSHAa0306	8.92363578252377	11.4269997172948	9.39019624119361	14.0889733134753	35.5417586543394	39.6201086372641	33.0854239094181	36.6281525250355	47.3312100300961	45.3886867667491	42.0130567825145	45.6833365026004	47.2672668464466	55.4368218092878	42.5032658232397	50.5535347982947	55.838225217691	71.8676053939794	41.4440498552178	56.9312017599052
PSHAa0307	10.347803306157	10.9228673768259	12.5021782938161	14.9771992754696	33.2090576418454	28.0050858042866	31.9284118292759	27.6243082319143	42.5419897000095	32.9243133565645	39.3494047674847	37.0066908358553	50.3465744741952	58.9601897944623	49.3305958003185	45.7567475546468	35.1591144701285	51.6364685229921	42.1714833678568	45.882107062914
PSHAa0308	88.6281449444794	102.217495309567	85.493004562547	122.144473882089	272.837417221053	264.300183875871	292.738613127842	254.237142963195	347.949383038264	314.71598418485	343.490752683755	317.96579602237	459.973797115528	467.857795423003	406.89328979878	389.602451510702	331.725001620325	362.012274876943	347.002764935128	360.470210780237
PSHAa0309	11.6721063049494	15.5762297161979	14.4633296234029	13.1765789334307	13.6047719974048	14.2683938263828	14.7828437039212	15.5960071487862	15.3951813914886	17.1118608512711	17.0561057668671	17.3685980557305	16.5064662125139	17.0617255225243	19.0933994827532	18.3426651455062	13.7383001445042	16.2852240103748	15.7654831693589	18.1126315019643
PSHAa0310	12.5534509877425	14.8617622062268	15.337723886228	14.974708886498	17.3275420807594	19.2045986622206	19.6231735183691	18.1038231963408	19.8821670075646	21.1284699018593	21.2027033248852	21.3258426065142	19.716348178361	21.6728220303236	18.9767764190284	19.1136929218162	18.2114865171169	19.9613797205917	17.3560487937565	19.6396930529152
PSHAa0311	19.0951955156642	25.0494566618639	22.556483337843	25.9657560399875	27.1309631566584	28.813773429024	29.1117102716567	28.3793721390435	34.8505564777901	33.8937479580463	35.7269122044482	40.3927399931745	34.3722371484196	32.5102889613544	34.3755091332143	35.790507156191	35.8136069911311	39.5402182034591	33.9451776679146	35.4525936338774
PSHAa0312	27.4412078113927	37.8960001992178	41.3039703601361	41.8690979423469	48.5491414326141	50.9153834310555	52.7366761686075	52.1017840851225	55.7876147489955	54.2722016307676	55.5868814470963	58.1385623296224	49.7009654515233	55.8625340356205	53.790972884813	57.3603735393707	58.8998980114681	62.2478930906039	56.9676891175163	65.0136238094947
PSHAa0313	433.117058662568	476.553113902418	470.788480768669	527.756267346038	725.82690218334	659.0172540722	717.301755131137	726.770488334012	632.05541073254	599.606201171109	671.431428783872	605.757041107747	538.171973656171	601.925787040383	604.28540155103	616.984327163471	562.552664903552	654.582177894173	599.576146334207	643.943859008328
PSHAa0314	257.11813638133	299.98812996156	326.45543239353	329.857828824097	342.498957959116	344.186978075145	366.566121092936	339.435253479072	299.399631399425	296.170330751471	321.300135591897	327.067004183137	267.784646453517	258.601523505349	260.476242595217	256.524039817695	265.733301250762	285.137849637225	256.214483049851	275.507191800988
PSHAa0315	50.9678359495779	58.2009500526396	57.9942223878089	67.8210416396777	63.1131879545459	70.8183669675408	64.8866995724055	59.1702902114346	61.8241305736734	60.3903275885262	55.4415494037397	68.0330602625513	54.5693484850906	53.8850219422068	52.9436997416394	55.4076038485828	68.4038800622439	70.5303436844394	53.0147616557928	61.7968473271205
PSHAa0316	8.24170081020091	16.7331544356662	13.1357550602782	20.8819350214741	26.6123850386474	31.7654715069152	23.6979165059418	31.0121950905453	36.8935074896659	42.4892589137748	30.056510748497	42.1495417647078	33.5594354027581	43.3980585102854	35.9527116912014	33.4224041690131	43.7557710897333	56.6923873925861	32.4230953028914	49.8627464884637
PSHAa0317	22.9651796472945	39.9721130470398	37.3789913591567	46.7827262848005	37.9767006127346	41.861979992993	40.5744880764228	41.0560452688367	40.8823185915291	41.7020189160405	36.4286455778424	48.9651648504916	34.5873239040055	36.4118974390936	34.0050463180195	33.5113279700362	41.8054146654061	43.8820601834705	31.6883684620609	41.7657141665519
PSHAa0318	82.8307109536338	92.9794518097657	105.229854337236	90.8681267828275	102.735913006742	110.119353213184	110.382502464187	111.855299825712	103.947211029405	116.651549254754	108.397241636236	119.334683986715	107.378990597243	108.322352043286	99.0451278262035	102.478147348243	102.788224861462	117.808069994305	99.3267775060946	92.035699871529
PSHAa0319	354.837414294999	357.585391968517	353.449861068397	364.573718408423	274.825578730147	296.211486033619	305.400320360933	297.264570379634	236.793168933594	255.456320544598	224.902622776643	257.314981228471	245.277246421063	235.509856550459	225.428517339259	235.192888828229	225.214012217798	228.540152842548	222.293643685963	236.372425123884
PSHAa0320	393.507883710114	524.455227696563	468.134568766894	556.138670775826	549.242726057137	527.969610599391	588.05011281122	512.034914949501	582.169138650976	538.157064040016	623.247587153057	690.505685164153	615.307588828005	589.318745517996	577.565798249213	543.775954707931	597.352802465481	573.465948265018	548.824376627492	662.058198151303
PSHAa0321	341.239811863693	404.737454475389	425.370143976622	411.235080135772	376.310047713566	372.69313401693	399.360616510932	390.591414123871	396.68479296568	385.44113096798	391.62994282644	443.734853229112	406.216797452636	394.254532682386	383.302833902769	365.358014128215	389.597151031343	371.311523492142	372.402788158768	378.731565582091
PSHAa0322	269.707804455011	296.846270292607	234.324191511121	321.949328718194	310.315646672092	303.264138536915	323.422794155123	335.461917194289	306.267718566192	298.888651099912	310.484947832366	318.669634510517	293.78914171627	291.561029420014	294.621845688865	284.282981837313	271.945286520593	281.498249048545	268.367763512179	307.785305806034
PSHAa0323	431.510293848218	464.669898314883	441.904915419745	528.786346548376	317.526923436256	313.242827121185	343.792787289376	304.342809623918	285.669627620727	297.950072195892	275.994666913359	331.882606217349	372.141336707417	383.297364264707	389.343704105282	381.033737575598	350.43229042527	334.203509545681	349.142769980026	345.499777661036
PSHAa0324	3.00277649282508	5.00870958003136	4.18763920718644	4.49570260085404	6.56821804883036	7.71189954872338	6.06552218737254	6.89762408728337	7.93501105571328	8.42460787411945	6.7653362582693	8.18750901554999	6.29188168986725	7.78954979566682	7.58175243603367	8.60794953996999	7.1194771960288	9.60656210128655	7.22632244504391	9.26022434785754
PSHAa0325	1.30049200977001	1.77965456853776	2.30376706183813	1.63390748985814	3.09404291598618	2.33094355749609	3.19840479462917	3.22496596887305	3.9964450556946	4.35758952195163	4.99031527601849	4.97764790348255	4.88705671890947	6.6259495276163	5.97023726460911	6.38566806459564	4.79136198175469	5.33693877763244	4.91603416104765	5.40253558756001
PSHAa0326	0.737232308760588	0.514169785538878	0	0.727761010118777	1.15186313356334	1.63930865615044	2.2793694928813	1.81444620966908	1.35623783384934	1.39050986256873	1.16221870621263	0.81082553914233	1.44258037070049	1.10099318739528	1.04870320288039	1.32547540384688	0.871072331351036	1.02794954902739	0.384994746511312	2.36690252318657
PSHAa0327	24.719580897055	28.9471679260854	30.0971979523774	30.4911787073971	26.680554694904	26.0320707186432	24.8124303100255	25.518037801529	21.3546661962858	23.1316909643503	22.4915770146837	24.1642786365224	26.2958950764791	32.7652197877074	29.188458091283	29.4639470460638	34.5117656202203	42.4895266007634	28.6945877551521	37.0703729065957
PSHAa0328	106.717687616637	176.260686601118	112.387154114286	223.947751074844	184.796683701685	147.238057151537	150.202260229406	125.659635224843	161.35575689722	165.762097868373	176.043424841997	182.384766258156	206.285290921965	208.447384842866	233.447253783365	206.499014413286	223.009121631421	234.222716106231	200.517712915015	269.766415882197
PSHAa0329	144.452715963351	236.967153379429	140.763751024428	246.748587102521	207.124297501078	278.27256133652	229.274779832432	234.458069817925	254.830493294777	314.024886121355	311.502167386287	412.416305971948	339.070905472488	349.441331179699	283.041488154916	301.406660753788	409.123346290844	484.615202287675	276.689522274651	366.695790665161
PSHAa0330	1.85876656570489	1.87252613385967	2.8407841022228	1.98779403561698	1.10634878482072	1.19402126940887	1.14938419109121	0.508302306964034	0.427431338593476	0.779079993921489	0.976758274370188	0.681438485023873	1.47217738438507	0.514057102861864	1.13317321770207	1.67094505697718	1.90338571127131	1.4398584108717	0.808898536553024	1.59136424963182
PSHAa0331	21.5695764861449	28.9569765354395	22.8405180367794	26.9951938553827	72.5901934309416	77.0865379975506	70.0609226395959	73.9592670976542	101.57181403243	96.1959202158501	89.4620290743108	98.0677307150165	94.0577987799164	95.5869743637495	86.676641612858	84.1806830011771	109.640922755532	108.049879067935	90.2214159324451	105.958336287985
PSHAa0332	10.871145059325	15.5191030483002	13.6699938003469	14.9496986800466	23.5775377836275	23.0529635392209	21.0353663018982	24.6257672378788	32.468561828923	31.5482043592891	31.7374414304025	36.8959710646141	31.2131629349237	29.8804835003742	30.7443885565187	30.8403089113264	44.1909755722247	41.6720729211147	34.2311629077911	38.8323070970959
PSHAa0333	5.55565616154545	7.61343631324022	6.88608140890246	6.79631128618909	13.6641144246667	13.019497586909	11.8512648968531	10.4720019048782	13.5640032240771	13.541181907129	13.7576246913368	16.2184536555442	14.4600411233793	13.4003025995863	14.4444387295867	13.7163413196806	17.8962227922875	18.0750532523868	14.8671932941924	15.8907634575855
PSHAa0334	19.133075858129	27.244059770058	23.475490602984	25.313266308433	35.6831076691264	40.6517574631941	39.9143437209912	35.7482632985167	58.5056018194088	50.1071448722137	48.0264529982634	54.8164842856704	48.3802575913468	45.3086184297325	46.478962658603	43.1709664428373	49.7583317893292	50.1385513842408	48.2693008500499	40.9298455487288
PSHAa0335	31.3046594205356	33.1246349182445	32.5530103713507	33.857888525594	51.5259869810499	55.7240124435091	52.0462443856048	54.4963404696162	68.467788023211	70.3583552979052	64.9439667696103	68.6380130105081	62.8296108000286	59.5033272477115	61.9954990301652	61.4277426613423	65.0368265587231	62.1839435174129	59.3686382887581	61.5761236648581
PSHAa0336	16.6584737742583	24.8425975511524	20.2763170873871	24.5908072185406	38.9705346687962	42.5678565999692	32.021177254125	32.8438430639795	54.7068750800082	56.4972721896338	51.9155516377967	56.9882560861432	48.3461546968238	51.1156032777018	43.5592879738025	44.6925333452167	65.3141395860025	67.6439221173564	49.0269886054629	58.6971243989197
PSHAa0337	3.90188370705604	5.22916581890574	3.94631092032921	7.83095942095049	10.8479405849576	13.0993951466182	9.06560266582512	12.2581483240816	9.32881178989992	13.5734540320287	9.4348113040199	12.5349434426202	7.52273684937703	11.3305275913553	8.48881331513824	11.1934112552448	12.5290238225222	18.0151112345065	9.22925337154016	17.5379315235286
PSHAa0338	3.99553581622926	4.90603670368346	4.73827890829612	5.09432707083144	19.0468796728509	20.1634964706504	18.5198771296605	18.3485872952786	24.8149141162122	26.3617494778656	26.7964050451149	30.4883071866565	44.8037126739433	46.3105259448141	40.4218904181666	42.9536873059128	40.0802156462896	42.9061858640912	38.1505731621054	42.1012786311811
PSHAa0339	101.755242904345	118.996302776816	125.194152991655	119.321320325296	69.8346772203489	72.335186785301	79.0617199825012	71.2985404535182	71.5830375605068	73.052472409019	71.9314252951886	75.4370934005074	58.9641671209681	58.5112630019374	58.8110830250318	55.0528317302763	51.3771166412188	51.2945554322456	56.129759415043	59.2004548852526
PSHAa0340	7.7873729447547	8.53741358188693	10.3355762199098	10.9038675481589	12.2951864953475	13.0143341391727	8.69304365216108	11.2978325567572	10.1600920484059	12.9872251203464	10.7645498099556	12.4639462802642	11.4685647064064	12.7587453549715	12.8265036355111	12.5517514843759	12.3391901282416	15.0681537342652	10.6376134639505	11.5445767731911
PSHAa0341	14.2285293641044	17.4414975450178	16.0311830125438	19.2054632606002	16.6341342595986	21.1325537717333	16.0765924292508	22.6362798203187	13.5536546817577	18.1513611619821	15.4022884527273	16.2884837187825	17.4673824376328	20.2236941873752	20.0165859556886	22.6907141604227	21.2700025637171	28.7872892574966	20.2155260335807	27.0481879536477
PSHAa0343	125.958301072723	165.355779765267	153.419342776988	166.591778472224	237.219976237003	248.401172223306	254.445185378111	256.153446572661	304.056106828123	316.810250359847	309.963819111276	339.395750465965	309.279926570995	278.771930592603	289.778208306496	295.047328685009	347.095225517021	295.389689726641	289.870579061619	272.2335751843
PSHAa0344	110.181975953961	140.951992397996	145.924105422918	146.97725346772	231.973412926025	234.89091382143	231.578131404003	273.624066812593	302.444328787806	300.444068481129	319.904930263811	335.279312470083	302.830082870386	299.944334166844	311.540122255129	323.54146829774	355.798796454549	304.431500483863	322.232192750554	346.013573326499
PSHAa0345	142.618393634594	172.927034656193	197.809871638259	186.39950946307	375.135946663415	385.021302561768	429.307315379658	439.338824132587	486.871424600016	477.229969530041	502.66838402112	518.762447896329	485.4909252342	456.463260036057	460.967307297594	475.475996618081	462.61190577069	437.069111405628	450.542408189411	445.825142862332
PSHAa0346	2641.80479224794	3889.6589676164	3375.80590494695	4681.52596876772	1738.71867524519	1435.75325077457	1945.87572836731	1451.27249593872	1374.84518309565	993.134908734156	1350.76103850572	1360.67639369869	1489.67031565836	1276.15065759812	1523.57874365741	1237.77463816062	1114.03903488593	1045.62319196343	1227.17606477717	1228.6868496778
PSHAa0347	679.352264680754	725.816410056617	1076.27039743173	788.7117373295	313.051549011005	303.588811359496	335.610410123538	309.285563631594	155.548370276146	177.609966634666	173.081167541551	177.393735250357	245.304693665789	250.127177460592	314.941470532431	318.874667333553	235.290147207544	269.478023205642	304.332061488678	255.088652571339
PSHAa0348	127.98553715219	160.203088048477	137.478841463985	164.615657995397	69.7935296122285	70.6571182335778	72.3959832870668	63.4541290804817	51.291113743077	46.9658779536553	49.4822859194901	57.4206675294832	54.1083429070004	50.8553599349727	53.1180841042544	51.3063795650983	56.0203325851897	52.7252942354707	48.6080994823454	57.7298540502076
PSHAa0349	779.512459071561	925.251730459201	982.627858152299	965.429946171021	752.188988166472	743.965308420289	748.154104256805	738.524338133411	681.171737062316	683.298077256776	651.098075499897	665.314182073422	641.358468392801	699.479921248435	714.312640281014	716.509040788935	673.259020605964	731.868726539015	652.571514862072	687.995215422443
PSHAa0350	26.8469969009781	29.7550926033761	31.6553784979844	34.2955817421222	15.1154665786785	17.149047210402	16.4438739983014	14.9972113668182	13.6299578650516	12.996753947712	12.9202081368661	17.074684643735	14.2536167866871	13.6326417067353	13.9645137109342	14.9902613348059	16.2074175479636	16.3250834148222	13.7048015675595	15.3774318125473
PSHAa0351	9936.78202396469	11331.7437833117	11142.5195886413	12592.6297976434	7614.54683555095	6842.03014845951	8702.87250897783	6144.60891484744	5997.07892279698	5068.83810743229	6363.3896413039	5807.65984898689	5407.761961509	5157.75580487709	5937.01736087818	5226.72900578831	4171.39807995666	4032.05831760221	5216.02603948234	5122.78008849053
PSHAa0352	7224.63659672998	10080.0379733659	9852.2130042178	10002.7332056546	6681.55163293454	5205.03219908209	6535.29159108496	6199.36463446379	4329.81451689582	3441.12386059365	4175.84424348621	3665.59706812174	3894.00464162741	4338.49466481676	5526.06940745763	4848.43490222491	3948.49227892947	4144.00090709816	4958.85051949952	4964.01035273989
PSHAa0353	58.2826095484445	72.9135249264835	76.4214524670694	89.803302827136	80.4900742781425	87.1931564999732	87.6242378803901	84.9780636951574	85.2714923022781	84.9750919651095	90.0852047877975	109.979102932138	99.7015493747768	107.473111298226	97.7346812103058	97.097098219983	132.897705858006	150.424983097838	107.431352215338	119.588173809522
PSHAa0354	93.3819330790764	74.9641137144335	91.5934391032795	71.7267105834762	162.538198941101	167.286067850071	166.373802600679	179.028700533737	151.150798831081	187.756883762711	155.818275526501	137.661379393255	137.123035610697	162.537756415061	142.387610318451	168.932687710952	124.816867759944	164.963731158035	155.324407357722	116.342157599553
PSHAa0355	28.3402740274639	46.5593272269947	50.2625164387376	55.285112244311	52.3824282845543	58.3571281568695	51.8931965388923	54.2875873627372	49.2192132050879	55.6282678968506	51.6172743385194	72.0266386884724	63.3907378594962	64.923361937572	62.620792349586	61.0952141462951	86.3995672824551	92.9234000015917	65.1420209939008	82.9327216336929
PSHAa0356	16.4209898225152	28.4528140146342	29.4038852887274	32.6532931923476	28.8997153162701	29.5436893213168	29.1655267069354	29.3466738814983	30.6704382958562	32.9402290736237	30.8596177077793	40.2131639853946	37.1348445440056	34.9129232529477	36.7064354039773	36.8865734597252	41.2888285060391	43.5140983034025	38.3421187861778	46.8790730170444
PSHAa0357	556.69130439064	662.869911812434	743.680692462318	589.920713584635	1227.14399620441	1263.58037852512	1080.14988673243	1214.23160848438	1294.27992353705	1439.17018858596	1188.85358070161	1114.47171743632	1129.30043799353	1324.95734348255	1166.31142189622	1297.03630256905	1385.19315039689	1707.40712799876	1340.18009596903	1129.59632123141
PSHAa0358	20.6213400814086	32.06795767703	23.8194795502167	40.5409020594934	53.5222692331299	55.4993566773561	52.6209897150253	50.7524045058634	52.8665076681405	52.1657426073483	47.3353884304232	59.6495058559354	44.9662556390716	52.5061368307816	42.7262329181731	46.9285940829295	52.1213839912759	62.6221291059405	42.5658665311491	58.9585226122564
PSHAa0359	10.9794954554702	14.0968216201909	8.69187468528206	18.0120850004397	14.4805651076534	13.9887671991504	14.8728859410504	12.9128088588116	11.7399337492584	13.2677816053433	11.4478542561944	12.0610298947422	12.2104124234291	13.8235811306297	12.9964289785534	12.5367881947184	12.8483168874278	16.3615303220193	11.7904641119089	16.2921790346009
PSHAa0360	125.554833150905	127.160748886083	140.173775768902	140.036511487844	212.368160808244	211.560350278068	230.082336738814	203.043952182495	242.606384726489	252.900471208313	256.731977340676	261.362701759096	221.396339096573	210.682583209358	186.79179584673	181.342760192873	205.463242122386	201.936069049898	190.532513954211	185.583939998025
PSHAa0361	103.111979877555	134.249371678656	146.136645884897	122.41465341975	263.237110356555	271.504574895073	243.520568420274	253.60195898556	283.607118867615	289.74729487245	279.412110121425	304.402824021065	275.237341374927	279.260280475071	270.107143700885	262.606771588515	271.796312336845	280.275214241591	254.394054234873	262.915978498045
PSHAa0362	34.5101417114059	47.3357276176624	56.9195478785742	51.8044865738507	67.3989723101037	70.1629871969263	60.4589226109827	70.0695400733439	61.0982460301173	73.8373578144101	56.6638350270912	71.6607183617717	63.0388046838426	68.8738860548867	54.1803635517531	62.3946854022818	82.8318538454487	98.6352399730336	61.5915408122616	54.2372486540083
PSHAa0363	2.27118787320492	4.35469383229819	3.09305450512289	4.3508306875209	4.77823069768515	6.06691888240182	5.23176903197146	7.20580340672365	6.47924297583228	7.64498564305527	5.78188100682591	9.71648401990459	7.28224596784693	8.30605130743073	7.38910608083563	7.31101185590315	8.36935712960253	11.8519804760834	5.91851383285499	10.781134375884
PSHAa0364	1.01289308507976	2.11927372474285	1.50781313161459	2.47697630756237	3.9050176476083	5.44639242693208	4.39855246566998	6.93477038301034	4.78542891018699	7.25098680508668	5.16778480530023	7.57016207908339	6.94979995641817	9.53439792109582	6.23110901370401	7.67064316713705	8.63855858598025	11.448297151421	5.74631289239533	9.26303986149325
PSHAa0365	17.1795232600125	20.5586871692437	17.7042611924869	18.0987535620651	25.2023734349549	29.4845882638617	25.9856105969528	30.9777763915587	28.1460916481869	32.7210186413777	29.393752679786	33.7523880789254	27.2578033316947	30.1945078534232	26.7798445112825	31.5421362302476	36.2753572105014	38.1388485482839	32.172345577117	35.585059884499
PSHAa0366	105.037050409562	105.652566605704	78.6672204532638	82.7394509029986	118.899174926197	117.57254751871	105.488009584572	113.85602959295	147.755040939231	150.712116570233	134.928021572098	148.729245510489	123.981027007496	115.307802486865	113.493788871754	133.060904563121	152.782927589273	129.596209465982	129.321081837367	120.975290379394
PSHAa0367	341.610530967969	352.914529225643	401.745439098108	388.978972935039	552.2567133139	514.896579445876	561.810636680094	448.803340125847	504.391458527947	482.092350345365	513.228230286751	472.648737233722	490.078548434864	502.900990292656	509.057984098356	480.722148322946	471.899696567862	502.384305468629	504.628067637794	459.0612020098
PSHAa0368	381.677264215798	441.327154509028	557.608353932217	425.641442678334	847.72844611178	802.387756108333	860.052713873075	840.295896118336	932.620223601118	783.925350166213	805.926520147329	815.275283388273	766.638384969403	805.404030040137	762.567068015674	746.741964042086	737.570943919529	857.967200180415	724.409836174499	487.042254269287
PSHAa0369	741.62246673038	840.910635894039	857.071881819805	857.095177337119	1720.84845311099	1640.01230475668	1708.82182295313	1513.85592876922	1849.80488106864	1649.367425533	1799.76759076068	1821.66869579828	1697.44749755212	1753.62996192266	1635.07503805955	1618.89618371786	1602.98800179389	1660.21575832568	1578.13054536193	1595.55679875124
PSHAa0370	210.078681503928	228.361506577224	287.603900267144	221.294272435362	297.86765577577	306.097399120077	300.969351225434	317.922447956991	303.633300644943	308.078944070995	271.014629300265	294.386839142905	247.150711310111	250.349790866719	244.628879091424	251.36559505697	238.493895210322	261.500021126163	231.054195684321	186.948162231574
PSHAa0371	60.8234813158736	64.2557094488306	52.3708345052022	73.4152445714109	74.6916570234943	78.1498005906202	87.3573270581008	68.2930440904815	76.8934239117989	82.22987849636	78.2408638760375	78.7230341206405	75.6835045900479	72.0654879891348	61.8805922551844	65.2196744509225	60.094228845715	63.8813044099241	62.0745947645492	52.8717053282847
PSHAa0372	13.8539066000044	16.2860854240263	15.4300136495734	19.763259931038	23.8530363595249	26.7766634817907	25.7789163424851	24.9945671187607	25.0800042352694	28.7363839503223	25.4007832190108	28.0996945098052	24.5936137019068	25.7789937894605	21.91217288633	22.0209190029828	24.6369660661035	30.0380273290673	21.340422240288	22.4617560832466
PSHAa0373	20.8183374890168	31.5250809495457	29.674959620859	33.7741234872987	36.2370774461691	37.8511443743509	37.2119298089979	39.1471312341064	43.3399478600161	42.4117941111563	41.4942006496609	54.3816426178789	44.7889806204182	46.1023177374339	45.1064543767415	44.0421913158048	53.2797186158044	55.9103818556296	46.0787489097037	53.6345529556704
PSHAa0374	8.26636017313993	12.829232305267	12.9992786750168	15.3962524265063	17.9433706581994	19.3280500965706	18.5507248152849	19.4694035033775	24.5712075131828	25.547494825836	24.6996958657919	30.9569518521826	25.105520870602	25.3174786176695	22.9389958880844	23.8382288662133	28.6934106560061	30.8251844637171	22.8929334782101	25.8454638520362
PSHAa0375	24.6828372982427	31.913849446297	30.6731646086159	31.1664444776048	62.0735531918822	67.2149858631531	61.2081835753137	66.5181071798994	72.0375862785573	76.7145031169906	69.8808877699482	77.5123913897438	70.6278137080401	72.4049056335143	65.1718051392346	68.2379362116873	73.9084012928615	85.5296793857657	68.2452080847789	71.0670784494504
PSHAa0376	5.83271275797037	9.1009818946861	6.44970953164458	11.202267672251	10.1316456242912	9.36355077631278	9.76463091826694	9.14231481259517	11.8188437211634	11.2115233352063	13.4031374589453	14.4289330349539	12.5880540447723	13.7491726563384	11.5181281381455	13.0260981440594	10.0455294097167	13.5067625280451	10.7234928466419	9.45850036482197
PSHAa0377	91.0156786450246	116.795529719162	107.808638910443	155.731363630504	166.2818172525	158.109181657028	177.095117234305	139.601913592626	206.016949476391	185.8698563759	237.921328536154	246.542962493626	213.345988662118	191.184541646973	211.801570348696	167.995363032784	235.765194657673	219.732409905358	164.370996187702	207.580781576974
PSHAa0378	39.5470270875136	60.6660929028801	58.4414129857161	68.5759238252657	85.8455237015639	89.3300734887097	87.0751844946422	91.5053530198445	102.259562543166	102.99968393039	101.584028207272	121.371810978729	104.933155737666	109.859625861247	96.6778805972601	99.8096975947944	112.308246018021	124.861973882786	98.1520288563966	111.379009938666
PSHAa0379	25.9874388838107	35.0920878630284	37.7855107846289	41.8917431449621	45.0049381470819	52.48519880775	53.0808170654732	46.9336752901069	54.2071309216659	58.2276004950658	51.0504566703897	68.0333303936611	59.2745970175326	61.0439556122496	52.8096970021912	53.9578945649333	69.5986792749478	70.1575567211194	54.1398862281533	57.7918699411387
PSHAa0380	27.7846908881105	41.3776421013127	43.3793529927998	48.1956609975402	56.9308118689572	56.8738310422888	56.8610211197315	52.334573158248	66.4591413273334	68.5047264598006	67.5970308032364	86.9869854902674	75.1882310142128	74.4204286523028	68.8750595944963	70.7657432181045	78.6453876305507	85.5700448594938	67.9896322399018	80.6066913233507
PSHAa0381	28.503108837889	42.8502780487702	36.2185077288289	47.0355621197239	60.3749692284156	67.8723702778825	58.2657784243514	65.7078163269885	74.7202972980048	80.9093002170194	67.3112330166142	97.7808643751099	74.5240179665953	74.0349567940279	68.2512467845241	70.3208307647202	95.8242088438145	95.8466531794193	68.6436840327466	82.155585568268
PSHAa0382	12.0649610052347	14.6256479094365	10.6139186236896	15.525965248606	25.701333308912	28.8260756164981	26.9663214063706	28.8715710355571	23.5854420680298	25.9493567206158	22.3602509578898	23.6406735958282	22.702174325721	29.4198834253252	25.2203680247537	29.0201739810054	24.7778021585614	33.2275017893469	21.1558078790791	30.3991375891206
PSHAa0383	43.3492597551226	69.1044191764252	82.5728095101795	81.1453526282436	78.1950515813285	120.609402195175	80.1426313697063	141.139722496126	98.5306786291548	128.25135965759	113.339568229856	155.029843084013	117.05509293684	164.708580834334	140.945710467125	170.544501961631	156.235533351122	220.323853341537	125.662285261292	219.964141154805
PSHAa0384	1510.80037153115	2260.99025257504	1775.50418777441	2736.79255768921	3519.96545442848	3240.77958356336	3436.41605395809	3768.5113187684	5154.78624151577	4226.43214359081	5297.8480427724	5494.6669684623	6187.25111746457	6781.4050426337	6544.16034213053	6001.25237185371	5981.54739218425	6363.86950067687	5662.8287713229	6029.57452780916
PSHAa0385	0	0	0	0.209828904377312	0	0.126039303003294	0	0	0	0	0	0	0	0	0	0	0	0.197586409667065	0	0
PSHAa0386	153.150633154102	230.128603681594	192.769893989888	259.501489840057	216.854836132882	221.206434717705	224.139438788629	199.558162323458	231.529860927933	221.238895528296	231.548351446379	272.499992236354	229.449785484209	246.284575475639	222.953059863492	217.232085505967	257.472899812018	281.937567849394	212.398184537156	274.864701944691
PSHAa0387	0.14345160687706	0	0	0	0	0.893140578178517	0.155232922360019	0.164760058119376	0.230911182918315	0.315661721675086	0.316604406175164	1.38050037914319	0.280699136170785	0.499876217265675	0.612174037149392	0.30089815202271	0.474584235701599	1.40013817884765	0.524389396110236	1.07462815707896
PSHAa0388	18.6528519007146	23.5602371765938	20.7264428541237	22.7793137111275	52.4676924613622	56.508606713468	52.2008528952746	48.8153717323366	51.3956609084685	59.0891393223703	51.0121705848511	60.0951251688968	47.6367714521748	53.798952307308	40.1206045863179	45.9928799878757	45.8102284988785	59.7577626825387	42.8768788176922	42.6173474048512
PSHAa0389	28.3140769728861	38.3442167915186	32.9029276342059	41.954438772523	74.8813519183267	79.4786664293242	80.2380916854834	71.9794293861595	80.9866027535413	85.9912976369548	78.4583666386229	94.0505221874371	76.3904062777165	78.8586550161321	70.2333628989647	71.3259445577312	79.6665762713469	90.4007743237492	71.8370338408124	77.7237758130988
PSHAa0390	185.621399670373	201.054344470988	231.94192167521	223.639792437254	142.388122577253	141.182193255178	145.498636782709	150.447710427148	107.285836656307	102.7371435776	99.4399911133446	107.45711736269	113.22481230733	122.164675324496	138.326812741404	144.836060016614	126.935125642954	149.00785191836	136.439259698215	143.19728664444
PSHAa0391	344.255015521716	300.790867435324	267.362811558413	243.93601823358	232.949289362638	250.221630094111	227.127542274285	246.035094741265	218.364719935263	225.015894373421	182.418290848574	179.437501419084	195.220037185388	183.70094733646	206.164417672247	218.052967646225	229.850437659776	198.603245953874	223.648733622661	221.661042763701
PSHAa0392	328.198578158257	284.625439153919	254.214223087711	217.311697978983	216.624669347223	231.316133653913	205.384537922234	234.980392217615	217.054160505508	219.159883116962	173.672992358866	172.466390340014	190.716197301992	186.859024018654	194.379594883378	218.666547886223	234.124195584991	208.13343941771	224.547597825208	188.724402251525
PSHAa0393	1165.16521967462	1291.96490529576	1223.37205624007	1284.75164972862	1246.46743200492	1289.03989995507	1339.30831669373	1225.84392808766	1345.44162945298	1394.11833472903	1330.28563029843	1544.83274508863	1259.66048649457	1147.49534020564	1181.92745937974	1114.46349689618	1280.75419122424	1114.03510116963	1128.94165166341	1181.50598949854
PSHAa0394	18.3155930820751	26.7161240244429	23.1702304483311	23.8750791113211	15.5297213654532	15.0655032650246	14.5929365335355	13.8851815423155	13.7523881692425	15.8815979633375	13.2793237341724	16.4705739865963	13.5489140089952	14.7558538855047	13.741732189613	17.5692209570307	17.0420332424255	17.5314840872714	16.7382279724851	13.5114657011525
PSHAa0395	12.8933298889684	16.5535310838123	13.9371443643121	16.658454244273	28.0406648207286	28.3046160129306	27.3318737355028	25.3629986937563	32.7303490347058	34.4306845074855	30.4581245987383	33.4305053527335	36.7448102173364	40.5761516961101	37.3724105897899	39.2077516765426	38.8148926427095	43.8098178340192	32.8422254363343	37.2271835398945
PSHAa0396	81.5338247947896	114.873156731681	93.7835805063892	123.982718002582	133.778261405616	143.627486816522	133.225524389057	140.981435354901	133.306324421288	143.132138369812	131.100543349207	155.498347596331	143.51961529804	175.02022998748	145.988789739432	158.050248888369	160.646183608664	181.609446976334	147.350856055651	184.059367997452
PSHAa0397	884.430153259879	1541.66774878353	1210.18855841189	1824.52430626777	1128.80398675508	1077.46712867107	1131.60989055046	1213.67146832917	1319.2127144172	1173.02398463304	1412.38197270668	1587.08678831013	1293.40849483028	1364.26916105318	1337.57783000893	1248.42720230272	1361.29936371914	1450.63267618763	1322.72329973677	1571.76048713635
PSHAa0398	151.811785569607	198.620527734886	196.287819062641	230.615840660192	165.596102676927	167.456741147167	167.833477132095	149.144894279464	146.299499863945	140.097287167365	144.55068556362	160.480149669684	151.626077635122	160.959802945497	169.812801613222	169.833896124574	171.147724536393	184.170634156568	172.462763628963	199.273448199318
PSHAa0399	113.253091329464	172.316042611883	158.549851918615	205.376310194602	109.535076139765	115.61995451573	107.509361921338	131.161485131331	109.964004320783	101.876925548335	121.391749524117	134.004273252887	110.74627315167	119.379511415191	134.825113346273	131.272783369075	129.71370028485	138.325919551606	125.509654207942	165.963283430537
PSHAa0400	176.631062408598	255.003479936412	278.238369948101	273.40955612576	174.578645047877	186.467231214068	190.449447914502	184.696864337176	175.653235155435	177.193411503756	184.53467886035	214.840547289437	188.622194402899	185.622965174727	183.458200131346	180.150635533597	182.236317780758	186.429151276027	172.547259239281	193.419202104444
PSHAa0401	58.3903072575394	83.0949220570744	82.2077458334291	95.6503182340125	62.9433231540033	70.1647583421838	68.3437754136653	68.7451440044362	64.2308688288711	75.2563378680806	66.726929250724	83.8042111491367	73.1333960119725	75.2775229528148	68.699600420654	70.843891866102	78.0158222513087	87.9372718301728	69.090113489147	82.7390023573279
PSHAa0402	60.067736265009	91.971597857997	121.653857172019	98.3342689251648	57.229938512357	74.1234066833033	56.2170349073553	85.1889871237234	61.9010929623219	80.154980106325	62.703116540057	81.826634668141	62.8389517400866	77.3141882704244	82.847553027551	72.1495056715919	64.6186950196141	87.6452350246951	70.1019092702489	96.6850816056795
PSHAa0403	51.9249753562955	79.1121552744322	110.448496037207	82.0255243211098	53.0873644653501	67.6230555736418	53.7382242222224	78.850195772649	58.7602467778104	73.8086517801537	62.5882155411616	74.8708237040235	60.8602755345788	71.3435899615827	76.7129922573734	67.9809269952042	60.6722401432547	81.3497386565376	64.0139432445354	83.4091492307023
PSHAa0404	23.6281643156507	28.621508133093	37.8761585484978	30.5879765480705	22.9459100282389	25.255854214258	21.8519340813983	29.3143909812681	20.971008498489	26.2572138164892	24.9632997267507	25.6448824879981	24.2759800968769	28.820858438886	28.7249777146872	27.5755487931987	29.1911527753254	36.1245615538985	23.1627088417091	36.021841769246
PSHAa0405	13.3428419372696	16.943388198938	24.5685008306	20.4126948278545	8.39607077801556	11.5010285828566	9.25131251055674	10.73086793212	6.8807295607219	10.2123806909635	8.18756422134453	11.1068221329671	9.52934938978323	11.8453848084045	10.250077333946	9.92687848324465	11.2123791172363	13.410497786394	10.2126037620441	15.507771614302
PSHAa0406	26.1597911163435	26.596044263886	19.2441382230935	45.1731655566584	42.6632222248578	52.8042785283222	43.1915806349106	54.4233574632333	33.140467221899	49.3088572300801	36.5855775278638	51.707839073586	35.6137029016683	57.085778998778	41.0614694305647	55.3391616630747	51.5232617624255	69.8658235901773	41.0635691267803	66.0808591856043
PSHAa0407	0.651891425890806	0.558342447526754	1.88771986292036	0.23708503010055	1.82262408056031	1.85134844246488	0.853941106920683	1.73388729204391	1.27024955881663	1.35897252547955	0.757239404460187	1.08959906213611	1.44343019713389	1.31513825408454	0.97611255408013	1.22344568203873	1.13508806889455	1.22788750254956	0.940657267249289	0.771073399306139
PSHAa0408	16.0281982693941	23.7286203368644	26.6650953044764	23.5548734964029	18.5211666970572	20.3859088044894	18.1876914251378	21.6689783461082	20.4252139325204	22.4109265141095	20.266917505661	24.6901800251041	24.8291998442974	24.6293526179195	26.9957148422312	30.1179929556377	23.7514331205309	27.25040393124	23.0906715357437	24.5144606481744
PSHAa0409	7.43302562435027	9.75490227127075	12.6426003067223	10.3553890128572	6.96808434935353	6.31976320736115	7.62833369476383	8.31682183867146	6.17537688035148	7.70323763442257	8.73171229710756	8.90681339719244	9.80586434772984	9.69212446617712	9.61836556351149	10.2600199848205	9.43971295334996	10.0632409741961	9.20326058302979	10.705402344065
PSHAa0410	33.2062000011219	40.3246926043154	41.444686154964	45.5859339766558	62.900744788208	69.5780525704703	70.587053328301	69.8536235142179	64.6320696649289	73.1163082899699	74.7218829242395	87.409536682374	68.5721752742128	68.4542396786152	60.0860705604975	63.1046224277897	69.5019802082024	76.2689866103914	64.3340516999979	70.9315126103497
PSHAa0411	3.3381930159598	5.18545698607294	6.37727043356139	4.36877810025709	6.2429681429169	6.40310307111569	5.41852547228712	6.21581106801733	4.47785211859833	7.79079993921489	4.91169875111866	7.69052004526942	7.02686348177077	6.34493338389501	6.76306555326947	5.72895448106461	7.78087345706512	8.63915046523019	6.56363383945882	7.27480799831689
PSHAa0412	14.0526097728938	15.6454038482903	21.4768390900331	14.4298676661838	25.1291445938068	30.4558592957882	23.7671382584992	32.5245435990695	23.5693044422844	35.7517968864129	22.4116032402735	30.3095923794009	25.6386612565441	31.5801064293564	23.9270070189243	29.6822995948072	34.1906178311164	43.6946009094451	28.827997372383	29.299271312611
PSHAa0413	26.0281400274207	29.7269024277406	34.5737558905964	30.2102340290039	75.1911587565525	87.7436341264176	69.8276255888458	102.139155866819	74.1925625604753	102.653706205189	68.4033169366065	85.972277786739	69.7643115788049	83.5733308035189	63.1058754222079	74.7134401262745	73.1594313650795	96.9203593129817	72.6605054479914	74.2355757292606
PSHAa0414	2.49781698570712	4.12205460203684	3.2260187932219	3.03874840377291	4.28739391665195	6.75362819158244	4.49223729654111	7.35394153703229	6.56900819735485	9.01871565902139	6.17278188952931	7.38056946887379	5.88578019564872	6.824243890677	6.05530287909011	6.27242236563198	6.86692285230813	6.69579822527144	5.07981440375709	7.11571963630295
PSHAa0415	0.577426657334791	1.87934192905693	0.962717280248556	0.544098925546215	1.88637702900819	3.59510213803088	2.84022381605082	2.95424659416573	2.5349240269897	3.17653278278715	2.027466702005	2.92997052078088	2.77334288481671	2.68282672231757	1.49342141554846	3.08301955132417	1.73664893821405	2.5617670149263	3.16618707935329	1.80890089784647
PSHAa0416	0.390126281642213	0.293016505374726	0.550372187265631	0.466580773845311	0.492320221198398	0.980924458270003	0.357217689686897	0.53424451667924	0.652131492245412	0.726391987118864	0.728561266509486	0.765312563658461	0.616576281074871	0.59257944120704	0.597637893796581	0.440629935874555	0.546050031339261	0.634628305891872	0.356528047490638	0.651947542004259
PSHAa0417	0.680015790292218	1.0415234117326	1.19211475718278	0.691023074511819	1.43745557258557	1.03770339612087	1.2985831005117	1.69988021502011	1.99604955234197	2.11250536813327	1.80982037953015	1.65527305076111	1.48716561567406	1.16157133819748	1.65012296552128	1.92979872499181	1.8527038432197	1.82197468144919	1.31601569600742	1.61814201344774
PSHAa0418	1.45184579309132	2.72613510453499	1.79217252086539	1.35050952548887	2.26838626686395	2.54954670638879	3.74642677051429	2.82193065987013	1.79769779990098	3.56337594535232	3.20429157390703	2.25697914335088	3.27796306669239	1.81610509360057	1.9063674713914	3.045331632552	2.40158734039601	1.27171387161554	2.65362150783301	2.84451909497947
PSHAa0419	2.51734432713293	2.40975383359712	3.14007535596088	2.55809209340972	4.22233891070064	5.39725811759491	4.80721307953608	6.08017762866344	3.96273384879173	6.00775534800971	3.86053114626491	3.52695580735938	4.47307655704412	5.54701350772233	3.89684978486495	4.93084713637216	4.86831570816479	4.90801125058424	4.9055782216764	4.29851262831583
PSHAa0420	1.42631883409191	1.35398043525238	3.2698004768442	1.43732799498458	2.78562819035216	2.22009229432946	2.05794502785854	1.77470119745728	0.765305634814986	1.17696727653139	0.262329365116565	0.915074537032058	0.581448210639483	1.24254945434611	0.845383194158684	0.99726244670384	2.5559750979929	2.90028622761299	1.73797628425107	0.178081237458799
PSHAa0421	4.59989883958296	6.71123751268944	8.46256853625767	6.37705314932502	3.37944494496796	4.15973387710873	3.65133660705404	4.90225420761431	3.52809876708469	4.12493826937634	3.13476771660089	4.232417973491	4.50042930453368	5.02475227060817	4.88183154755067	6.44245367433027	4.79437003449674	6.75560604837411	6.45716925366244	5.70353772658336
PSHAa0422	3.95953206664707	4.73787866145856	2.64007995991957	5.83425515849108	8.7135720583644	9.92270385222592	9.24154940581887	8.61979526459693	9.91445713531701	10.5778586577497	9.98116316885965	10.9954815579221	10.1911684819704	11.9337996669357	9.07439316653692	10.6123923663624	10.2526432630341	12.334861695872	9.41291199051997	13.5901186968946
PSHAa0423	4.23443713909584	6.94894891001579	4.49918936234817	8.68150218557522	7.69382939779896	9.4729932898777	7.88370202550348	7.80060558226949	8.75943994101142	9.37666488037996	8.34147377213037	13.0548562658961	8.5708541814206	11.8679213231406	8.70521107580415	11.0900003678306	11.3822193427418	11.9770695489608	9.03306651669805	13.588400356488
PSHAa0424	1.10795216979239	1.51110054917196	0.943411044365322	1.69526320270851	2.6708115560003	2.9673184544092	2.21519447355097	2.38750592780215	3.02336975580049	2.86757756798813	2.53845663391172	3.05653463780366	2.97323929651033	3.02736279372144	2.46163578159586	3.16505931880325	3.1767350615511	2.79790875984479	2.60365819374962	3.74682020220859
PSHAa0425	1.44240135794355	2.57628412627303	1.61300939661095	2.18789885071649	4.12249415062687	3.72362202995356	3.12172422302009	3.59615822415315	3.73753914677086	4.37388355995458	4.85281595088783	5.21379678076405	5.09412554945035	4.74019336118881	4.45390046478529	4.64897187099782	4.88831796266002	4.17772026021209	3.15077095929237	4.74381309086864
PSHAa0426	14.2284154970029	21.9661719548923	16.841791463178	22.974311834727	21.0206269115936	44.3395206005486	21.4312260630548	60.3863140673272	20.9441355910804	37.3714934584214	25.5666478316397	33.1775362395998	21.5414190803404	38.5542827146398	24.0484538423438	39.3600391199069	29.7587035242995	59.8261169717191	26.3296473648009	59.8087730486625
PSHAa0427	8.32019319886949	12.3485340124949	12.0337077634931	12.2450475109202	13.0832866222119	14.6920986240138	14.0848893202282	14.6007110731712	13.8526889048593	15.9510777296243	14.1860515041576	14.9656905908918	13.730163325916	15.76147614955	15.111678127343	15.0552388681578	16.6572956204621	18.5012536322265	13.7061434433963	18.8590323360337
PSHAa0428	2.30178712620882	3.13647994591846	3.43343121508047	2.90540664423295	4.28684648105836	5.50314283212613	4.44363545069234	5.17459623331471	5.24647924125287	5.9699770541221	4.67373970310958	5.58799666564578	5.06252436884336	6.07448251626721	5.23881876129321	5.81951010950009	5.9397429425877	6.98950080673979	5.27290849795833	6.41906990943335
PSHAa0429	2.92384147790461	3.76815309810804	4.40857532844953	5.288282245698	6.3771613917496	7.39158086987834	7.09238719801484	7.93335223246507	6.57007667624187	8.13945661102292	6.40974580803682	7.3270708802449	7.46831829043072	8.45623934207767	7.87163408145869	7.3677467318391	8.08248293868219	9.64025956788344	7.49604747600033	8.11445638609432
PSHAa0430	2.99072365164252	4.67225455730512	3.45550445791587	5.26985821309948	7.62593252973474	8.30473058099277	6.96461266617116	8.73856078203818	8.24175299031524	9.00282661559599	6.9835056723698	9.62440005519699	8.16953546278796	9.04592677283363	6.72173840934223	8.68213388179979	9.37977700065303	11.98757173589	7.78403468791097	10.1804601026051
PSHAa0431	0	0	0	0	0.852432670271699	0.566143754473814	0	0.783285522206872	0	0.15006868735373	0.301033697674747	0.262521383574771	0.400341390932103	0.316861427337805	0.194022372429862	0.572199764502203	0.451244027388406	0.665639462075113	0	0.204355518395343
PSHAa0432	0.378190599948613	1.53861413096861	0.433496275339193	0.979996360216762	1.03405894944891	1.07921153196571	1.33006390294835	1.30310227785325	0.913148768813336	1.35232351217622	1.14769097238497	1.91073802476864	1.0175343686191	1.75714064250965	1.74840615155546	0.991596182802114	1.87676493209269	3.53747032307342	2.24653184469953	1.69986635756126
PSHAa0433	0.297149757102482	1.20891110290391	0.510906324506907	0.769997140170313	0.928542730117387	1.00212499396816	1.04505020945942	1.27983259432016	0.71747403263905	1.2260075797202	1.06571304578604	1.64427455872948	0.799491289629289	1.55318681793263	1.4794205897777	0.779111286487375	1.47460101807283	2.90028622761299	1.76513216369249	1.66951160117624
PSHAa0434	19.6291936633523	37.4645071890222	17.7775559906093	33.0724985253734	43.6685532494041	55.4903327503921	34.965085424781	70.4181289177785	54.2215327190521	68.611986649144	56.6937055096576	61.8785839847406	50.1851902192719	76.0944255914007	70.7823754021795	81.6690168732708	75.8966168007451	96.1881335293785	57.1380795392736	116.306066445179
PSHAa0435	1.33057383831871	2.27222777880459	2.29714511946771	1.98643553107445	3.20819304581525	3.57961574274904	3.25299553391756	3.9054476955207	3.75475716192545	4.35569550402207	3.69798947074486	4.93218852141662	3.39111157794478	4.23587112439147	3.06107162504842	4.4104005540308	4.21175940667066	4.94356125667499	4.35351907333375	3.76554798259375
PSHAa0436	2.69501910137294	2.94343572880952	3.6074429173879	2.96839477225077	7.20629901417189	6.96326049320483	6.71348642919614	6.93854749106209	6.02678187416802	7.323351942862	5.88815368440985	6.61439746876433	5.57431871504374	6.74398218337126	5.42883033814077	6.2220504826957	6.55235756726273	6.67906495025659	6.11597632637264	6.85612764216375
PSHAa0437	0.817271562370489	0.979985839399802	1.08470116754002	0.912926200654906	2.27540973303507	2.63346743103006	2.04806567580457	2.83718280288876	1.9189162704556	2.7651873565644	2.18349478941188	2.37132037061391	2.09819494622195	2.50528804310552	2.00169757789715	2.21695713779805	2.09391892472774	2.9988188468672	2.38105318115637	2.41211956794267
PSHAa0438	1.80385931386278	2.38772483395129	2.6513423645227	2.31105642347106	3.37126509897391	3.27793710124024	3.52108203353131	3.09284026112888	3.32042615935029	3.15268781772586	2.8477975165403	3.18947141538145	3.05682524016691	3.39853602485398	2.54141130360152	2.87850908501394	3.06953600580858	3.24326613419793	2.90263674029483	2.97417834345089
PSHAa0439	7.59217629396841	10.7641444602564	9.44154887688763	11.3548911603782	16.4444917503789	16.2529256714036	15.3059661446979	15.7914277704516	16.8080250046241	16.1800306987607	16.1365350717327	18.9963754671999	15.7921334009684	17.6372991991906	18.5223457840168	15.7068835355855	16.549938759504	19.7267801581477	16.7280217359165	17.5454539206282
PSHAa0441	1.80182527873607	2.75970534573733	1.33638342206477	3.47888304518562	4.8023993430275	5.77412539395665	4.75981712255498	7.42574631371151	3.66810503311005	5.36423868426197	4.03519373730257	6.22192400179441	4.04421303196379	4.9860264728538	4.97537625097213	5.78031099681844	5.61037160166986	8.18976790387533	4.93994851494929	9.21031623035316
PSHAa0442	6.54050708606112	8.44800148018473	8.6605526143441	9.58958600514811	8.85378041041659	9.7470718748038	10.0811496297124	8.8698163798073	7.67374028422595	10.1084877203597	8.15348026713647	11.3024071195581	10.4094944520971	9.77621492608648	9.50484888567602	8.35544212103217	10.500222024187	12.1028160417148	8.52547825923159	9.29872839919998
PSHAa0443	1.11013813748961	1.40722685686343	0.723305583009778	1.35254179303325	3.03080520336068	3.96519293205378	3.26250765476872	3.52984540246203	4.42039244828179	4.80852111416852	4.25548338075326	5.47663113894362	5.73935115782905	5.57867475055204	4.68760231817203	4.97580736224072	6.4562119480417	5.75983809809659	5.0619779767776	5.84766760082404
PSHAa0444	1.59839046016018	1.90439786776493	2.19201890171517	1.55320177845675	3.96900254451548	5.31645886759093	4.23149502940896	4.95014953348027	5.76604631376471	6.48487211063895	6.03177553925824	7.08672647461362	13.906884818451	16.0794945588147	11.0639344278401	13.1713908055224	14.1170494263073	17.133080219381	10.4338198882997	13.0857636582074
PSHAa0445	557.399033785171	711.760903101677	684.639486811945	765.322830677213	593.882292838448	575.399226641311	675.885485060684	630.825339414505	637.852493915426	603.543848293211	687.464413644402	742.324572123941	645.52556161069	606.824536014519	564.672152538909	547.385079682679	504.116085409588	502.156684989996	554.918372723954	523.504990670458
PSHAa0446	13.8450645720318	20.4434990619134	15.9074285385339	22.8949874299916	26.8213054217307	34.7395206179001	30.6404018846428	27.1196358115546	31.020590059398	32.60049456778	27.3994208427084	34.5277877436454	28.6679248202249	28.8400257629301	27.6938178386845	29.7306403330582	34.1625616624408	38.7316221384523	27.0485439495596	30.6961374133526
PSHAa0447	9.34949545027603	13.1210475168787	12.3881616004149	15.4846160284422	16.2159936579263	17.8014273313931	17.0556172170299	15.4178046139132	20.4689670754962	18.2376000381196	15.3814254030976	21.7713448968484	16.9099526001441	16.4143202545779	14.977227001667	15.248091404821	20.0413987164193	23.3368391819788	17.0886070216954	15.9997730356024
PSHAa0448	6.03808306432243	7.58229043741333	9.70040808130447	9.60956430932551	7.13120816730153	9.12704609890999	7.92308835725538	8.24553479433999	9.18366761777984	9.1541899285775	8.76180079489327	9.92855872679783	6.88434681397148	7.84186766742876	9.26539980797918	11.8674231157757	10.3025457796021	10.7503942836855	11.1230482192068	13.7478715318193
PSHAa0449	31.4170495189312	50.2055945391582	45.0142532312219	53.6410807728247	66.9219316450203	76.4945133857294	67.6343633405709	77.2131536370646	82.9285185885519	87.4408221977723	83.9191639007891	111.680271872077	82.3144602838103	82.2622963197316	72.3850906166432	70.9253052095771	91.7713028260896	89.7077865442216	67.2162327934101	84.0685905795497
PSHAa0450	19.2607069830972	30.4865399950495	27.8366536807096	33.5998752074318	33.8918096492846	36.1465784537605	37.7095040616125	36.9522574505529	40.4829287507246	41.6396756166788	39.9754180251493	50.7450425081414	37.0012497679671	35.5036542321369	35.2178953384743	34.8758543151258	38.1608869525513	37.9893552086581	30.5627079531651	37.0328027897275
PSHAa0451	27.6773773758312	40.5799384093133	35.7008827573806	49.9083860649166	57.6454486738182	60.9140969645951	61.7646001345809	63.9951122536794	60.0530646094617	60.316236847187	56.1063621718694	68.3738091573188	57.6227043033741	56.745909320931	49.9638720466031	48.6419846453506	49.1533672690942	57.5716681100321	43.7597600141787	50.5169224628021
PSHAa0452	14.248330853064	19.8865876427693	11.2058787175182	25.2430729119168	22.0993169767938	22.501560441485	17.6693873876292	26.2792292700405	16.0714183311147	20.0820041558169	19.4533619819253	23.3701457934203	20.0454270617962	22.7110428044372	23.4488163479765	25.3055345851099	25.1173706745071	33.4137142472914	21.2902094820756	36.3842228283008
PSHAa0453	15.3297150366816	20.450855068368	19.0591072839477	22.7752667622268	20.7592039554892	23.0942934160878	22.3036744911155	24.6170611006965	21.6353971355804	24.1755440584827	23.0140843018478	27.0317964588119	23.4339343704215	24.2838193660194	24.0180219918813	24.7698429329954	27.8872293435899	30.2883945499908	25.2241422876439	31.0727694333515
PSHAa0454	110.055864706714	142.174083418795	158.504788603262	153.714605882486	197.857892062511	204.077628731894	228.850763603408	194.483190852673	264.141458427825	254.425064778306	256.583329340304	285.460944763985	224.104795194832	213.507722095841	216.513136250476	214.962949243945	218.709757042567	221.732973666224	201.210540850545	230.620853319037
PSHAa0455	7.54593592925535	11.9998266048955	10.3680527183046	16.0505164580258	16.6671362723582	19.3333492757461	18.8049666596601	22.3869250018984	21.7213408758788	23.3114083262446	21.8620720529935	25.7829347029343	19.4068002475772	22.2406767587373	18.1813579127776	20.1588428111404	20.654578907994	24.5503302930195	17.2064786487338	22.8691030792732
PSHAa0456	2.67396273864316	3.6613034663844	3.24625979666534	4.09778175675951	6.50260679942249	7.25006382079079	6.58053480290404	6.81103134428696	7.59024508654518	7.99558187282234	7.21830693646876	8.74360637544238	7.68666999499384	8.72498128969692	7.10633129949373	6.95068232292288	8.84633215507361	9.72859149870012	7.3704458620453	9.21868487994058
PSHAa0457	6.13277145751005	7.34692865226982	7.18989740706638	7.2470319074853	14.2636647954167	15.7126980308285	15.6939925443834	15.578824991254	17.910724310586	21.1876088623018	15.1445608264773	16.8596716171663	17.2968627366703	17.4258569601107	17.1065775759169	16.0483830709063	17.9760886012687	19.6926997639605	14.4587942975509	14.7852321520414
PSHAa0458	3.5345928147942	5.75199325715808	6.46416402940162	4.52809774076289	10.3003976362425	10.7972666873514	9.23987848128611	10.0350278835477	12.7855356651668	13.8951427078169	13.6298574667962	15.3640796372805	13.8714947817477	13.792924995738	13.8408799807365	11.8291034847687	14.978286236081	17.5078535362986	12.5578119345349	16.0060606269651
PSHAa0459	11.6883677950384	14.6164634938088	15.994445706009	16.7976886160849	27.6593860956895	27.4405785188004	29.6573433306903	28.6912768196894	37.822695349531	37.5873244296291	35.7305237667803	41.1535479289929	38.7202475885126	40.7063858725006	36.589814297538	34.86213239893	39.4979877515603	39.9191203183745	35.6180440904948	34.6035445510302
PSHAa0460	12.5040617788724	18.5688745406041	17.0029624795899	17.6586010812392	21.9878918491797	23.5823137042107	23.5634705689803	20.2588967463585	20.8163132669676	23.4870358738931	18.2056579390896	23.3344006943175	22.6067064296631	22.8629099599684	21.1007645262008	22.6378575401772	25.559750979929	26.4506103958305	24.2447691653024	27.6382080536056
PSHAa0461	34.4102107862747	41.2933399710454	38.3202861313416	42.9247274520283	53.292470537597	56.021333460229	58.0950431789705	43.6725982110094	46.7840684450247	53.1854292682964	45.8660935208329	54.5628719988233	53.3353761361249	50.4641251493607	51.7328611665251	49.750309841221	52.1870864073315	58.4256754992446	56.4252481425403	56.6314451068071
PSHAa0462	42.451016692684	45.7754376252507	42.5175294202652	47.2582764914436	61.0940869983118	67.8399719660425	71.9165774054281	50.3543464313076	55.893374381689	61.5002852786786	60.7174716288371	61.8241922117092	56.5534891190402	59.1226145597363	54.816426063342	56.1924969969347	52.7508459138044	68.6371143153985	54.3319366260841	57.9673724656907
PSHAa0463	192.774063082898	223.658545038074	223.368808056595	237.604572063464	305.00710207641	319.25039318331	334.227386633188	326.585072393494	368.38635027915	380.296067962619	408.729746958787	458.692928249006	370.702066425347	362.110744908096	348.874273625759	339.522532991444	400.291211349527	369.938299635876	339.36769866573	386.951396303036
PSHAa0464	19.20255375581	20.0783759892098	19.1916243165399	20.4977528803071	31.0941398385131	34.5418778679053	35.7471575084074	36.202173396147	38.5850780434818	40.7548002830947	37.6937813968643	39.4180883063017	37.1992803348603	36.381275089788	35.2575953483126	37.5482243982296	37.1242492619141	37.4891945040926	33.6200743747415	35.1954215127505
PSHAa0465	63.3109655831182	99.105062130116	91.1003918968969	104.685079065501	117.652249881782	125.540363459711	124.185534612867	127.307304726745	110.192130860166	121.929546577793	111.746200964531	133.931753471493	130.286522210147	152.55299567848	133.787085262381	141.287447413675	156.110585744265	184.862918445852	142.905268598962	166.682195247335
PSHAa0466	46.0176666830931	59.7776035152546	57.4354205255017	62.8125766780179	42.7164367731759	44.540169394024	44.81559960784	46.5300881892646	56.9258649298362	54.9764714776066	56.5822375469645	69.6824983900674	51.8543121981888	49.4774676805356	50.5270523671366	48.2134452037287	58.2674121907655	55.6818815063344	46.1335246854588	53.2878977659422
PSHAa0467	38.0726319157438	47.4475092353484	46.6735130147437	46.1674694091037	32.9645972096115	32.2341003129242	33.7438120971934	28.2301488694054	31.4290630687272	34.5183780687908	32.3326579956706	39.4609506657091	33.2141877573316	30.6543002920343	34.5226397797982	35.5542635905803	37.9762577376463	34.5541264596413	36.9506705706101	37.5042147656783
PSHAa0468	5.086646518335	5.32313318097419	5.2973323024317	5.3916000533236	10.2683931849952	12.1292087776561	11.7232350888154	11.0467979093998	11.7383668604174	14.0160635696344	11.4748399475244	12.7215163883605	12.4783294979438	13.0018900923662	11.2057105086859	13.2503716430848	12.1620234252835	15.6460286183342	12.7801592408183	12.7466984936695
PSHAa0469	105.509577327421	125.21311665789	120.392999130136	134.396552502408	217.515488506274	228.97608701118	230.660492066198	202.630474637161	276.239070919966	268.860275177727	261.723392052031	291.489179956414	249.463667833455	234.651995890839	213.597371943264	211.905964119449	229.09253908155	233.683476700664	209.569400909445	197.998911895207
PSHAa0470	52.3274065134603	87.9122123744315	83.3654833047414	95.8999289525356	514.794679881129	543.799524848415	430.151376329607	449.350005840915	771.98452411271	742.365650867819	773.118298367157	892.891900215308	778.183758765672	823.372485674235	841.829485578759	792.346340292536	1149.24777240163	1307.3773610626	909.340340985946	1109.8269348252
PSHAa0471	142.992561735054	254.454943866395	226.649790524241	339.011154679123	171.14643451805	155.525546013486	163.92596601218	139.782433308479	167.549154325529	153.790390800102	208.389020144493	240.262285986081	190.14559484209	187.220305906571	202.343925079112	175.122724477217	209.766232180107	225.888959520755	177.033860126816	241.490439458783
PSHAa0472	46.6567771726079	61.1558627214472	72.6448495094733	69.5969344939904	165.325033842719	165.320748360833	151.207264756233	156.37227334239	201.597615907843	166.615016690473	126.256989651078	152.322694465767	143.097464892117	165.726106914594	140.438777517653	148.301037528973	158.570173911551	224.714361941689	124.132253507932	93.8803384842605
PSHAa0473	43.7034770186838	54.9780392715869	55.1205026388099	63.2983106214593	41.9749445817644	39.9611285184019	48.7900763016733	37.7496252384875	39.4264636164675	36.2806447493298	44.0832316477199	49.3557211145422	40.2266718859696	40.473059140484	38.6246999767447	35.4318947047045	37.3353265684558	37.7684501692324	38.2317245250478	40.6548311002053
PSHAa0474	455.111627980565	456.908592108135	431.55396693944	448.060338224523	636.750637980286	607.988879732709	711.754468071464	588.290051195177	607.363318202374	618.829708564015	629.989068601311	564.5290444426	517.928589154924	516.71421498224	462.792035236184	505.432341804706	393.04630387021	447.74406982424	504.634924901998	450.130217637465
PSHAa0475	35.8263760534483	36.3656346880927	41.3984492268485	41.2309488499685	50.9039708597002	50.6320843580133	54.2613970705258	50.3901891099228	34.2933926401438	35.3949479168613	33.1062890761069	37.9957925707587	35.5196802187364	35.6208849962556	35.8706331090247	33.7216002897238	40.1584019897889	40.4650475452863	36.2851619509707	39.5471988319694
PSHAa0476	105.18563445698	121.400246743448	124.729621016414	122.258475571485	131.804406552175	140.42603792781	141.113604301284	132.118884909104	147.046969532662	152.677408775437	144.647337112249	169.705128647198	137.667213024262	131.367819183644	125.740177806737	125.847964212917	147.464785310595	144.36120579533	122.976933148013	130.60761324134
PSHAa0477	21.9105337107386	31.4015412664517	25.4952023880288	38.0658935330082	36.0487611532855	33.3290663637489	37.8102493584733	35.555302716754	36.8052847067507	29.0833864563784	31.9178297357536	36.5402269930819	29.9627077921553	28.3421089170882	28.5701572250336	27.9407570790964	27.937744309157	29.5670077268876	28.0633327693907	33.6977663301089
PSHAa0478	67.841575313859	78.0065120787312	74.979907486255	86.3159305210902	64.7566192579478	75.4818293763177	71.6459641661627	68.4894887751623	70.7653963651205	79.3525004949371	77.9333922892713	86.8653315491638	70.217968525184	72.5461381980441	65.2985639626018	63.1423199013811	77.8318146550622	87.4547847095611	66.5571156601453	74.7279887691829
PSHAa0480	341.988924753122	232.840242062253	184.992758876922	163.127891397994	135.896414605971	134.671445595459	124.397874554756	129.369395061492	93.6538849981711	98.2574730448544	76.4249299971763	72.6281815246077	78.3251250467371	75.9972329630517	83.4538729413944	99.2230154132102	91.024381149755	72.9013885860181	94.3600033836722	92.8795831106833
PSHAa0481	123.980021732605	71.7704314630282	55.8686188700886	50.2562236008596	38.3884239192587	42.6595823145046	36.7515882160402	44.46776857319	29.0602069723453	28.9349220120072	23.6463322821855	21.9489906434962	23.908499850071	21.7422017963281	27.5724980248679	31.5218619517577	25.5185033990039	22.4451055377043	27.6800069047679	26.2514159834369
PSHAa0482	139.899331003672	92.5452606775596	71.1827698309554	75.5708533445503	71.8328314103182	63.1950670264456	58.1979428303553	64.0356102175308	61.4414188775434	49.0740078645392	46.475568448744	38.3836033252493	38.7712064578987	40.7493595394376	44.2911071413859	45.3394576284942	44.1265486782755	35.7203637105325	46.719310940048	55.6457969832597
PSHAa0483	159.293306957876	113.93291753527	93.0783911550046	93.1083267547536	78.9507836368836	88.3452656357061	87.0984256259599	82.2475544743988	67.8616146977537	70.1551192756471	60.9857736425855	63.549092295213	58.515301339754	56.5683773217549	57.0970313081334	59.924000116098	60.0976037336111	54.2755629143859	59.2142362333328	54.4014541334313
PSHAa0484	176.403362225572	140.987871010225	113.743059400926	119.733377930826	108.085781281921	117.03575229485	113.776983707638	111.040937308795	98.8929345538448	99.6283003498133	88.0849060850117	91.6858512620308	84.5180316456144	73.9069935383235	79.6366480515722	80.9703913149448	85.4096124840958	72.3918537913678	79.8432682879562	85.021537590421
PSHAa0485	132.632355926215	115.542083791108	113.778244921467	110.593333662353	63.9872984850866	69.2084178139939	67.2487331322005	68.942145713555	48.25734190576	50.6548204090723	42.3384122788665	44.2848236906164	47.0957462194104	44.0981060443238	46.6751246662304	48.4728368867041	49.5908717713285	42.5997358686749	48.5165631629068	51.6674303426038
PSHAa0486	115.436392701123	162.837840496012	150.053661141111	192.987787863468	133.894289784714	136.301676046861	156.401955782581	121.097646586798	140.309117715415	132.475628857576	136.979068607359	177.274944696794	157.293341818942	131.653815757951	135.355356112382	115.179592015619	148.879427575585	132.106225719504	116.877328958432	136.594984485628
PSHAa0487	66.1211572930952	77.1436111881034	71.968576342891	81.3489606235131	82.5929104403469	84.6885238468062	87.2948964262821	79.0138160007956	71.9517499953183	76.1061007672663	70.0156579599391	81.4312548786089	73.6010114949736	75.5055624106011	68.86437164969	72.3816477149224	81.6410484259299	88.8580447126648	71.4081560268374	80.449629731387
PSHAa0488	101.796418807453	123.522765579355	141.671355216907	132.919873297657	145.738614925213	134.939065383984	148.021000168908	139.746760488556	140.56347531189	133.029695842814	148.892371580747	141.714823141006	114.471682951879	123.028861977111	132.68638243731	131.290973488074	114.194545874195	121.588513263306	131.368684458207	131.381475151255
PSHAa0489	32.3019265367874	46.1946266144929	60.9080480980783	56.5268488783853	41.7298026946873	39.9036196693203	39.4943861964029	51.7152747132349	38.490371633342	51.5403970768649	47.3735971122267	44.542598787884	47.3367249132379	60.9092869777503	64.8458638342897	73.0348085968401	50.4255720690002	54.5936231080093	62.3626784348913	59.0810693686838
PSHAa0491	26.0880824132777	27.2694190464381	31.908566958612	31.9704731594702	33.1671992010154	34.2927028848917	34.2049215932913	28.6682501127715	33.1692044995748	33.6651751111705	33.6799033017646	36.4052142040032	45.8365949228415	44.7988754464141	33.1279601224987	34.5779782922546	46.3695410480595	52.2412927353842	38.2314175612706	39.4940912607224
PSHAa0492	51.5958875887068	52.4776142999316	59.0594582916078	57.3084523910342	71.8179088047966	71.1031700546486	74.9585544408432	60.897010946187	81.5042307227481	80.7215291774778	89.4953200222079	96.117117190075	121.563763370442	117.461277468664	97.5213778066737	86.4756804695332	117.235517342629	125.376827329874	96.9098553359696	100.0991966444
PSHAa0493	42.3815790862323	39.4110552320601	37.2747277852301	38.6795817414616	73.2975057623098	85.3095724490238	83.7717840144591	82.1342085610753	79.8667356424198	104.445745958552	79.839371991998	86.0054895245977	112.473638768368	126.674962932778	77.5663262082073	90.1758022460006	97.1909418532698	117.321113060848	83.4487125498811	88.1440999138173
PSHAa0499	107.930403191344	113.92612203057	125.903690750017	124.116048322274	90.6066416821841	88.8195722616928	101.241179750337	87.1121076388078	71.3327258544827	78.1052771588501	75.1466672734125	78.3679848278501	76.1622291361246	75.1780934764722	75.2536172963316	75.6881536133006	80.9532753469622	90.415074657961	75.7101256873319	70.6210572583391
PSHAa0500	7.39028925311349	8.44246624333837	6.67584264022358	7.94757832520888	13.8789828072252	15.1851410850704	15.0676379521334	16.891782664486	18.4348622033375	18.5506966493821	16.3647230415363	15.1895644658079	13.47933763606	16.4008406735422	17.4397580112618	16.2201803831536	15.0582786316143	17.674685481218	16.6385670742271	17.8552628969719
PSHAa0501	1.3732357706872	2.36617940141193	3.88884037294577	3.62820658928147	4.66975858447385	3.93964598076802	3.67133396960201	5.28831798196756	5.33113391242478	5.51028908322141	6.15073220151946	5.4415840187586	4.89997132849584	5.91115759834555	5.74532267874834	7.28582515674408	6.2801777986532	7.75286868611111	5.90574465522208	6.77746068775234
PSHAa0502	3.77726562402664	4.56864564042214	5.85086997390323	5.02623900086634	8.21447004189737	7.46840863838846	8.06449316898554	8.85256803073312	7.96997739324196	10.1650820679296	8.2802735185566	9.7752977767305	7.29128921808039	8.59705314356713	9.8749055317677	10.2785331930212	7.76804135491942	10.3793474403328	8.21007201762774	10.7067247061118
PSHAa0503	109.15962707672	129.38626398954	108.372365509551	138.59343417258	283.181817449081	286.421468428651	279.869405225252	272.526731261946	285.749186437305	272.827232252496	250.769350068304	238.19354243167	231.222190986167	269.536398989918	217.547489791122	220.396959979794	285.263353463466	336.106516593579	234.831667876949	257.101725263208
PSHAa0504	162.792258816014	210.649694490583	223.624285485322	233.762593585931	344.159748456166	327.642491708664	352.83530117595	348.419064081858	397.520392899259	359.835794373029	400.523197600182	379.52391599786	369.994484900879	390.805186957196	353.044368247802	357.927201776662	363.643191426413	418.641315475448	356.307171439373	373.035040032609
PSHAa0505	273.550663665688	383.616067213843	354.178842559988	423.95575872844	430.168522970746	409.035186349185	460.95630050136	435.012771841068	488.856367547955	457.804604895666	502.623063563338	498.237288265387	452.641574304365	455.65167061193	465.544839721422	437.888874325413	428.402875165691	448.999463019069	431.61061040935	474.570308624293
PSHAa0506	13.0571690336261	18.2260726008043	17.4180465085556	21.0656865104843	33.7960242380042	35.2550545098516	31.6493152325539	32.7298548826005	38.8649293351083	37.8964886332994	36.7882184068202	43.3654545255271	37.3149469475106	44.1484062671589	37.8945161214761	40.8068100373347	46.2074901506894	50.690158539581	37.9582249905905	52.308101023129
PSHAa0507	15.8677970292725	22.582459402245	25.0003494792046	24.9479073415181	36.9095735221661	36.1381690132517	37.846895277961	39.7601325968795	39.3175769886199	40.114968008445	36.5621552631212	46.6402053093527	40.1780713551883	47.5275166287386	40.7897391181565	42.3213250819942	47.7279196182905	55.7821717777566	43.7209659006909	48.9723403011697
PSHAa0508	38.0198814618069	45.3399971198431	50.2035282216433	48.3686949529493	29.7372527072964	33.352940684728	33.3671633536228	34.0805839650219	17.9760696537732	20.8145338293333	18.6667165595806	22.1633406758649	20.3263824632555	21.8322908770066	21.4743640959923	21.388233181719	22.7338274854872	24.022949589489	21.5151404963557	22.8928870533851
PSHAa0509	0.676015697408146	1.01548532643928	2.02659508721073	1.70682699404419	0.649979911082171	1.56485672135028	1.06916675275463	1.43341250563857	1.08816894950256	1.2014874281258	0.459076388953988	1.15099219111064	0.915780931757186	1.44964103007046	0.813681324377734	2.29058718227288	1.11823910537189	1.69183363277425	1.04550135849478	1.32447920359982
PSHAa0510	142.936304367528	206.123090077899	202.593388163578	235.459179863543	135.8913954393	145.843202786361	146.626485003857	138.43070201273	107.536053596719	104.608646736844	115.840025845682	142.16496498246	121.944771380478	117.185228673341	117.581355846606	112.000869728101	130.82653817547	137.201359791963	114.290369475556	130.005113499489
PSHAa0511	7.50962996459568	10.7464922797968	11.0398707599277	12.3964391544516	15.122741770737	13.7050587669685	15.3756208026967	13.7728078383229	16.8465918036279	16.1313088999288	14.9956184357463	14.9355109787073	14.484558003724	15.3133044819286	14.1413956661845	13.4516130884193	16.8783367722872	18.6150176213556	14.2922405037265	14.3587565102882
PSHAa0512	44.3246166827666	53.0663184040619	42.8519815855479	62.9072700943926	126.4983324707	125.053031327327	131.459313550874	124.571902956393	132.24687281433	136.245544273313	121.377326873216	128.93625917811	107.502734191327	114.887843668663	104.289200319755	103.616909821202	113.868293861946	122.297570225654	103.996058488678	110.066981878683
PSHAa0513	100.640801418955	101.665479130659	97.1630730307287	104.116619060879	148.759317845371	160.54359035215	162.927231356229	150.146062330869	157.783694364015	176.617883228524	153.988847857196	150.640413349131	130.556885745584	132.851299518421	121.488542251534	121.528201038823	127.908194258632	149.374946463753	128.313354652049	120.302250165065
PSHAa0514	48.5554255363831	42.3155440563757	48.1171502855979	45.7585629504811	72.4664427863103	84.3230159403703	75.7617127426541	71.5158291150131	81.1959525835835	97.4337969071921	79.4410373282798	92.0707285262169	84.5498536274597	81.6766789152729	72.750427619997	82.4356954459454	96.2811486904685	102.547773369712	80.5690895703971	81.525052034054
PSHAa0515	72.5198009202462	84.0974438671735	83.9684140522925	89.8893855921885	134.14991945131	138.607093646129	149.835865607154	125.033376145668	147.913600474905	147.067741762682	152.379306964071	173.890269726163	139.302051765531	136.182159724546	127.504528319557	119.052650288746	143.480151555936	140.405297318509	120.920753671377	134.010576867711
PSHAa0516	16.3503157458319	18.9289769158468	18.2426114149714	20.1276029512658	14.8804232984529	17.3175512299622	14.9099372842017	16.9244288870284	14.3656005419513	17.9360420913209	15.03401817632	19.8195254897559	16.2994697699542	16.8801895657246	15.6658691621782	15.6977569327176	19.464847682297	19.9284435814059	14.8803489531897	18.7166381357045
PSHAa0517	325.457466203502	258.884018740332	267.867534510142	245.995151928509	290.419075024511	302.588110550852	306.775316299924	279.458867978474	229.752000368	254.099636287054	247.566768148848	243.313569009883	246.89201853372	234.389439166826	230.239881950103	243.089533286019	230.9115964597	233.097078293341	249.466076757185	211.053838164968
PSHAa0518	439.165272546452	474.960459391529	445.321262988055	485.751316402738	439.327138336139	448.164559567571	477.766685706159	434.288192804981	456.072301305119	441.154427216021	436.287059417641	476.491532297745	416.8881396007	378.85211441242	355.646927031067	357.477981994845	407.00653229167	393.113801608375	373.65357879291	372.508824336454
PSHAa0519	42.5770780456115	50.5284318853961	66.4920320430888	68.8953865752387	60.8584542443418	69.8412647278814	64.1814420001134	81.0398578606837	70.9297233607856	79.7795323384408	74.8884388684719	88.8363562417575	87.9513505657801	117.15907021426	99.9724662231901	125.382074654022	83.6540882952897	110.848183492605	92.6030659834892	121.453393681398
PSHAa0521	6.69864065202599	7.39791863346406	7.04514457351254	8.39154897497383	11.8600589732781	11.9622561636778	11.9995709549922	10.3612342251549	10.3039448023601	11.7952711079714	10.0957735238903	11.2028486937925	9.43579104721163	10.0672943024468	7.75594113449414	8.76317852103587	9.32366169951976	11.334565410382	9.18908737524235	9.54818549779091
PSHAa0522	5.42991536879863	8.29832680967443	7.92350807904751	10.2283063821299	11.6456364562344	11.8719765876444	10.9386406771259	11.8861338015224	12.0624331845011	13.2380278196527	11.0001446600655	14.41338806448	12.0266313815353	12.3930780415415	11.1299456290561	10.6120492146239	13.0752099904736	14.308777166293	10.4922078207872	11.4074916710513
PSHAa0523	11.8023245529488	15.0626438627158	12.6380582062162	15.7699184759594	31.3303247116884	33.6231779507602	32.1288204234533	27.0816624375684	32.2166151702529	37.5132679858157	29.4623775864274	35.2744780887664	30.1943786935907	29.0445802913377	24.9747022898662	26.5987520214965	30.4743355512566	34.1318050719138	26.0164544769488	26.3810934940877
PSHAa0524	23.9749121096344	37.741614919927	26.1517578788251	36.8096193837515	44.5247562783118	46.7332436211492	43.1509662472473	42.6194659051655	59.054529320632	55.3078931573289	50.5623855569184	65.4919962098401	45.2111437931383	44.9708616877839	41.7536821505204	41.2586932980827	67.1363065138847	60.5287377746549	46.7875932620028	54.6405357861387
PSHAa0525	16.9692477889987	16.5902741078355	15.9074285385339	18.5773223067177	27.6947962113273	35.4902764662241	30.8539238489958	29.8391536088136	32.5028025537037	37.5213239365015	34.4398018274573	40.3509893429403	42.1492497356843	39.8412541334252	39.2017218730027	37.6634097954751	34.8697484484467	41.4064579214946	38.6493639101485	41.0924215132201
PSHAa0526	36.848390093615	45.5335533815348	41.9449137228662	57.4931197993834	94.2421102316385	92.2073044279185	91.1381282915531	85.6974337214854	125.068286093846	110.803548538249	120.583127463075	131.028724194242	146.101106281357	137.756597324102	132.055845845272	125.18469028532	128.313623248987	136.839027792656	120.913112700652	131.223782297741
PSHAa0527	58.8730373421091	71.7815224242259	59.9936276933634	77.9462036325696	164.454787046908	178.929058158792	177.335935426639	161.147488341783	231.135582506053	248.255276544633	250.390818304969	276.437864207743	346.411960842853	310.179156629392	277.425056713888	275.750637920474	272.870493525089	292.301876753152	262.119622783658	282.519509387998
PSHAa0528	9.52612822040117	13.5521469271387	11.9624423400803	14.0981305615626	28.5825258984539	31.654248179151	34.8814178320371	34.8095798999194	45.5137097678484	45.829362887646	46.9705869609805	56.5665378691763	80.4232451201003	83.2695655802247	81.196859498027	82.5355127951155	51.5639881980616	55.9400086854945	57.5575919843585	61.6125367959093
PSHAa0529	93.5654471128085	124.705292736407	113.64699784687	131.458987406455	176.903039683937	184.231628968888	166.947900012794	164.892289305668	185.04918271032	185.846218646305	168.568723494566	187.436054046005	194.843948697887	211.000720075103	186.592218719699	189.928072714945	217.335203232966	260.091585895002	188.98051113303	229.104513359915
PSHAa0530	36.2371866224874	47.8360600474952	43.376033398407	55.3042954415388	67.5385217251372	69.2448414418607	60.9907787999383	64.3216576134264	70.1934831932147	72.1879901220566	68.4186943131426	76.7565218419752	84.0473058181214	90.6086965326611	81.3456031902133	81.0592128317017	90.6467935475224	104.395581928953	80.2049588537945	103.269038412656
PSHAa0531	87.8406237721355	131.324120091735	145.501298504999	148.248298951729	144.03094666812	157.698591290423	136.606345419493	169.895322939699	126.817239043457	141.727922832268	127.485106950231	164.566640329631	136.58372834703	185.417212577743	155.168963097746	172.127057034514	178.674664950913	224.340134101675	161.897104974317	215.281304805834
PSHAa0532	147.068833274261	153.374913463738	149.692285580367	152.039077167095	211.834588672413	226.708964335881	219.331848388335	222.848157566302	231.687030315718	240.032274059692	217.115298487341	231.923639904689	237.804732104288	230.600098572119	206.869095516114	214.220086354698	225.91083757666	224.407513752601	212.050112969977	211.428760052772
PSHAa0533	70.8002635723028	66.6198426153759	61.8449936807659	75.5866817411778	87.867456837501	91.1326300057945	86.0845000046908	95.0425908970107	74.1503812072384	82.3049681170871	77.8883260404433	77.5294457792732	74.2724840042493	80.554141928429	73.7351974474577	79.0148162887574	76.9910557296944	84.4776879181803	81.5470754079265	87.7002537868171
PSHAa0534	596.091747294922	796.225562762028	785.322760250086	910.558572738925	1010.29338220982	832.179447266542	899.125341065499	810.115716973815	1031.88041954923	995.266534329007	851.334329672789	967.451774603278	867.642499532881	890.529917250962	924.645614268599	832.583611263845	756.601569482392	804.427032429455	769.281989587937	899.356867291923
PSHAa0535	18.6358074647055	27.8914171030576	27.8551525275771	36.1948120364426	31.9005129807352	29.7649775839793	29.4975792938503	26.4378152360462	27.4166237054705	25.8355938455356	27.6822079506302	32.8505880371359	25.6584255350288	26.9440773897464	26.8639970049569	25.3372996362764	27.7616534280434	31.5905551986969	29.0469055644102	33.1528539286252
PSHAa0536	27.5306916318614	33.4596212271792	20.7715073921691	41.8405426812266	60.5740440694379	58.49213496811	68.0684173481483	45.1287287988131	76.9913495967014	70.2620022790294	64.030340323216	58.3539678589029	64.8664841481995	62.3370942075673	62.5849129078733	55.0060726493453	55.1958859260488	59.9493718671	51.4340887263307	64.4821904850813
PSHAa0537	1.95769251738106	3.34512813415294	1.57078650358202	4.05833786819177	3.67047479199343	4.26605970282915	3.28363287533311	3.59758432787721	5.0420135940752	4.63094314033921	4.32071895486107	6.02872636162297	5.36300467225123	5.23007744182283	6.96197924601269	4.10637478054522	5.50517713413855	5.73233042634098	3.75709579095451	4.69296437538481
PSHAa0538	9.78047200520169	8.28967613419824	5.76107703063026	7.391972545635	12.7343002987527	12.1224087182434	11.024705506385	9.43907010515742	13.8848308030719	11.6575806437395	10.1933696159579	7.77813356477249	8.50575668135472	9.46704346168462	8.0190634417338	8.97536202033456	9.54979706942401	9.83335140028787	10.3037165423456	10.1760707119314
PSHAa0539	14.0709836692841	15.8433196354068	13.1299961128004	13.1707989209143	17.2111468874987	18.0139249984708	17.076841707167	16.9444757357538	20.4389458281723	21.4334486255857	14.4759854035126	15.9418726545548	13.8124148768867	13.7177335729669	13.0248820032085	12.7583519641477	16.7844535869581	16.8252427308801	15.0621358491944	16.2242906176669
PSHAa0540	12.4140227728265	15.2891950033809	13.1997697715672	14.475037684004	15.5765097275267	17.0534523139643	16.6843795455478	14.7315904709286	19.4848169147143	19.6531546608221	15.3242136206588	17.7427284127189	15.0847218965549	15.5312572897224	14.0767523728228	14.5176701312196	16.1501435395303	16.5051097059321	14.0499233244544	16.3046768384844
PSHAa0541	6.37510168893811	7.94818587120346	8.87886088974859	8.46706089733452	15.3156955361072	17.8364435272767	17.710301893968	14.762229718214	24.1098860648717	24.0780649614696	25.3603063887662	29.3229085682312	26.4915230058607	23.8272614211375	21.6717594943336	20.5614770164891	25.8533550274684	24.4209476796744	20.4225637521161	23.621898439437
PSHAa0542	3.97100129946044	2.30792119645292	2.60097765203516	3.91998544086705	13.5904890498999	13.833529637015	12.7890759898879	12.5966553525814	21.9155704515201	18.100330086051	20.3454308740972	20.4721931225212	18.3156186351437	16.9124786841553	17.2150759537768	20.0302428926027	19.5496347092988	20.302003593291	14.688862061497	18.5568744033771
PSHAa0544	106.50861179482	179.203899495932	184.317465823429	199.99986647653	189.756511436419	184.615037145281	176.010724878861	204.702514006553	221.242106881111	212.923808392046	208.245161661078	255.220769865822	221.839541678163	240.569014606869	223.90743305455	212.083467626134	270.395181554147	290.814991304354	220.916905484229	260.706591502896
PSHAa0545	221.404573980926	245.36519513898	226.149836705394	251.046896338342	308.91121979238	303.712987457879	323.195203290878	302.463189263186	353.19589076303	345.064860727263	360.675528269105	363.843252220165	361.471658742404	369.966768308224	339.168583584732	344.67519425694	334.098593966298	363.460612564238	334.788734355336	349.808583893004
PSHAa0546	11.5812858721552	17.0968715976784	19.2758894635996	20.7072677243542	13.5228871331079	14.048041636435	13.6769413331859	16.1360136581066	12.0308640049305	13.6924959524909	12.468981581335	16.7093192077226	12.5553393280458	15.1925655976311	13.0640360554946	14.2352875734473	15.4833106897647	17.405813815152	13.4996939663887	18.4080160500313
PSHAa0547	210.793918780976	297.95230002343	280.03736757131	344.9587187963	243.002390519433	242.500510345403	265.113240036876	255.648883843923	253.649565598333	237.568708358614	288.094783947816	308.316697972286	246.649179570673	227.021576873269	224.721267294776	200.982941610462	209.889744909059	209.471497706544	211.310383867358	218.458072486586
PSHAa0548	61.8430467634092	88.8265688227652	88.5845274599179	88.7960013008933	86.0241868895329	82.0490485510573	90.8206360658545	90.5903876606035	121.569313718303	125.946908413315	146.072561075897	159.949962385331	187.854600080363	180.897039501857	169.110681108012	169.191597816206	160.167401855642	166.730772239309	163.55494101163	145.823434780859
PSHAa0549	77.3235346199285	119.120843944921	122.445734885591	125.297505649743	57.9047320785812	59.8352411114205	55.2737191721571	60.6811294053663	65.4502688556991	65.8703666599816	70.3384867249502	76.2744466003297	64.1842983475036	62.8808058405925	72.8646801782685	68.2907979808065	79.3463573898665	76.7356889439171	71.1106220433922	84.1704840180262
PSHAa0550	13.6324822128155	20.2337714741771	17.5433212239081	24.7656946159121	20.7948706668912	22.578706839607	21.3085647540508	21.9319946217924	20.1066061950961	23.6555641381274	19.8603021071208	26.1899622403146	23.4937184678576	26.5746676033048	24.2936433689811	25.3123106349527	30.8745913476278	34.6833193397033	23.0799201768587	32.6000829608571
PSHAa0551	988.452896483571	1485.14256233214	1456.59107694391	1617.47578027776	1262.84923729697	1157.56590665524	1245.32620043872	1110.13394221607	1390.7612846311	1274.01776257387	1383.58955482066	1390.42764220483	1229.70449585004	1268.50338925532	1230.64651294916	1182.64740711764	1200.29776872957	1302.99544477239	1190.28922565291	1287.30847603247
PSHAa0552	174.959457764325	232.673281819858	219.209550667132	266.347394504753	148.055911843381	146.882268834482	146.269697699575	141.858892265343	124.207237931363	112.993961928159	120.963269393847	133.047373906232	116.314601855963	124.192986329028	123.295633620654	130.626786433617	130.324998204753	140.760558246817	120.530774796085	150.3909080674
PSHAa0553	214.947887744587	285.736560818778	312.126885058572	320.177201641394	162.342568687944	171.482991010275	179.200885572406	171.587714927843	151.366898626614	152.047938096456	154.857547148396	181.165825755719	157.528355219044	140.498542132806	148.684830142844	142.16835886769	151.29745434167	143.560834604513	142.172453073407	150.757434900293
PSHAa0554	32.9819378790725	39.8515602587515	44.2412039943523	42.3047200036105	43.274654949554	44.9963885615041	49.4427128325891	42.4152812002442	36.5328554691218	38.4164492276787	39.2601433578042	40.6096759924364	29.3911628591678	30.2168401227037	30.5168950390439	31.1102524134785	28.0722406792793	30.9583167585155	30.5295739535029	32.2364069925417
PSHAa0555	136.549053087329	222.311640582247	176.573232858014	258.296295569288	266.300592981607	248.028203258237	270.171487182146	243.820656596365	277.310747674136	227.912405133555	279.969086028263	278.828594225062	189.381102488872	202.168075026983	205.900536200825	197.619286313739	206.848934966529	221.729725518884	197.247529025112	235.931451215635
PSHAa0556	20.797483648508	30.5450957599473	24.3545520977154	35.8451156067172	41.5762204118314	44.3698330200523	44.660522954969	44.9693988190482	44.6299540533599	45.1241503544949	45.2456686157247	53.7103230423791	63.9249277173709	72.5203741455098	66.8395182680819	72.6772084447182	63.3571665491612	77.3047212045426	58.0113803531063	76.9960614936316
PSHAa0558	14.1173376844006	16.6908166489503	19.8271046779963	17.71826047414	26.6225904341696	28.8358014972615	27.4422905821722	27.4552070896641	30.6581005540658	29.3992813362073	30.782075501936	33.9926313386203	27.5437512024509	28.8565120889437	25.8742105969583	24.861232363174	31.3111802445891	33.4262419293394	26.81116446967	30.5576351893335
PSHAa0559	14.5171703008714	14.8823368363636	13.7812497678932	16.0636041868377	27.0183809310713	31.3493944781307	28.7614031276233	29.9977282758285	31.7887136859353	33.5208000151754	32.1529904392678	33.8246998354125	30.045811149017	29.6539430798938	29.129006785354	30.8798752232623	35.2483670464059	33.0200150679505	29.5496044639767	30.622855068626
PSHAa0560	10.2605820765818	11.4888511794363	10.9629703521396	11.5713528496651	16.8998993423116	18.6843966040226	17.6156890318478	17.6057585296294	21.3642651509412	22.2159095185264	20.2928739171747	22.5065891848195	20.0721278501261	19.5479759185196	18.3423200206496	19.3937301304342	20.552899388237	20.598335141036	18.0534189111711	20.1197718558705
PSHAa0561	121.832456006181	156.272910626465	126.300641272537	162.522735631827	192.430997476334	193.130941862538	190.52897361606	208.06122550761	187.452303802818	182.791124648434	189.46889829014	191.653666135231	144.385054423166	163.24554406122	164.223568701149	163.981476027723	166.670948936752	174.195758480742	171.358905042232	202.639367612087
PSHAa0562	63.6916453650221	85.9091368449089	94.6189237834152	87.9140254723551	95.6778295738203	99.1241914201241	98.4256575256625	99.1317150899012	99.5447280140779	97.4969698898421	90.6068164946102	115.197639807534	87.9174324668287	92.4758397901729	88.0758835838607	86.8116205496807	109.000008688409	111.512568400467	88.9661120241909	101.139905226033
PSHAa0563	39.5873394050412	53.5675620938504	61.9659247229396	53.241527746992	59.6015192414172	68.0392991379792	57.138238420543	64.5156082369765	73.8745027489055	83.2185097876903	72.5417850242924	95.113923937391	73.139344331263	72.5389001713688	74.0754591775751	73.2107960874349	90.9510776950957	88.6009008357068	70.4135979869367	87.7416732326411
PSHAa0564	41.4154385302217	49.9788318467088	54.2115719424184	57.3698498169662	89.971490264719	98.0805211143586	95.0542040365408	87.2177008862534	119.93835778552	125.960397267665	106.24114304918	128.852069350436	112.679277595281	110.699860478108	101.097969634208	98.8153660205216	112.464253289177	116.727814827978	95.7824665745914	86.0837981829137
PSHAa0565	5.42048230183775	8.68692398062913	9.66911296122906	9.93321723266574	8.88091363656827	10.2407557647122	8.46864754657135	9.72638980723733	7.85006571948838	8.91853751457452	8.85426540279574	10.2583479658866	8.10803623628364	9.45376460534397	8.08554619363652	9.1234703044985	11.0103542682771	13.8830862855772	10.7806152681514	11.4783055035325
PSHAa0566	2.11913062685194	4.1269549801012	4.22093241791649	5.22119146403586	6.78475898833164	8.86800958208148	7.10506594952205	9.49623316192014	6.2071239900965	8.02663835073601	6.86218568874855	8.82597987701066	6.32188367643095	10.0879681981243	6.12770448876608	8.1613127162402	12.6998345161234	14.7496811074431	8.190984262415	11.7109790813198
PSHAa0567	3.03297683111499	5.1691371296581	5.26174789377228	5.20411860253039	7.23622955194929	10.653891182558	7.27377121915519	11.5567412195163	8.34578989690481	12.1304290186569	8.81969417202244	10.9059529952312	9.12272192555051	11.5923675146849	8.74534338784846	10.0156099173274	12.3391901282416	15.5015298372419	9.47646551542069	12.4656866221159
PSHAa0568	21.9063314603146	42.0933664427828	33.608582116424	45.9217197384948	26.9865077006268	28.8518323482478	27.8083078131518	30.6762372514719	26.5144496517547	28.968955470182	23.0584191312586	32.3924802887361	24.4414331378683	26.2770374058341	23.6707294364432	22.2679867846275	26.4805988730715	30.3587766812756	24.4856658781195	31.8742873122458
PSHAa0569	40.6666127474156	57.7794859535507	55.8955197378537	71.1746376126056	49.5653130055174	51.1557808521071	55.7062058176013	47.9337230049548	42.613609211289	54.0439875997303	41.6360190195703	54.2499737228431	42.5732026742021	45.5306148838529	37.6579786488868	44.3301822899769	39.2280670119766	49.4341121362486	41.0678219574032	44.86313955446
PSHAa0570	93.1702780169348	126.026818555711	109.435565680856	144.350267372199	138.434862207573	134.924622650338	144.786746992804	126.988716489985	122.229720958995	116.797850496838	127.270437567769	133.996177135088	112.37076445046	117.170667187875	107.789383686715	110.460501554953	136.446932071668	168.359654301086	125.432942328764	132.213630903778
PSHAa0571	8.64455249855344	12.1281293746995	9.44180826722465	12.3013384158245	17.7727961180764	17.5648281249759	17.909066034594	17.9512282362232	21.3459908024325	20.3666202037436	20.6438702557732	23.461747876035	14.760244694384	13.8962264955681	15.0007614470297	12.7528438900795	17.1693647701148	15.8783878209238	15.496823894478	18.5798629254384
PSHAa0572	6.95292578147565	8.45159762132059	6.80340651232976	11.2422852091788	8.14751888541218	8.05078054928813	8.18917933856448	7.40139960448623	6.85850336423367	6.60034585933104	7.71950106266579	7.5071083038044	7.19662524149454	6.45105647351949	6.96552675136098	8.44814684150387	7.11815896961863	7.75872748788189	7.43898129310011	7.71760980681317
PSHAa0573	12.0189803851801	17.6923717213797	15.7011398188789	16.1107093943327	15.9215858339009	20.2344076243081	16.8017539861877	19.0930736681795	16.0018450915861	22.0944284390042	18.216297871381	25.3725212540707	17.581692746889	20.8539768561584	17.1204876243605	18.968908077164	19.8263372313381	21.5256674795333	18.4432098695874	19.900266955186
PSHAa0574	162.712459483918	173.995354797411	165.550902454253	184.906911494523	174.660103966605	183.878794190503	201.348352993133	170.774303874099	205.489575866829	199.313497746233	193.172929430595	209.032594352332	188.157656592999	178.194011218908	172.992719584416	171.716399720433	174.57902335421	171.778000708998	164.318447730654	171.44946106994
PSHAa0575	17.1145943002652	31.7799552937476	24.2129007676503	40.6622323969732	26.94217248009	28.7193286433983	26.0775223251634	27.4304154792321	27.9653781841072	25.7550524933554	23.4057599342344	34.6827473491684	28.6385838877665	33.8499943463775	27.3501174317452	25.9520758475131	34.5143229653246	39.271578626055	25.6869292788921	37.9137722651919
PSHAa0576	10.8162511585303	20.1404589743791	22.8886033379094	21.2005879260226	11.8621333772496	13.3822229963748	10.9730271993239	18.6940880943698	8.53794098840469	13.2735753964374	11.1899869807535	16.7644514792201	5.74906918269789	9.30186327628544	11.0956544233327	13.7435230936373	8.25776570120782	13.1117106540004	11.4054693653976	16.67285585708
PSHAa0577	0.760627124836506	1.12922185458097	0.795380495570228	1.26789157536732	0.771427641059834	0.900064148551994	0.895296854541506	0.919591022061636	0.70884363128413	0.939644194753745	0.883547180023715	1.00166539137832	1.0705734495816	0.96100234016967	1.00605345640055	1.17560208232129	0.905021100640259	1.3892843945155	0.82926695198828	1.21957800152217
PSHAa0578	0.667216776172373	1.04235863499782	1.19307074335534	1.17568127897697	0.959072202398712	1.20470124498498	1.0252593011685	0.919591022061636	1.09548561198456	1.07178165964099	0.898272966357443	1.00166539137832	0.848625295400047	0.790501924978277	1.17689272258178	1.20359260809084	0.860873729877319	1.10708600187954	1.41463185927412	1.21957800152217
PSHAa0579	3.26230080797242	3.15943155436641	3.66032812916307	3.23478981338577	4.15224654704708	4.73380640097167	4.5921629566496	4.59983611415205	3.83384700386277	4.94915719441104	4.29661548603414	5.25795936563686	4.52035669782458	4.56565297325347	4.27084248040383	4.55078480222043	4.36097072946583	5.17743158260528	4.40172826852876	4.04528816745744
PSHAa0580	16.360827906257	23.8300556604419	24.9638367072132	28.8385488913707	26.3111868006063	31.6752901478063	27.2698295641535	29.9372979844302	27.557125298418	30.4358506745345	29.483722004181	35.4353463720294	29.6045519343514	32.0853881322261	28.4427484908301	29.3474392816006	40.209813787748	46.4726396919492	29.7332982709673	35.1233186264738
PSHAa0581	19.7999534352844	40.3109111862481	32.8359710332878	43.1562279000435	50.287053373851	74.5776151304708	50.0549540636732	94.9318256898864	60.4882073896807	88.4827775881238	63.4571413592096	92.1503225235258	60.3410760773005	85.437071341874	62.6824885835938	77.9379537461963	82.0201707200136	113.142980362948	60.5981731008806	106.35282004185
PSHAa0582	20.6036758171026	27.8968562760808	30.3065519998964	31.0209614578239	54.6067951398561	52.4922855417448	45.3406750683067	53.3145271265245	53.2218257947192	68.5892240488686	53.0371775949779	63.6372390108917	64.3254353225566	79.6947841980007	70.6453499249148	71.8012693071354	71.8681566328609	79.3312658082593	60.8787859112252	69.3035236674895
PSHAa0583	14.5603380980216	17.9912468793809	19.7923710370621	20.7723429412156	54.6250240340975	62.5351339755472	53.8052194248546	46.2095538347413	61.4144667390485	76.1177162554321	69.3645557556506	79.4657622355836	71.8407141899016	74.4016674794153	63.5948193249646	69.9279061515792	87.9979940876427	102.576104913134	69.2660924930541	90.0773930570705
PSHAa0584	7.29786322169271	11.2106508627702	10.4419337218944	13.4223067962644	27.9257909623357	31.7145383578944	27.4700648921855	29.2210216650404	35.4745925733427	39.0048092608954	33.5741915611567	43.1858097434288	37.1836680276927	42.2743458548587	35.9580305767972	37.9657247904889	42.7197582904324	53.5246269907557	37.6703895561867	46.4600146392509
PSHAa0585	5.61129308760966	8.5725854301735	8.99353551697894	10.370488614976	11.5409223746799	12.7397156657161	10.8722611773384	11.8784338645553	13.4084216890405	13.949495234187	13.0516484999128	16.8144946179641	13.1948177660932	13.7154021488449	11.5325995742671	11.5772313398598	14.2510472033441	15.6592973452128	11.8652247196617	13.8282151598821
PSHAa0586	9.55398610668664	5.56007174932536	1.88562638398493	8.96280574819284	39.5425040962537	39.9841717394443	28.0717786594772	28.995264372613	76.486914871148	81.0302439305263	77.0131189378326	72.0925642863279	113.344816969829	111.782205664749	111.873447488589	116.126092890894	94.195046021382	100.763809976334	117.726416364763	140.487814250766
PSHAa0587	12.991856201483	13.0528740335815	12.5905020294571	14.0898161921343	50.2641077409948	53.8554098132679	39.5026367949007	33.1469713214179	98.4110244675954	100.154484009762	98.951732097043	105.724548525946	214.1307824449	193.509699760372	161.617259974694	161.057306684174	157.922584204653	153.968636686629	169.891214213116	158.843505634943
PSHAa0588	16.232977590395	22.468119300978	21.2738650900954	25.3995719679539	30.0589186300242	32.8155462995101	24.7376077036179	24.477715185152	42.3791118125513	43.0017822869087	43.0902386411002	51.169245500442	41.5340035208264	41.6646917746765	32.6084259701165	32.6823196285124	53.7338834529084	54.7130528466274	44.3311605801962	52.4942407264294
PSHAa0589	8.97459041675811	14.5177998515022	13.8997136375212	17.857012329343	20.2818771612157	22.3672219915589	16.1282770441723	15.6149163268065	26.9146813142799	28.4764367280629	28.7678045341312	33.9297300247842	30.0262469224614	33.7551512191901	25.646456452005	26.052080770634	38.1297581602052	40.9298820436171	32.904382460259	38.6576349180224
PSHAa0590	21.4944933926943	31.2874030033534	30.8017906374472	37.1321150277238	41.7127241316032	40.2466683798842	43.4640344062974	40.8479292995448	41.289296856391	41.2243977336512	42.3278058528406	48.1940710054134	44.2942701702787	48.2937291365068	46.4614222208165	44.0211988509259	49.1477443862798	56.5385317736263	44.0707046340118	54.1645372960957
PSHAa0591	1.52911658790034	1.6101388959758	1.49497634414273	2.64157577456626	2.564785595081	3.17346526156403	2.96872475302567	2.94430676833869	3.80067325397983	3.51322964826488	3.39964677225386	4.3064149665056	4.40014862105555	4.49258121030845	4.83010830392286	4.43377493196707	4.31486856459508	5.12122613164096	3.45246640249874	4.51460001990144
PSHAa0592	0.607654559467997	0.608530532697699	0.428625530672461	1.04973392892133	1.38759756298441	1.11558944877354	1.36570087874039	0.912659647784861	1.42957372795496	1.38855689927861	1.44428526861929	1.39446049533677	2.92684043108414	2.38892154768165	2.85910496001982	2.35309116637985	1.77835778209532	2.73734879909541	2.64846105114102	2.80127789261032
PSHAa0594	104.31311085217	140.703650662405	143.784533739276	145.57302544742	135.871649307885	151.420391239604	144.300670151759	140.180606112369	157.752428235578	170.173815878871	148.311506918326	189.12132138777	166.342689257553	172.832080908109	164.22573002801	172.726629590596	191.292891203214	212.668902820119	160.155947454882	185.353031927291
PSHAa0595	157.991617577171	182.320667630325	172.102817438664	191.146274464929	223.858613120624	230.001561692532	237.094970938294	232.582869992919	358.631990333471	343.83916451731	354.102223690876	409.013007481029	337.069733928806	320.097189266849	330.765707759115	325.128775975382	357.71938229062	342.732377256612	310.073458219797	329.476054243772
PSHAa0596	197.244880872447	221.218006451385	215.190158574769	239.806828636902	277.976370995142	293.123589328791	311.331881023731	298.735380717734	309.898433045147	312.722270229262	313.431815781706	342.761636617896	286.57746150176	272.361753932912	250.54488243724	254.49875202396	285.141270547345	284.63510802223	259.695962868766	247.814100968981
PSHAa0597	18.8381732804592	23.0707261391334	19.5998199845668	24.0319571875507	33.2065208564476	38.7200421918611	34.6550176861084	36.1993869348494	41.7141554651333	44.5619056900565	37.6589223565739	46.8793083757461	43.4069233127031	42.1356715465085	39.6458951664084	38.6023068992619	43.9455359038636	50.1706020099324	35.137894977674	38.5368831714178
PSHAa0598	4.92585442577698	6.87671505808121	7.48049770998542	7.58079829060239	11.446678524242	12.1040343720391	11.3237226880383	10.8699550890899	13.4834088177396	13.2326532100549	11.7269701160298	15.7130191914859	13.5528544604653	14.7686944911761	13.9250046196356	14.7903536423244	16.0067885117327	16.5548018281381	12.5680103199974	14.5542276564749
PSHAa0599	15.0416715888653	21.0090765883169	17.9703910504247	22.332038269182	40.9326191937698	41.4381551860552	42.1155898779728	38.421773222764	57.0026201138022	55.9843020425401	61.8235517190516	63.4596628832252	62.1620996101847	63.6164782617697	55.3376660275525	57.8731590326325	56.8432287765649	61.1576885103682	52.5028631117891	55.606234332951
PSHAa0600	188.261998652386	264.714649502308	233.412028389415	295.504891172254	244.017881872374	233.475525322208	255.379205814077	196.709546677746	246.065218515937	222.881251396637	221.212571829863	226.636045294592	186.74342615945	194.759681893082	200.097903498746	181.915882756781	208.310304270582	214.719495630738	189.9622807299	227.868525795797
PSHAa0601	172.761747459545	265.111923902482	260.420842616269	283.770581273961	187.329115882644	188.5158559045	195.274229559714	198.807102393677	204.11459366286	193.598162947062	200.001392848068	217.432716791597	174.78552626242	169.215959233382	172.701418659521	164.148457913823	199.692510195875	191.432571617871	174.202404741309	203.919817007066
PSHAa0602	178.726971284532	197.981270192445	176.709242394691	223.853878916617	194.601038365811	212.275743345436	218.601581965836	202.675622123876	211.080739919783	220.277018608818	214.921757307275	229.961458119259	205.372780576098	185.54431454571	171.836378427781	177.554163448726	198.5053165622	197.190241450201	178.158985788294	189.026280768609
PSHAa0603	86.7015596434772	134.616364098701	141.578989719027	149.659925250972	80.8387386319104	84.7703969520941	80.6417427926836	85.3151360744334	76.491114737436	79.8018866351045	76.670489701594	112.856048314583	83.1147248396166	84.886196400002	83.8968740231872	81.1072519798618	102.271435007399	107.216904199895	82.2134451575879	90.00996814567
PSHAa0604	122.559394424025	196.358456958327	196.910172526956	220.604378398173	122.384507140587	131.939845596744	129.905798041286	137.215933641971	117.337037276218	122.107584301534	115.87965183119	161.877602085484	128.112123772887	135.091355159725	130.590210704445	128.053722644167	160.277845839057	166.816360290431	124.821644189981	149.300126523431
PSHAa0605	62.3828771317023	88.9456343961552	99.2009780084243	84.9884343462983	92.7091882101578	101.831316694764	94.8182093890292	112.561276670458	95.5735200977934	108.5221042649	96.447030643637	106.145071785808	90.0699618793724	102.510329983554	93.8903710012489	109.153491236881	105.618297919466	120.422301075681	98.2703387286493	107.544372309103
PSHAa0606	526.670107635888	688.72675232454	731.178069759928	709.125071295329	817.830253808582	748.889974308159	809.909375735243	872.731424426267	878.18389706964	816.066069208539	885.944890394004	809.76350411053	729.574439217202	816.729283427807	834.246272440603	850.622095059849	744.814427843327	875.751137694646	821.537074048747	849.580159130753
PSHAa0607	25.8902101216218	32.4879663095473	32.0738808412976	30.9948941935223	48.1856615645833	49.1011101470879	45.1935937594843	44.4704885361986	46.8375599407719	49.4275115417327	42.3170973058146	50.6134627832571	43.9756752828901	43.2192791274265	40.597284564179	41.7777752638012	46.4787650500943	49.2616586258065	42.6483845171666	43.804004945871
PSHAa0608	296.610068894988	368.554520020435	380.386788806209	369.798410323524	442.72917371997	450.752072130975	440.928627252664	498.274110840356	569.201236877665	593.262196097139	624.896907639021	665.568335225357	539.948523216328	527.333510768796	543.823584705063	513.401488778777	617.536336981186	540.864188392693	503.989636266806	506.000990716714
PSHAa0609	776.453365307927	1016.96848521995	878.137847142585	1157.02364147505	779.240933681833	752.839660051386	871.813324180329	695.027788069701	848.576566829264	756.368986218826	872.926453794771	901.13015914884	596.16727417666	587.300976093091	549.863517014761	545.208313066789	565.982786988555	607.864465655425	544.775728746295	579.191920120856
PSHAa0610	32.595878843132	56.5121712152594	52.1622896191686	73.2248499883915	40.7822761282655	39.9045044502442	42.8764690064887	41.1086391352852	40.0152184057226	38.3192157681003	36.9500508182479	46.9184939833434	35.4399775216602	39.6294143383082	38.9340199114667	38.9479632386469	49.8067473949882	53.4371842546988	36.4418655333437	42.7177797660314
PSHAa0612	11.9162089034656	19.7359860053737	22.3066896937253	24.3614914404167	20.8213903719543	16.5357156762203	16.1757967232101	17.0065890499492	14.9818306476493	17.6877568111498	16.806864409163	18.660153429944	16.4185206597522	19.2466464444383	18.2545455823418	16.4167991756119	19.9446036003748	22.5960152987476	18.0425504085386	24.4031661839727
PSHAa0613	76.3514735165719	91.4544868841128	86.9744083923055	116.707590490964	61.8064729819453	63.9255118215855	75.101130114703	75.8764464062575	76.3873550917503	67.3408522590267	93.3546956220206	101.908207329577	128.172772324978	121.874012348438	123.420884172353	124.202468942404	86.4098536698244	86.8812289501314	102.763051328154	113.833365860639
PSHAa0614	12.6717586794498	20.0547729740311	20.9321955212202	22.1827906936653	33.2721336432021	34.6586235442042	35.8202983928516	34.7514711468623	39.9944241792434	39.1665818940572	37.4944398007609	46.500335783491	40.6089269121098	41.915103862089	39.8285136662209	39.3271906283837	46.0026158608828	49.6567834451564	37.8682489549684	43.901868247165
PSHAa0615	58.3823726157961	70.6823684843615	85.6706198382203	109.748518939077	180.231717717022	168.722833404266	159.621541249791	166.664572689502	236.531326285615	186.264491682327	231.172195183441	255.13518871487	281.736295690874	303.605610083118	303.807794334688	287.220036027373	421.519283109676	499.406348277903	327.858915995159	388.020906466371
PSHAa0616	35.8191368222517	57.3720523412025	39.1175283034893	65.0451821459125	128.0129926572	141.943754034812	109.110326953729	137.429436275066	133.58798994154	140.493542039439	139.512536507543	161.020160324571	180.051844209887	215.89004267038	220.358443101125	211.939398366234	318.530482062127	414.18381342019	226.820633707343	313.860635205986
PSHAa0617	0.659751002553528	0.715760582512271	0	1.01309462201557	1.71800857554759	1.97776210263319	2.30045617100927	2.69422614863051	6.25392930652775	5.48444859157066	7.03782305532987	5.71417689974864	11.690438913474	11.0692119770431	12.9302663000835	12.7623233818267	8.4881585768656	13.594293154979	8.17308230589434	13.6188999219592
PSHAa0618	0.785597641094974	1.04599346929368	1.4735152363461	1.72726110985272	2.34327521591856	2.0750504992302	1.77751689637996	2.29674106768985	8.62200554244352	6.12898553157979	8.19638531351327	8.24745290887262	18.7261260628269	22.2319768846285	20.3182226922259	21.7214889142575	21.2646327069729	20.2148705306588	16.0557680336928	20.4373059641557
PSHAa0619	0	0.137459942665216	0	0.145921623856303	0.26395123292677	0	0.0914061877855951	0.097016074831714	0	0.278807815083579	0.186426959981315	0.325153388793117	0.165284770537112	0	0	0.177178607282408	0	0.41222342321403	0.308777512430393	0.253110388266313
PSHAa0620	7.3208563355873	11.4117225428272	9.81837823348894	12.7455577866855	43.7899986766135	51.6717889292572	38.0532680039766	44.665015618388	50.538010743805	63.0049530568121	50.5897769460895	70.3420371637546	64.5188024094073	72.6843578472298	65.0010902369314	67.2929701082279	104.700383244323	126.280227337999	75.8590266279661	96.6454331389303
PSHAa0621	23.0570667614428	27.6791572372627	23.9302740925252	33.6260497719641	112.535267261902	116.921219846912	95.6830529557845	87.8736522521852	153.152907159054	146.568376753128	140.128409203963	169.681325937388	153.79412449682	152.987946346919	155.300948110686	149.212173644738	206.291785229435	206.166471914158	159.087358676026	188.59525885858
PSHAa0622	21.2291363902956	26.136138275739	29.0420010230207	28.1498929781265	95.1312332424491	101.748287236121	81.2251375663775	86.5077020946789	145.06768263791	147.512068693416	133.632406534064	160.541653579968	154.357474569467	150.831441794432	150.710077931512	148.491565127626	184.131647362736	186.174439672403	155.25191410947	160.288954890454
PSHAa0623	11.9477974335766	16.4644020926689	17.929405948029	16.8454841012193	47.4745327054417	52.1129664555601	43.0007613571042	39.4475121551736	70.7678120513418	69.8647775349035	66.8047961205844	73.3111965343233	71.7972250497634	73.8737068923905	75.2255781490164	77.2080586238113	89.7343872864583	93.9847419678749	82.119379430863	100.822473399674
PSHAa0624	29.2489611132064	42.1105809378053	32.4339239663474	53.3141044835692	37.3380530419009	32.9373457861605	36.4899944366988	26.3528995162922	31.5056438649606	27.6642039251285	30.5781277576401	29.0647022555116	28.40131171617	29.2056900625061	33.6812581848949	29.2149571391213	29.7085550190296	28.7388127223678	25.0551867410203	30.4228651482477
PSHAa0625	19.4492836216773	23.916710408298	28.2292774500883	26.6998048348336	30.2838640171405	32.6975193108842	32.8448026446223	33.0258241299128	34.0071211886387	37.7884960251679	33.8761648936927	39.0736827312689	36.6377494902466	34.8068475593451	32.9307187919797	32.0560040868482	39.0867576523837	39.9110321305976	32.3854500807344	34.4052950770399
PSHAa0626	4.46449391158851	10.7327717428542	6.28040945247515	11.2181697169529	36.9378827517429	51.2757088846146	35.135646817097	34.3785926149089	63.0443849167712	62.6280554869753	52.7377998042265	77.6278932710884	69.1923370660985	82.0284680430113	66.1048419627498	78.5344176779274	120.677510958708	138.152658598248	72.1419119209704	117.967961204414
PSHAa0627	2.1589634811118	3.3611692303689	3.87730439057482	3.82389836604798	6.85599419089952	8.13629452858081	6.55337412559871	7.22413047338223	9.6729613843009	10.616287711081	8.72997723256765	13.4485954499875	10.1801096551306	11.6152346078401	11.4196024915862	10.7410070079414	14.8781602173206	16.4951798125661	11.3680743838717	14.1530793311517
PSHAa0628	5.98957304301781	6.72077371344432	7.14230728251165	7.6768752126898	24.7162172283786	26.6654530046215	21.0125446603553	24.8818774563677	30.4011832001251	30.9036948822515	31.6356269194998	36.5133333952886	32.0176271577097	33.3831219309888	29.9233749479564	35.4614367840988	46.4624165965394	53.7850854750176	37.874766194528	39.3329502416255
PSHAa0629	1.0201871769731	0.922329996765926	0.363806138431803	1.91904827668241	0.495897479844708	0.635176269494804	0.809579873016558	0.781151229230831	0.912319387551926	0.748298904243392	0.800569179647282	0.763601027155498	1.48609924136195	1.34299168998353	1.74144331003805	2.37766932116038	0.712522926080602	0.590067316062952	1.74034409935223	0.849161214040594
PSHAa0630	1.05149883957629	1.38521569103052	1.6835482227817	1.62906783784612	2.04707815526381	2.26017420134844	1.85127326666061	2.32911560595235	2.12243739244076	2.78206574559577	2.17336063777615	2.68235239165114	3.28223724120262	3.1600332718353	3.11019614460788	3.36088447434795	2.82989296012639	4.04546778388546	2.9590920185719	3.0632830716333
PSHAa0631	3.84625303575347	6.25917119346204	8.02142064544177	8.16716067776152	6.17637411493812	5.95904922947357	5.63622584876988	6.99450083008229	6.06225250050074	6.75911294886942	5.80661628404082	7.30003282351417	6.08887339680897	7.29086446370375	6.64908130237167	6.94722153883574	7.24597953450018	7.60374666415392	6.05362525975091	7.84357809930889
PSHAa0632	8.65106412142396	13.0276294061141	11.2111975612456	16.3389758498733	11.2469850763394	12.1759345682106	11.3176996197458	12.1049901866407	12.1068233790809	11.9155411097488	11.7730162210897	14.6314294306241	11.5590325172326	11.2859217601347	11.4106232103902	11.6121587513866	12.3879834638229	13.8891172335608	10.3840290116262	14.0737722872385
PSHAa0633	21.2719354676446	20.3772214190295	20.3362024217146	20.4327316059459	53.5069591353229	59.7861663184339	58.2820107051053	52.0689583492767	59.0596696604276	64.6685837928159	53.457634992974	57.8994124564527	49.5353811943526	46.6829096900296	39.8088876741632	39.6509017227533	43.3975658942291	46.1626700017894	39.7071644271323	34.8767986544422
PSHAa0634	123.157400163767	167.229784120029	176.180614365152	171.19817567003	161.499186820417	149.057450142027	166.577465399121	147.520373375097	168.548440157791	156.819688191509	174.730355951735	187.080489263142	162.125253161594	167.81916771512	177.893114260512	166.840062810676	188.924184659017	190.390191543397	188.67209119213	204.381703224998
PSHAa0635	351.432850465996	449.714930280255	451.29416015312	463.974125820361	389.795230233618	400.070405429401	413.299915058312	407.202485204676	468.569204712195	466.135792549116	465.60987502859	544.156411307967	458.214102146779	436.468288937027	423.042510858049	396.929270060708	493.75948554841	476.121201969524	409.449176966602	410.527652692755
PSHAa0636	69.9007535637464	87.6691010919267	58.5611423194003	103.545301043371	62.8676221688842	67.5680263491574	68.7759722102892	66.413181420668	69.4278105162425	80.8262923459686	68.3547854054567	88.5311661203841	58.7515496315721	72.2073146304883	55.0205918338729	64.7887057766625	58.3659248000642	65.0931575633275	62.2532642285249	74.5439721750611
PSHAa0637	68.9073269333685	83.624694723517	59.994356766767	93.331342053184	62.5355121499322	74.2421466219229	72.2660541996361	76.9538343702589	76.345137006103	92.0258212203254	84.7774547354678	105.676999948438	77.2429614098866	97.8348043201736	75.6003473190365	86.8760567558081	73.2406825775261	86.2164381671034	74.2276655322207	96.5404276725982
PSHAa0638	11.5039405963961	21.6222385833671	10.899334922814	23.0265811441408	36.9427357625274	46.7805162019421	40.7454741006814	48.6580163478673	51.5897994897603	54.691614318185	53.7306753194107	69.0391056957222	56.8157965824866	74.5529672607664	63.1018169925589	74.5275596331352	53.3665130350165	67.1209098390436	47.2512302280759	75.3029232682921
PSHAa0639	0.646597871455001	0.526118111983782	0.523168076295072	0.952743128104067	2.1096490828267	2.70357906065009	2.63416963565893	2.4681998192329	1.89795797434117	2.53178738596086	2.39244380986307	2.14127441665502	2.54906895544349	2.45196425657632	2.27239002589854	2.2338678806166	2.61102686933428	3.06270225635932	1.87701438699115	2.70683480937374
PSHAa0640	280.726404478832	317.34520044503	340.172751938354	319.082714093439	291.406114771619	289.752131252785	307.814705566694	290.772123112419	221.507399109539	253.235450920078	239.217437028692	238.585125725177	232.2010526095	240.876158605716	247.242626153547	258.171472918088	195.704727792771	209.217794519164	246.527349250364	250.558522832544
PSHAa0641	77.8047034267164	114.535479037528	106.654778522436	116.514369516393	61.0720723848856	62.4712154589949	63.2881515019594	62.7256011712412	49.1552625381552	47.9431303039059	47.6901851206131	58.6761584878106	52.9306013629902	49.7509058188536	55.8760516126825	52.5445136595344	63.5979438570166	58.7892636152925	55.8147468482325	59.6393789856239
PSHAa0642	3.18534593178476	5.01369324350777	4.82831416298298	5.53281069199087	7.04371535440511	9.75354355249343	6.42300572894657	11.3153623178722	6.97660942197972	11.9693905969894	8.43240731174899	11.5915822630316	14.5775635069112	18.8635297218373	13.9895001376468	17.4886034717467	29.3398300192844	40.7172680155542	14.7937050346162	21.8279910098557
PSHAa0643	28.9053742185108	31.7919685387499	29.8264710626572	32.0515655706878	52.8111499827514	56.9841681984366	56.9294501150482	58.6177257139684	73.4722649998917	75.8471853269495	86.4702828072139	89.7195779578757	119.777119620541	115.870577922825	126.230187230883	130.536077363011	104.300064877245	101.216194827731	101.459421359527	114.412401286138
PSHAa0644	29.2063119873642	30.3068643470359	24.2194322065997	34.9132108857577	41.9423656598636	43.1778152247342	43.4860729546002	42.3035283354223	48.0865658625083	43.1427152646935	41.5406933970066	40.1299345316523	38.3466039848826	41.6725987698116	42.2636642592181	44.7363506021371	44.7929363785271	50.8833170593858	44.8145564086408	49.4845891478144
PSHAa0645	165.16295496729	191.709063583045	184.908949133681	190.929168624725	179.292747110735	193.06540188476	189.073699434503	171.659033071338	197.683684728891	231.316755285693	196.134494390758	235.449908918679	214.174813510222	208.502566411438	177.906655959966	185.444487491591	201.968662341684	211.657074136412	188.95711594116	198.353761703497
PSHAa0646	52.5702469814196	69.4359672977959	74.7034014145575	78.3310434360996	56.3382896653603	63.1447167760338	57.7783175132154	59.6405945159049	60.319568543107	72.8373566496398	63.745630268356	74.5248300503272	58.1016842569766	65.7230348512109	55.5731654002429	57.6701305153388	69.3465125861347	80.6641173165687	59.983014570829	81.036596495548
PSHAa0647	15.4678254371787	28.4599785640755	27.2524225150271	28.1431838298331	24.7128793778768	24.0500752790679	21.4221432856827	25.014874910994	29.4160767804636	30.399596239579	28.6595814633344	38.6420062648864	39.5053523384709	39.8162273926398	35.8254893044818	35.9769529592371	56.3723535624682	54.0169251027891	38.6908176173509	41.004072637065
PSHAa0648	286.432137817037	288.124087174877	298.585388222467	269.344894798745	175.038837865287	180.279017190013	165.679284356494	178.904972680155	501.324682999396	514.666130838132	492.252392664918	505.105259893912	349.826792054042	346.927025549061	363.568868804947	366.672152970509	358.155056984085	356.637147759976	346.196239180964	313.823024274398
PSHAa0649	215.111551746549	219.830786710221	191.34311181871	204.962789798436	103.502191040555	107.797971157412	104.53662580082	105.547152919944	309.419813715828	318.196623414651	447.397159578697	450.915018576981	230.962880352532	212.209552269202	229.022187534083	232.111727806221	259.741727752428	223.918526209664	229.276211905892	237.519943957729
PSHAa0650	19.4331785204364	22.9324518474214	19.3939564413288	25.3090342053929	17.5994560539172	18.861296927893	21.6084227925147	18.4706394665968	16.2961934126688	16.3495112430678	16.2057175625156	17.8951464532178	15.0054299059017	13.3272359501116	14.1196728736266	14.4254361608874	14.1479202573141	15.711573876393	13.420701481708	15.7259431232847
PSHAa0651	19.404086935825	23.3869347907229	18.7403774415867	24.7763182352238	16.4085837692772	18.2032043014076	18.6366350424952	16.272072033706	14.1420988811091	15.6837519755349	14.8316987200519	17.0776585363937	16.0813123991549	14.5977837993109	15.2287210360334	16.6588158710755	14.3885311460439	16.0428420002929	13.7184666492895	17.4781130610786
PSHAa0652	60.217398276818	89.5319562810636	110.389826515126	116.693066592811	66.1354559526109	70.7962764969504	64.4313648370555	61.4575611792539	54.4921527789358	51.3778909741412	46.0797925412566	60.4521116026803	51.8942527995739	51.7642651154326	57.1056347654191	59.0098888385538	81.6314546921482	86.2835152714866	61.1143066829223	75.1057618982484
PSHAa0653	38.8012801312208	63.9130101190223	69.8771342030173	71.0489620269631	34.1316465155945	38.8720741371535	39.8117268274411	31.2497513077604	28.8803133517267	31.1936614153897	27.0659254909366	40.4519324368081	37.2292195532674	34.3974854212611	40.3299868834186	38.460773270391	46.7026875360569	48.8146121153062	35.9641656450769	44.5456289719213
PSHAa0654	7.31159089016655	14.989235105666	12.407597980018	18.1314557218868	18.5708546023477	22.4327863682898	20.0488443477733	24.0381298968707	21.0209276194613	26.2436045472013	21.2397744445553	33.0549770752964	25.2618752612036	30.4599445582379	24.1651572053506	27.4833031983265	28.6347240341522	33.2081510970205	22.4734400724632	32.6776745916563
PSHAa0655	282.938929952242	303.141648612578	285.711420520726	302.065016139177	244.235371497132	263.053226474954	245.072242139145	252.88439631677	241.307272299043	257.792127705466	247.779908258338	282.675393052998	249.945887199122	237.769106060728	248.416037811281	245.976759431489	289.619435197176	272.873919494302	253.193285110938	286.875537065787
PSHAa0656	215.618141084825	248.271200131065	234.75490602984	239.197121553405	231.201809473568	233.387237842779	227.992428775212	232.264391460916	256.4015505849	244.682773510003	252.360246878496	264.779338735563	256.656981226338	256.175370090063	240.348945046961	243.147125531739	287.473270956896	277.841426902443	261.020691944423	276.263087102989
PSHAa0658	61.2147129709928	75.7634820352821	90.2270178602542	77.9491357781608	60.8006286730156	64.5497054229019	59.835235527862	60.5118758911164	74.9831586712928	71.9708725419197	72.1570223891943	84.8129232931789	77.0646719305246	76.6779821757226	78.8776971502792	75.8810430646363	97.0740482116907	101.191804743989	80.3745928947144	87.416115904932
PSHAa0659	22.5632357935444	32.5520198514392	38.1974084387537	32.7568361829603	23.8975664830733	28.276186370773	25.9892699166816	29.0046441818914	29.3350530163763	33.2749433127433	35.6487480131676	43.0096962972695	35.6389090985442	35.8346726598903	34.8117116092671	33.7665003140792	39.5841615316481	41.8921829904152	33.626555486683	40.5337971780405
PSHAa0660	11.1383231533253	19.5672011288086	17.3510380142217	22.9972479197533	28.8926554022978	33.6435491771503	28.578881757842	33.5387700244036	36.333502194805	36.3214632650011	36.578021958592	45.8459722686424	36.132317192771	35.7266369991558	32.6426994647724	32.4271143960475	40.0901205816702	45.8868941431157	31.0523101432116	44.554776700982
PSHAa0661	31.4354381171295	44.8604801796654	48.2783283764918	46.8669595251783	59.6868712122149	62.8042321870783	61.2203612677033	64.9776486019043	75.2500910185786	74.3911504507164	71.0943201570768	82.2031574013307	77.6176800093725	80.9617934563345	73.4299184560479	75.0032549288983	85.5765861902082	95.1639960909903	72.9299143598059	86.9202740343647
PSHAa0662	26.0992737808704	43.3470522872482	38.3016797883062	50.9592832133816	38.9515615668298	42.4678669534766	40.6084812673217	46.765782245595	43.5470337904717	43.1359325177055	43.872653529749	53.7047529813051	42.4201328385475	48.0053377310911	46.8732046369615	47.4595467167738	51.4290669697077	57.2423064576278	43.0371902847194	60.7834327904384
PSHAa0663	44.2141674683606	50.5225334973596	45.2538812084057	54.1099506559539	60.0703455729371	67.9350023125619	63.9801736233241	62.1662896548908	61.5007344078758	65.1038056292335	57.608286209533	66.9920452580256	59.1977251161388	58.9625352784374	56.2286641486628	57.4343964341746	69.1823884618639	72.6865476423096	58.5672910662151	61.8874088185336
PSHAa0664	101.877730456544	124.502278220095	122.056178744002	126.768627883833	199.513146955351	199.334538582301	211.872285714159	202.010680873328	248.313759622373	234.139033816986	256.471989485582	248.093692815025	232.64416688874	239.968474376899	226.2688074563	226.165640608967	223.455848695774	238.976946445777	227.195644411726	217.908762282739
PSHAa0665	11.7749447001302	11.8531851252198	9.70191663977129	15.4674396692113	26.3590469130901	26.1998204438457	28.8797692166394	22.914760470762	34.2467651288748	34.2094294908779	30.3721126532881	33.7453525204815	30.9274113977513	29.2937841370639	26.3736154966598	27.6576419042605	27.0020366354373	28.4274883070995	24.3632402130524	24.9313732442318
PSHAa0666	105.244689560313	144.365822811613	149.486728607773	167.076222427582	180.957792006408	184.784899181943	181.183724065796	181.355645682203	231.786728982106	221.830825429532	229.68013835641	267.374504677146	282.160872925458	266.746531174668	251.499092742941	233.196312649295	245.918815837434	241.729850215751	208.596042920394	223.996927064937
PSHAa0667	108.482095165128	136.976192906724	135.714765045529	153.137303200742	175.279350856066	200.713333076155	178.639168560635	222.966840612178	189.131856784045	196.275531872599	190.878490093293	204.658541240915	203.992055674419	222.188688741395	205.512094643556	213.447185529943	221.519577927323	277.899920267723	182.970920468472	243.766089124397
PSHAa0668	54.0254155698405	70.3342856970028	67.718518824128	76.5931830884402	85.4134675099926	133.09792692216	89.6423244202895	142.764037474339	90.6938540050042	133.165816578468	91.4455518399622	123.032232111949	106.643065103059	122.846537402839	101.633215818554	115.195525408265	123.40464179881	173.043923244829	97.6736839613918	145.530616638729
PSHAa0669	44.9683037136721	69.2471300642687	70.7566624662535	67.0926969709682	67.66397041683	75.0864850987974	66.8645387681262	91.3984743462225	80.794607581103	88.6511024662242	87.4494696635402	100.267922274611	87.1644686004016	88.7148739273609	86.219880179567	87.2921375762726	93.1683789035244	107.049161112598	84.5094910994496	102.711828066073
PSHAa0670	867.71446672971	1184.32703962067	1128.65406612969	1203.80902447015	422.424824227547	422.413332483871	454.743719454115	423.506353389074	395.339204472889	395.658245496849	437.442763118311	542.855447440091	471.782329534962	434.346542053546	482.566173958418	450.600603253721	479.156077582971	448.019888157767	429.001552614493	472.136527023911
PSHAa0671	225.184294683215	216.895288809339	219.018604349274	221.55497823243	358.530355372618	373.143756205522	380.824484565719	347.177164516527	449.168293839718	471.622393829114	435.972695245706	438.670463018708	356.773818480922	333.885845954885	312.070807120641	317.503619301288	343.278624411502	328.217424239502	310.195159462601	294.994118979213
PSHAa0672	32.6978293229457	40.0157275131913	23.8119227931542	50.5353537090121	126.766782658191	120.871691580159	145.489831806289	106.760319952869	170.438926887299	160.810546643419	152.050778507054	164.217994145721	158.553890406991	145.579661830855	126.721325422487	124.721325739044	128.687898613302	134.65702595635	112.553336752374	129.420822892032
PSHAa0673	361.227264274514	499.755699977985	264.783421572913	578.241897308124	5037.63643668956	4811.73130811659	4874.54050682266	4649.19561753935	7219.7987705077	6483.32644683175	7261.86633061779	7640.4739669333	8554.60579747811	9163.84876323528	7965.86536349336	7762.94580335238	7277.42664385189	8138.67024197715	6974.16685570142	7774.3165034141
PSHAa0674	14.2266784731523	17.4215230064897	15.6887184426512	18.1260305169558	39.6643031063113	45.5405166594676	39.9012187088742	41.3227222899676	44.3609541818738	51.9414360281914	45.82929821469	56.4445614064761	42.0210438917783	42.0544326129655	34.5366444849128	35.0828760047776	43.4730498092596	49.1728846986535	38.2777413286951	43.4597231552608
PSHAa0675	12.2599315514642	21.385501577662	19.2881488802607	23.8554919231791	39.9795027169643	45.5382227163957	37.4881278248951	45.8017093829511	40.6729848615156	47.5195027753124	41.6189959038865	47.0132395570684	39.7736708581255	50.0432526806559	39.89448781423	45.0448880421285	55.6703305699404	66.3481208923602	42.4241963768028	60.6676755028178
PSHAa0676	1.58895609883971	1.90381299395403	1.96142281139832	2.17182824006065	3.76483642095864	4.51162512418823	3.76012253909621	3.58979837018965	3.76629950396882	4.43781295593159	3.4876317481919	4.36892879695264	4.27086828381572	4.38086691144063	3.65120380604107	3.95556353467001	4.99682919310582	4.65831212214021	4.21272320736618	4.52584215241564
PSHAa0677	6.93217240782835	8.6479207971315	8.90960886207151	10.9615099712838	15.986159872183	16.115128157017	14.88282694718	15.705136064321	16.0101355157434	18.0465822424197	14.8970069399369	16.6397014241053	14.014620169503	16.7489507001468	12.8846391879972	15.3724821384186	15.5603910416785	20.1020156328868	14.4389545445644	18.0627680320459
PSHAa0678	6.25241140134085	8.09878777615156	7.07033520688019	7.91922922257724	9.59363777772505	10.0811267619509	9.07177536501248	9.56413398875949	11.1926755015907	11.6451784264128	10.6743962385258	14.0980839056224	13.2356618799316	11.6752891722608	11.2670279120391	11.4975034398838	16.4181356822666	15.62131138602	11.2485280570841	13.4003505727211
PSHAa0679	32.8672247311555	39.8022177652889	36.6127363058078	41.3678305775445	73.074664559534	79.8386642440714	73.5410917721579	74.8654105509062	96.079820437098	85.6268842550019	84.7091012611904	106.051182735561	90.9398763527977	91.0386003894347	80.0602896205379	81.9525494664079	122.351747430914	116.830622650465	85.6287546202161	88.6612740815582
PSHAa0680	41.6357785181921	53.7060022016425	47.4052663274693	60.2595251453788	85.9387664861782	96.0182176389909	94.7063718625905	90.4429313181159	123.281451633376	110.003487342571	106.951352874302	125.363297191515	99.7950025122661	92.6799788262619	85.0759689786806	91.2766360738348	115.746925100612	111.675177366722	90.7347242123126	99.9341237153728
PSHAa0681	123.8128123623	137.320186940628	132.839910812919	149.554127912383	153.281275064388	172.637796295074	173.265867520355	161.196562916627	150.816336948561	170.546953909448	166.724276873561	181.300336640261	152.201048941171	172.10073746	148.053247164058	153.82617092842	158.489337536056	191.350269079703	151.882436865866	163.641414362975
PSHAa0682	33.6209510523312	40.273421464236	53.8096637245571	44.1727376993559	42.0770640904983	49.2723493299506	43.0389227397758	48.0571688432149	43.3499358732509	55.0810882925651	41.3246957279876	52.0516844829649	46.7337761123864	49.8854323806188	44.6396890734967	49.0561382428848	51.4410503931004	59.6724421345111	47.1503787507636	42.4300542946978
PSHAa0683	51.5373118289686	56.1073906982281	61.7498291490362	68.2472285388364	75.1919206489302	80.9331007856873	78.3111005879803	99.4107665780997	79.2972259382938	89.8954622482611	88.5125699565963	99.5966467778687	85.5021685285686	91.4281992586404	76.2061253439447	88.8926742061912	96.0435579157265	109.640556575758	95.1823342723831	105.554770893744
PSHAa0684	42.8289117492151	54.2712709633575	54.669560616294	61.0616582696899	60.3898576696483	65.0920853376503	64.1794994205264	70.9127290145796	59.1502086163555	60.0514859314684	60.7373892806435	74.3482284191357	64.2913301485566	65.4771194455732	60.8256123311636	62.9238215509892	75.1361761962772	79.3411634680336	66.8701357919773	79.917946785648
PSHAa0685	72.01905662281	68.8159875140344	60.7139008728583	68.656270826829	92.6973362122822	95.9955400505835	98.9117944727785	83.1398480802307	90.543201865435	91.1735214214459	84.4626660079531	88.4142440005622	83.6630270407459	75.5252281796601	77.8228810848051	75.7076702497704	78.5346194789584	80.4454978062797	77.658165658965	80.7134397383682
PSHAa0686	58.9155339191636	54.9078433895484	56.9851309668002	58.8359047708656	77.3779707301635	75.0118886736737	76.8516911678489	78.1795114292358	70.5263066897662	72.8844559423063	70.6863854564807	73.7642543864927	66.0378835229628	66.7931202288581	63.9041999656883	65.249864661123	68.7491138772307	69.7248347112452	68.0486472210696	65.40623371604
PSHAa0687	58.6551839909831	52.5287697655504	53.6264397576673	54.6711407516388	76.2280105143488	83.1727421493991	79.6645604697858	76.7988899181575	78.2885626818917	85.9343588583218	76.5287551010209	82.9406073339364	75.8622482153713	69.4714532037256	68.1927689654599	63.4580024168942	74.7594407940935	70.8975727577229	65.2480428966378	55.7366302371047
PSHAa0688	41.2097343392282	38.7094093087828	44.3661015588526	38.8844532812444	52.0798950697814	55.9430780331817	53.0049869440211	49.3081919389988	51.388234162185	59.631368876439	48.3829097073138	51.957014269571	46.5450203977738	46.5036359698673	44.5959510699133	43.8764214404025	48.9253202986921	50.9565440241221	41.9034799255361	40.7967925814703
PSHAa0689	29.1131261114708	32.1908234152562	32.1935890868962	35.3201833976248	36.0025170348963	39.5175533011617	40.7200465811756	33.2641885761015	34.1748550719106	37.9126341506604	39.1922928065256	45.33853876765	37.6136842468852	34.0617408396471	31.532332860888	31.9268776040939	37.8168701501169	36.3053373392426	35.4376834002917	35.4287935575926
PSHAa0690	14.2978077300961	19.8496160896223	14.5368556798211	22.6414045811892	50.5154290117745	60.1424678978948	44.1215671703956	54.9706737599259	61.4380676492856	75.3887534652026	64.6718291623531	76.395952777643	88.9502859713236	98.3316375089864	82.5602868936136	88.1500125068862	107.264100592954	112.285191394609	76.1471951482696	92.1311062241334
PSHAa0691	9.49902960692287	13.5120018795207	14.1780876254675	12.9861256220373	45.7254861471769	50.2775179409404	38.6023158716381	42.8944522563439	77.909527946694	83.2147819585474	74.1309388651779	83.8176332867711	134.122312505949	135.022006414776	131.549957330048	126.500795985893	142.207655744277	146.46346192559	109.105297639149	131.388848934951
PSHAa0692	66.683854040301	90.6355027141477	76.5757335399174	89.7871275164838	61.17103008436	61.8686713133703	62.8817641998807	62.8668293253117	65.2493367060151	61.8731166081648	61.6529822782463	76.9529896451504	57.6841611276273	54.8975599885354	53.1561254849333	55.2120754584217	66.3176850897773	61.8249022384474	53.7461602178067	58.1378405865491
PSHAa0693	25.8411839862699	27.7714235259795	21.7887251969758	30.8973061695591	55.2245705474195	58.1041186845187	57.4055879235449	45.8273487204158	66.7687270082199	64.9145658073945	61.2213549356888	63.8798839674478	57.5463962632172	54.1763655033631	52.1360774266184	47.8977145935129	61.7825536039272	61.1529937919567	50.2839671291983	52.0465164076665
PSHAa0694	292.682539277586	336.976262111997	336.526109479234	335.753204887866	357.707065159315	366.604949780995	383.741142065535	368.097033087475	448.654008061	444.210796419141	452.157231874068	445.024084830104	443.211825312684	455.434681431915	430.544015473407	418.247854325658	419.98748280288	434.069683729998	426.649849242909	421.634221145739
PSHAa0695	2.02510362764937	2.78460127250018	2.78909867718236	2.9966932725622	3.60554894071997	4.12951129589897	3.32959973846924	3.42576573674628	3.84096790303371	4.09347738315635	3.80253839152455	3.83727011047877	2.72622415743229	2.96310273442075	2.6908706576334	2.66720663811829	3.3628322588252	3.56242704561521	3.38577455375326	3.85730680382455
PSHAa0696	500.256913318785	647.014148227733	675.356285529288	721.470325496082	632.698611578696	625.583562122003	506.32129892223	453.354223486799	943.434094476911	881.459901187221	891.76173116777	961.494372895125	965.956259774457	902.928646120852	700.537046131339	673.698190810427	905.667065119168	925.780555479916	848.794126513746	840.026430761295
PSHAa0697	1.95769251738106	1.13779868508603	0.320568674200412	1.69097411174657	5.24353541713348	5.22374657489284	4.53958462027619	2.08788376171445	4.50179785185286	3.69244635774555	3.70347338988092	3.90252376087201	3.00984956095732	3.08607054020602	4.17718754760762	6.4528746551425	3.23833949066973	5.45936231080093	3.83377121525971	2.30458072005504
PSHAa0698	78.2870137382287	89.8791754906193	71.2024335795275	94.6561982676446	236.579285986259	253.768247322675	201.390871704979	192.865406342862	358.458902673883	367.026392280729	345.509409270072	374.813822836472	368.75445518756	348.730827041417	332.976395010584	336.411578864121	482.795521503434	409.026071019746	393.71209920719	442.313404288645
PSHAa0699	60.7246100545183	90.1542665195738	88.3852221202348	93.2273050285386	135.515811615163	135.588816225304	132.254628732648	140.018673884121	147.280125936933	147.481041433944	138.881201729096	143.508324028778	124.183025221255	136.72716833362	123.488374644583	132.260014181699	145.040243726343	156.58570976569	139.392382521106	161.133383075412
PSHAa0700	45.2127925235257	49.5754735256056	46.9161565400204	50.7778084923973	45.908637317409	51.1442456922562	55.3032557103866	49.7083462292653	50.3423878391882	55.96577827665	50.3177543620524	57.1035660890258	44.0723942895206	40.9267798620766	38.7957489326838	39.4388955734251	39.1311154194233	37.2816305835574	40.3501427143112	37.8253001937783
PSHAa0701	102.989957741187	144.794341485544	142.663101929459	163.75148819969	191.078431691626	182.098092323775	188.054024864977	179.055672993503	218.835919082909	198.480484282748	221.639868170653	226.720741544114	186.579024854069	194.869014291238	184.603170653128	171.408988731048	189.497482797998	199.10639668601	175.378558659576	194.104257715935
PSHAa0702	51.1544329336529	75.5333288866574	66.379776929335	89.8310974525569	76.4147901816456	76.3275069722703	86.6033708620063	80.3237118917568	86.1708215971274	81.6365714858743	89.0253376398227	101.3811999981	94.8994891084371	92.9079975510129	91.1993482469207	90.5217604150736	87.0803032123133	89.9493040798217	82.6619794910202	93.3111746091684
PSHAa0703	19.9587039198688	26.7024000793908	24.7512389467862	36.3125533043759	30.1926152244621	31.8130038689715	35.0899241095455	32.8998295526821	32.7358924217598	32.764483307416	35.2721448404531	41.7016372594668	36.8102755756163	37.8918877263774	35.9399418349514	34.5203419509691	37.7371013227239	43.7197594486999	33.1126529963157	44.5986442198869
PSHAa0704	38.3814845126491	61.3709259907407	68.7010155121605	72.216967552884	54.6034540990849	60.316328626355	61.1312774013682	62.8925091465416	61.2521975287156	63.747437314102	67.4482172511964	80.0267970611078	66.1739424327524	73.3771275954802	67.9850811829814	68.2667889109824	67.9165392652623	77.1217398639451	61.6110874267052	74.2353414266283
PSHAa0705	38.8162828179201	57.1619410610109	50.527232190502	71.1791727322986	47.8723759535597	49.4307426401058	51.6213423442746	50.1038186101134	49.8655400914546	48.3691378321786	50.5684551332023	62.4750151236663	47.8147991406442	54.7216139258879	52.7353992531134	55.7117673049251	56.5358730103038	60.4722955454282	50.8663048808782	64.4715674332017
PSHAa0706	92.6668712156948	128.862303991506	121.568216037628	150.759245346346	112.150261675423	120.699150458984	125.440133082603	122.752701994527	131.787277398751	126.132212651561	141.555022438726	161.652031636999	147.551086738051	140.321388972744	140.477864703134	136.477780417667	142.770696776199	144.730450417558	133.440777120553	149.109158503742
PSHAa0707	182.59189035655	246.030075982364	243.330297621464	297.736214572729	270.896481776072	256.227868808759	287.517897447974	269.314551544832	329.750136631933	292.96962796663	337.808909433016	354.076098409166	346.82313190276	332.451009562825	320.726893218447	302.480350460919	302.891639021002	308.169960045216	288.909028533464	299.708993699105
PSHAa0708	25.2065590968494	43.7928691828657	42.3565894341176	55.8897609265874	42.885599253602	44.4183862470738	44.0159379244051	42.5174352480177	44.7217462246502	48.4800988110219	43.5373999350573	60.5020174697849	50.8016671303739	58.244847563981	48.3587014362934	47.638202764978	56.0333405652413	61.8774873309691	44.8478397153662	57.2866878659749
PSHAa0709	28.5605746619991	55.7873901208745	54.3579704256388	69.9100219176198	41.5354185894044	45.3244958257055	41.7396190914061	40.2687924859586	38.335855849456	45.7810796944499	39.4422989727639	63.7007991990741	50.9735549735972	59.2333342079201	55.0337910873852	54.4355945640849	68.85025110032	72.8006434027711	50.3506666783766	70.6833400055942
PSHAa0711	29.5074878174664	29.6949758325297	28.124468608569	32.1264793600034	41.2992634564028	43.4325994340224	46.0923515575186	39.8179694627696	44.2518357167466	43.5359434635647	43.368536132258	42.2391709287788	40.3449019965493	42.0891576817097	38.7649018365266	39.8665683553353	37.7964920817131	41.0180852442735	39.5371359565154	39.4086193752555
PSHAa0712	40.7763314613234	46.7083191569312	40.771735482346	56.6851543584157	68.1517397892075	69.9380159650203	67.2599452059906	63.3019842233682	73.5219840073554	72.2991420542534	71.509975971679	77.2144902891714	71.6007024356111	76.7280415028417	70.0317438948022	70.1956218495347	77.6303269691948	87.9753489042608	69.2426720053134	77.7998991992708
PSHAa0713	21.8003177124007	29.5042673544157	30.4893742232912	32.1874770601637	35.6049316042373	38.3593075339216	36.6080489816637	36.5130650195337	34.4351470368214	39.0325685550279	32.6069714152428	41.340066207624	35.7681072686313	40.2966504368941	34.6694755365058	38.2597246871629	42.05415708972	46.8419460851803	38.4983860703211	46.0325732190859
PSHAa0714	14.4270339143638	21.3165964534292	19.696561115049	23.0111519390519	24.2701084089691	26.0367938159369	24.9311206140964	23.8266552730894	22.8018510784054	28.2927562967885	24.2250225078018	30.5559653447887	25.5724719678105	27.3684747474809	23.7852190588685	25.4078836179564	27.0931933929189	29.0987201844992	24.7509258618706	27.7350222305844
PSHAa0715	4.97195932745364	8.9293460736698	6.05844592614022	11.1039874713479	10.5676410846199	12.2940059307641	10.8332940648879	12.2698567104459	12.8701129300313	13.7004834462694	11.7889333798682	15.4534290086268	10.7587483174584	12.2266717655113	10.8636860536031	11.7913197769761	15.6338139340947	18.3255411528494	12.1576470220658	17.0795006477981
PSHAa0716	9.23942134265394	15.5726928247158	9.94216953299181	17.6713980119918	25.1153710684442	27.5397662321448	24.2814193796907	29.1284580938075	23.9022510590233	27.1254466438869	24.7615140104361	30.0769187419673	23.6598359706106	29.7320143277907	22.3296116213472	25.9062227656493	31.8925984116525	47.237145282218	24.5556847526975	36.161085272087
PSHAa0717	1.38845196239036	1.81443648719029	1.68795009866589	2.28954901855951	8.0528484558853	9.3213314619339	7.8766480048568	8.67416922923301	9.85415662527261	11.5266411742898	10.9342593778674	12.5923973901314	15.9512340971894	14.0015897215402	13.7655316570972	12.8408571677353	16.2858590314592	18.9245815205898	10.7662247696969	11.94562637113
PSHAa0718	78.8858317667814	111.534138353915	94.1770658174398	123.700040568361	131.702179483025	175.587716250821	147.094836405295	159.407415731223	138.281161890633	198.073784579596	136.575225713812	190.063840949487	136.146098521235	180.299103115013	133.665650286415	152.487660991309	170.14438080197	195.660559630342	143.32873169183	184.881714714257
PSHAa0719	28.546869768535	42.4536230068049	40.7785461767352	48.2177519499755	54.6239275027676	58.0966680853264	51.4486256964635	55.6888996443492	52.8786608882941	60.11101071327	51.2899138003766	68.4530973715145	56.2601268639445	69.1257397590248	61.1299502810607	65.8537098426846	73.5605565337479	94.8426933052755	62.814358376919	82.2244058473557
PSHAa0720	32.5815968964133	49.8355824067683	64.1938770086325	62.2036905392488	43.0953067095658	44.9822621726883	43.4286928673089	38.6660012025195	44.9054335722323	53.4635462215241	52.0415166973891	65.6700550105359	52.2277304497936	53.1941106272353	54.9499076203145	46.7100131287019	60.1405905410094	65.0005325129736	55.1424093128188	59.8143450523377
PSHAa0721	242.434990281286	322.833603159969	328.305946159567	341.876613404993	440.592568180153	414.096802582867	434.76740704527	373.376865729911	548.968722375534	512.445889816246	517.800304769876	532.120560163199	419.031143042381	419.529103052968	385.125208212315	365.09058499897	429.290307655917	428.700177594688	379.96282548423	394.069911938724
PSHAa0722	150.074000706722	189.70588666917	180.14411189112	211.197283653827	313.160463855309	314.944962724781	316.29892199581	275.668354542128	365.649759176258	356.500933354635	333.780282093923	364.538173004379	288.74296893574	301.533820993214	266.094336068731	271.915483478595	311.909679230034	332.082242456816	273.364019506406	305.635100320067
PSHAa0723	178.204616084153	281.692662664858	295.910429607634	341.408346856498	276.461574928815	286.459717552523	272.903188256062	281.200126604157	271.805461416661	280.971630317773	249.913138592323	288.950279357842	220.59820797919	255.814475532221	240.573827858034	229.588886385583	253.654874726344	334.646040637354	239.317949499711	304.341544304089
PSHAa0724	78.0263787390045	132.412889809721	140.575674043853	152.447307814507	107.988788376644	116.792781853045	102.512399468426	114.673000451086	119.270171473036	123.761764624942	135.843233833786	156.103069644091	112.040949691098	118.330278307589	126.740913517963	116.393091466675	141.530734983956	146.217054750631	122.25705220022	147.821449235485
PSHAa0725	72.0289531939467	98.0561562256826	94.7638503681128	107.151147354794	129.267940001159	135.785897990797	130.620921226065	127.04179535558	159.830772015203	153.257203384225	139.545509941658	179.73925944482	121.724210966605	119.266877860848	104.419291210296	103.669992553895	141.123691375755	135.616204878312	112.441225471607	118.699400554834
PSHAa0726	102.763694311682	125.563624529085	161.060654010017	131.412845255733	197.522294493405	212.766274900998	197.271387083127	260.432055241322	175.559268516594	217.746824118659	211.917878687538	226.729010289931	222.183270465564	263.679972560836	231.818331313875	250.517132696085	254.64997500856	291.239987290102	264.203804416119	279.823554088874
PSHAa0727	123.360011966383	133.071918304221	144.058470495216	147.273704769733	314.518642224786	322.147265982684	323.630200359529	301.334129764496	324.554088177779	325.722991397067	317.915979695722	314.384461383652	363.502196748049	378.864583850289	317.924367649602	316.343932040317	343.560527633719	390.991801239133	325.095928535051	291.094996517741
PSHAa0728	56.8531984376056	75.1864057015277	80.898683710939	91.3676074881071	104.897072743377	112.482605505866	106.908408674404	107.292856315724	106.046627078167	113.615696196448	118.637285489599	141.822150178001	137.453624846325	146.272278543101	131.592365744256	138.62785165487	148.345171883188	171.675844306192	134.009278391898	151.864241010247
PSHAa0729	25.2385370531409	39.3830389407485	46.6438130382787	51.666979596996	35.7271808585924	37.9574799839699	36.1744568649745	36.9899173689658	39.134559856018	41.2244366048635	46.1325761015678	60.1320138421623	50.292032758118	51.5284428506114	48.1322404798944	50.1407566466352	49.5343332336742	52.2697464450876	45.5202697166872	52.8611744510216
PSHAa0730	276.45352552847	344.591802839986	342.689703606688	384.063675978283	245.438224300928	242.939559517536	268.918230023046	247.166227881023	195.026811088844	183.094026716722	191.529747078681	208.698340222328	196.43984172903	198.770890737706	197.432396919607	193.04549596809	186.945358714308	196.865164080046	190.50744510218	207.933224113484
PSHAa0731	140.473336724443	193.293378072179	192.859942920317	219.150244882355	131.163860559341	131.860027178356	138.317016484706	143.923813935133	107.17143667861	102.448602580358	119.487518733522	130.508224078315	112.7449845871	119.299513504978	119.062503250901	118.00227892094	118.287709759191	135.867811569789	114.924843544955	144.201996261824
PSHAa0732	168.86398754782	230.896397812308	268.110965455965	263.73297396345	160.357170089575	173.476979277837	174.775767409556	183.438703379395	125.252055930476	135.640156416796	125.704571354112	153.248383948886	135.247558205026	150.390223363234	135.379271511086	141.819996781255	145.128174615912	166.058248660074	150.910905844708	157.249874100246
PSHAa0733	159.726284028083	212.22045277003	221.682181112513	238.146125520944	155.827801858584	167.893818071644	179.200752325263	158.044494720408	132.548965205832	136.134197864897	134.491649399138	155.670673654971	140.498350674736	139.841623258442	128.106394074484	131.714614674903	140.789589047417	149.026581455187	140.977475417791	157.800612411721
PSHAa0734	26.114826051943	38.3106024887884	52.0947258052129	43.4937112933196	26.5627628401789	29.1199967122308	26.5421378231755	36.8157778423164	23.7665001331995	27.5154841783832	27.2526850552454	33.8557743271145	26.608817824467	30.9759518756867	27.5702426673023	27.3382494421559	28.1225450421673	33.0152043019992	30.3266815496122	34.0824842327215
PSHAa0735	143.435122697884	182.963320648742	187.972524448586	207.439266034027	218.379023477129	215.783252410544	230.174535537229	218.574164106493	237.590233604532	242.792659829358	232.6908120865	283.188029348474	205.856529010042	184.744949878747	184.929597553388	169.937067953029	186.392796265293	176.524671462322	172.29383909571	159.478934733281
PSHAa0736	8.54628540536051	14.0549056050655	16.6896066005589	16.7167495068859	35.5369451385143	40.6346602905349	38.5095759458991	41.3404476263879	42.5805241109697	50.795803897161	42.8138632307089	56.7445677583466	45.0811965922982	54.5191083048237	45.1544893053888	46.4756819591599	49.6662719710326	62.6714023966808	44.4648008593038	52.0306919879621
PSHAa0737	9.06888982924672	18.4329992491543	15.7379910469297	21.194851130687	31.0273429252432	34.8041803197069	32.6948922513738	35.679280800728	38.9345076405694	42.1836763762461	34.887140385531	50.1971176323836	35.804213690568	40.305210449032	32.3969489964672	34.8281968415256	41.1190389355015	46.0748422138983	32.3237733635701	43.3585166761985
PSHAa0738	27.7925849797709	29.9612878200753	29.0210215907078	30.3737236675988	37.6350632288484	40.477355692504	39.6833928013477	40.2004594034185	35.7816483598403	36.1193244880024	34.4809677197743	37.5025170167421	33.6300868457113	38.9050830409853	37.3550907559265	36.9325798186849	39.159467539061	45.0270348876611	37.8518117907737	41.9035231810598
PSHAa0739	29.2518851796989	37.6175454877632	36.8383365410694	37.7998596083608	47.6450951518675	52.6110616213932	48.9263067093966	48.2147842805703	54.9752830203947	59.1455777852897	55.1828557334488	64.7014147084923	58.6281026935707	55.5830203242847	53.3140362446048	53.6352351611984	65.4186633472308	64.3336217761428	54.9747855497274	58.3389508428338
PSHAa0740	20.5864755184073	28.0649395111284	30.537283416115	29.5400659446016	32.6865681758763	33.6681499759038	31.1338421247232	35.8263200907408	43.5225569610907	40.0854740912616	37.6016394867207	44.8265967529161	38.8322777364095	42.2705866233845	38.8473200788804	39.6339874521256	43.5164566437552	50.3007399776895	35.947978727577	33.1896951218695
PSHAa0741	440.481415459856	436.439103578597	436.363611779748	439.695698637083	348.713824511061	349.373928600424	386.842342556937	357.481733250361	317.477722173295	321.617953133279	346.369483083253	344.345796407755	364.459139972758	355.851090229372	361.478403688841	380.656418610272	355.865565969023	354.850197444547	382.769599396225	396.521742883168
PSHAa0742	393.113103621162	520.145457807586	473.642438872301	571.099799794568	599.764205779151	592.771484164684	667.813467119974	637.224376030001	816.922492904261	750.037056166577	911.305536852392	944.75277302798	925.746183601474	895.054683045146	850.723827588654	788.46350307636	980.455930738681	935.289426966526	827.801585497211	922.883375684785
PSHAa0743	7.76220706779777	9.12070278292214	9.60798302063262	9.85351531584067	9.10553079608406	10.4993932647871	11.2711594297767	10.6811662119119	9.26122467168061	11.6235019659434	10.8919465158681	13.0544724377636	10.7485597686619	8.95853671836885	8.18421643704145	9.31125071326313	9.64021331238867	10.6502313932018	9.06545006688336	10.0691537245705
PSHAa0744	0	0.307722826193723	0.433496275339193	0	0.14772270706413	0.0981101392696098	0.204625215838207	0.108591856487771	0.152191461468889	0.208049771104034	0	0	0.370012497679671	0.219642580313706	0.134492780888882	0.594957709681268	0.312794155348781	0.615212230099726	0.172810141899964	0.283311059593544
PSHAa0745	120.176999061663	119.767149697421	131.307528157955	124.586924661791	199.461016729	216.408996618421	213.268458545813	227.538093237403	200.996148819314	227.582351158728	215.748177851272	216.928311701147	170.474329432895	179.367424235488	167.842836332154	167.243607616144	163.667428312227	190.32148542282	166.927924869114	185.252617021329
PSHAa0746	32.494323438341	44.4588805462288	49.2010613565191	48.5669574277035	61.1050018881313	66.0950327633557	64.6948288406634	61.3801079416848	70.8685187009549	82.0480662679747	69.9077631871807	88.8115406457836	64.6547809770621	69.7671760761824	60.2955373939787	61.7760918012279	75.6353952108567	83.9101656170294	66.00126147491	71.6666859865109
PSHAa0747	19.5406267958616	25.5063805108112	29.6599330439741	28.0003574795514	33.3265348722972	35.6660068215515	32.2523739455642	34.0900576124675	30.1297706660783	41.6408145082388	32.2091172274764	39.2922147467875	32.0781168569362	38.9437969347317	34.8770203810139	40.9444649780817	37.4950877739226	45.0374896358791	37.2193314272556	41.2030235198244
PSHAa0748	37.3217134524632	41.3781816701038	40.5229942865021	44.2475068941705	70.1298374796504	78.0150323879769	68.4849763473846	69.6177929264065	69.7829123052968	83.5847080402618	69.4503109964266	81.8040169873553	72.2183296841089	72.8370901949889	70.7763653510586	76.719660828306	100.02557208852	114.614881224059	86.1683447282013	94.1368912534383
PSHAa0749	72.0366433481439	79.3932123608622	83.4676447614323	88.7056008185551	141.330532017209	152.78896048323	134.66118551857	135.761513460011	154.828254545149	161.075017615182	135.209055378881	169.433953936711	142.775257212772	148.882051736966	141.07866004893	142.282749666917	202.675910238027	213.755525494579	158.827750442075	159.051028605094
PSHAa0750	142.713108855324	208.4019544647	203.903218422188	217.072542294938	333.51816576394	344.32502053131	327.387294074518	309.995861697782	444.374106702766	419.42454720594	432.744854844965	540.32910625576	435.198754104604	419.944605764982	418.659177014266	385.814489275771	510.138054252292	475.994887588184	408.968781557736	462.451417603143
PSHAa0751	2.63001675710203	5.79991619236618	4.05706410716267	8.9169535877921	9.75449910870732	13.7220869529702	8.11246793662848	13.4942624853814	14.0456757940564	15.9015175125659	12.1516231758574	19.0651792390505	19.3106079291258	23.8965936419296	17.9366088639518	19.488599955527	36.2674889486823	43.3829126513455	18.7339467272115	31.0445312332163
PSHAa0752	6.53632198929191	16.0882127003802	9.92713565392143	18.395916400621	11.2336953535642	13.3108643287947	12.2011552592759	11.4172518179614	10.7844214660508	13.1544660512128	11.9615320984411	19.6568793756886	13.4561009794473	18.442787136521	14.7990485183654	17.0807716935445	19.7321406280907	19.0504343592256	12.4445928700465	22.4831205524906
PSHAa0753	3.05795768411743	5.43250955644906	3.8556605929097	5.41474252321911	7.96300044204803	8.56758435177677	8.27274992056458	8.92681601265473	10.4189388874506	11.4392327438273	9.5892832240925	11.3543513572776	12.0421218999822	15.1846012950719	14.282185908053	13.8440797540127	12.9831129962839	15.9182631543108	12.5757089480648	15.4246168310408
PSHAa0754	38.8369220480114	49.4556766063517	54.6161445584179	50.318598947521	48.8855042736337	53.1707320706748	55.023133923604	47.6998427958424	60.3920357186632	59.0005293541707	61.3753391505433	65.8645344466624	63.3925627559256	65.2868124391484	64.066645439277	61.3324813343829	67.5382186355109	67.3309843734776	62.1114037166792	67.3525462685656
PSHAa0755	56.7023571183071	69.7730380362715	72.6569826574292	78.0975904789312	81.5292720837174	84.240881662803	90.8938111925021	82.4143143897015	110.123278304483	106.278557639005	108.851522976258	116.933169976015	118.598630108875	113.988151131359	112.949058669271	110.41222883557	125.696240923973	125.176130054973	110.758315224671	121.918738523816
PSHAa0756	46.5627807548265	62.5419794371509	64.2548045146167	65.0396370416393	61.2697300097488	61.3660311469181	61.6173411698541	61.4547516327393	77.8370412344074	75.7616872085913	78.9137683470528	86.8001658723428	84.2438166189041	91.5392949893758	92.4918487084084	87.3399121570746	98.9929423968768	99.4459295889882	84.8285389725882	95.4882944892885
PSHAa0758	10.1589099279014	13.016165510161	10.906862087816	9.72777234174649	13.1791506832683	12.8670634584641	11.9632267071818	12.4730646208882	16.4265877969957	15.7543102914469	14.8755968022936	16.7990116579107	12.1317081076244	11.5997979293852	12.6854185377624	13.8122226302801	15.8920168651237	13.2355603536372	12.8547831521609	13.7225859638486
PSHAa0759	175.204068322348	231.292591934047	226.318401594393	246.162162657525	426.20111312388	419.089858424222	421.334562554596	380.563144354154	582.25777264169	545.126980472104	596.900201549845	665.474758866126	654.710685180058	622.071233233532	564.715973698001	543.508033453593	575.094397048402	589.576133654252	523.398242526379	554.517576333244
PSHAa0760	11.21576704341	15.8063795304793	12.4358050440918	15.2913969510474	26.1137303483233	28.4873810552358	29.0135118809187	25.8056348298516	27.4346898824095	27.1399551626989	28.9197901411543	29.2234293916157	23.3629477059151	23.7349449123137	21.2463045051775	21.4499290574075	22.2207865601517	27.9935115625554	22.2415026684994	24.9039157847118
PSHAa0761	18.0770668662781	25.195612458175	24.1420725343973	24.9393876749211	32.4281679024399	33.3913294785568	32.7537562585616	35.9654772300486	42.6819869341284	45.5637718322659	44.0374702027615	48.9541866217339	46.2351241023503	49.2529615134305	45.7343095984924	48.7429784302606	49.5142922458564	52.9134086387868	44.9717752680892	50.1344211340421
PSHAa0762	42.5819494719434	59.5987894643842	53.5566664711636	65.1505003840174	71.8667744480374	70.1251860072041	79.4982366929852	67.6854464089016	92.2878388882788	88.3039543765402	97.6690029250582	109.509247543072	92.9199943954695	91.49408306238	87.4473235948948	88.2511942465211	86.0033676741513	87.2365569248834	78.0286841591978	89.8727013673073
PSHAa0763	66.0982401692092	102.098292681444	107.362242261733	114.986239598767	123.420779403631	140.82333308063	126.884725485048	133.740823418591	153.194300797362	151.564499606332	169.400252666455	198.630622533722	175.72417198389	185.616835992626	198.04327226871	179.46096372703	223.847399711782	232.758624336384	177.547786068618	239.942775445647
PSHAa0764	75.6617569022195	142.844935919126	136.139505270274	149.212612479337	156.970148526344	174.832268178445	152.834573709557	172.128951718766	193.442957100032	199.847408878258	201.247612007705	258.873156722405	213.275203662562	250.727496492603	247.063238492875	239.748125077895	268.807477252859	286.596617391957	219.840422018039	277.283616800691
PSHAa0765	6.00183667810954	10.1500654976487	9.33457891904368	13.0111727975974	11.2528346699374	11.9186473006906	11.1302224897795	11.5159590269125	15.7228632895158	13.4917480984127	16.3631188142016	19.7511137696028	17.7312919680159	17.6062012893046	17.811637991779	17.6742552435631	25.6181510202487	24.0446171741381	18.1541087117314	20.9113215471421
PSHAa0766	85.1062328919656	113.995015896329	107.466276634676	115.016984582617	194.702003738924	207.725712283213	194.032851724229	194.903219126757	223.051805928804	241.33773448068	228.526753448924	231.026959920262	221.728900962491	221.379048713362	211.289741044443	212.56089091295	242.669385650824	255.465069101176	212.739449981321	244.834084629451
PSHAa0767	30.9551284314566	40.3910308154806	41.4568678931612	46.8949904869669	64.8413694428961	71.5244192173129	63.8272890116247	67.2149574933173	69.8364443143218	76.5643210652832	68.4300371582981	73.7406751920352	69.7317528759688	73.8909395729086	75.5752204898486	77.377953696057	86.855776592222	95.0035927184844	74.9004960092298	86.538899176665
PSHAa0768	6.03023176798798	5.46560909643162	2.44985051017379	7.25257245175708	10.0180389964958	10.6138969015343	8.26010045585423	8.32869651594279	8.84665229235673	8.7342729593767	8.08648318157484	8.88839601910726	7.69218641965261	8.15700151476955	9.88090081979967	10.0869894265228	9.09111820316458	13.0379839589942	8.92905246954677	14.752968571128
PSHAa0769	39.2415082215337	42.3573580938655	50.2182789652639	47.2816552380003	65.968110378489	71.4405818891688	73.640644840162	69.0890564906792	88.1929075583061	98.4280361872721	93.5145456185677	100.05042568699	107.986214546705	104.720337097627	102.384737174347	100.33650974971	111.007377734644	97.2880092589943	99.3240476477215	99.9487590059802
PSHAa0770	101.502496147693	120.256081349098	130.551778512824	126.858368745275	141.577990840822	134.413167136703	146.103353645444	124.783381001298	167.923326878082	155.812383563908	173.021736941267	178.715543282305	186.678602309627	199.832959937941	210.125779173623	193.471228494528	204.240794373261	201.544097543297	188.697448309811	224.960813333683
PSHAa0771	108.592654512867	118.038294370156	128.868133515014	115.962858325049	135.910127345335	146.606981051436	148.604453645716	138.527920535076	180.259433571045	190.115081825406	195.59230964533	198.386672801385	210.300456214452	202.592865571245	216.078445963395	203.908499534681	228.704736924146	210.677020055244	206.612520379965	237.9344202821
PSHAa0772	153.618581759772	189.93446956099	193.563078814359	198.54937009897	201.550955418853	221.7035960037	223.450735695322	221.681517612003	296.64570541278	304.32983614463	324.772985546218	369.385870803661	377.460491181352	343.138392406218	346.731066085142	329.209932690302	388.470160675099	354.858383432684	332.107645607492	344.908367389043
PSHAa0773	30.3916612943901	31.4531659656206	24.901239611678	29.3269076769398	42.0256190153263	41.4835549837693	40.1340827101888	41.4654277090961	48.3440376447394	49.7997788577527	49.3306310822159	51.2743481332263	49.1484164481859	52.8608447394019	53.8086971980518	54.9635224663826	66.6104205059294	58.0733848859682	53.8702474109046	56.5401936965419
PSHAa0774	39.0668969997679	41.5472676705616	32.4836142972445	36.4804059640757	47.0823011733126	47.4853074064912	48.4909826202582	47.6834007797874	61.5595148004415	61.2215493954358	63.8745371635981	71.5540676212853	72.3534083026207	65.6140398551349	70.2011353971671	78.135765811542	94.6638961517479	73.7536408033768	78.1593078339432	80.9636854466869
PSHAa0775	40.0295092993926	43.0577672821108	32.7857739369273	36.1120767114721	44.9561508045706	44.8496927134914	39.5205292410682	44.1566604958062	58.3167375753235	56.4798775388369	59.9823967060819	61.4761275720585	61.7612075922009	57.2781541212807	70.1457633665607	73.6922923647772	83.7463988633961	70.1107747321263	77.3946540051189	89.1396976023633
PSHAa0776	25.5233714583236	31.0648162018599	28.035400797805	30.2968771154886	35.196352771945	36.4288148559686	35.6025430379412	33.9092464770807	46.3485601779405	46.1223902068731	47.871512296043	59.8834312545408	57.6069548946913	51.4132284887877	53.2699596640978	50.3781618986177	63.5561126180712	53.7922678998349	54.6294876368223	56.9046060245401
PSHAa0777	28.4140869243804	43.5178837380614	42.058287875522	42.9320482522028	44.4991271788115	48.62634311667	46.9992244490457	50.1334223077612	52.5215027872777	58.0164037081505	63.6524408242133	76.2868671827228	67.3638431454041	67.3682424426713	67.5151056689705	63.4589666462851	79.6729153081358	79.7117193009615	62.8160523843005	72.3636240495895
PSHAa0778	43.8919138234597	52.3287866029946	54.718778357527	57.0359180514757	54.1176116821497	59.0884405374465	59.4446422249348	61.2501248267563	74.872147692337	72.9332328802671	72.0193197860024	81.2549349402609	83.4661392628705	80.1577518549231	79.6592987147896	79.1415978455279	93.3308111557982	90.5854143098927	80.0272429694037	75.909340205847
PSHAa0779	49.4309567276785	64.5296726546238	55.7028908196999	64.5424354435753	64.9565911138806	67.5847629445022	70.3936809389909	71.7619254415236	87.4587136092111	81.7900631994401	86.6104626803639	95.2668363553439	94.7149507197418	90.2409235704157	95.5309932430974	94.8193323131947	113.237461194641	102.50141092324	95.7962564957814	103.834405605555
PSHAa0781	241.13358949318	323.866842722122	307.179367979941	316.842412341425	445.311449921436	428.529792229989	468.950149945957	465.931811617638	666.803994826071	611.201065925584	654.941526009778	673.418510162066	801.891445519493	824.441400439096	791.225125364567	772.526135404314	760.599564342674	773.668719961953	764.32852276698	725.074785569456
PSHAa0782	412.993215350367	497.250533916456	476.456640911584	496.214627608243	807.722934880936	843.075384712169	845.681380618214	728.694376615945	1335.90851253734	1309.63159924182	1373.45956001869	1381.78177517339	1965.0799627071	1943.92279433714	1906.87190736197	1835.21431263592	1578.49223601839	1635.40397412719	1624.35060785213	1660.8843882859
PSHAa0783	62.6814554934062	57.9998349908591	61.5314616976651	58.6678590260534	110.684079089089	116.803894267365	104.795656211294	118.807844217351	167.410607615778	170.320745305745	186.676350854463	164.179989802236	236.420196954921	224.833748221505	241.828365636739	235.099827279437	209.090862306224	209.787370464007	230.887642666191	214.913231860133
PSHAa0784	42.7489869620435	46.7441040733645	44.3609132971573	47.3929771319241	71.932342933418	81.8297176385492	78.380480968581	77.8079960386458	98.5507906909156	104.185879969486	94.3359532692648	101.322051155868	119.267186307558	121.415169061947	119.515297488841	130.530731199792	126.274511078214	122.793910780474	123.302371517812	129.001237803547
PSHAa0785	46.414990821787	77.7067032405713	88.4158423253692	84.9898292686537	69.9108827438214	70.5132992925822	64.9818511514028	73.8279350730236	95.4968335616961	80.5201321476884	101.088927922176	111.882399289463	111.29579930207	132.908002578589	130.386927698401	124.0908004335	126.858429612758	142.770388702876	111.689679939412	142.250577774781
PSHAa0786	166.777338983823	264.583308993458	163.055137660751	312.699486988666	274.839385843124	262.111145938165	273.248654805594	269.286139878901	365.781740570175	306.631120001628	388.00541083363	416.478718372514	419.68090846546	428.023685686639	444.13608049825	405.880841930923	425.655902852782	427.979061617505	365.505947609983	458.090668487532
PSHAa0787	22.626796941929	29.1698334982697	25.6596334226965	29.2220371137459	37.0546783216521	44.57865084762	39.6874202219515	42.5578295953893	40.3908377078785	53.272212099868	40.6113337602577	51.6503132894042	47.9552517323558	49.553545893518	39.4620913209897	43.852743219806	48.374230503285	57.5526589343465	40.2243890874304	45.8592937207821
PSHAa0788	5.10493209828942	6.15028401097691	7.1769349449377	6.8699405861975	10.1352799694169	13.7261073489333	10.2853650862676	13.2813362104365	15.526624489382	16.8188845467424	16.1532641265844	20.2751048904264	17.0807803166161	15.3317966570164	15.9275925190982	14.789909167218	17.8684986641955	20.4625844126729	14.3309400387821	18.5506319563013
PSHAa0789	12.1200776988625	16.9190084948345	18.9766858460879	17.7408735543938	21.4526476594862	23.0427236434648	23.7087321386462	24.0605630544653	27.6497519675092	29.7627737066654	31.7378447507749	35.3853419763606	33.6943808583138	34.2105438335813	32.0499265289701	34.2819548211138	36.2883704979506	38.9724935984397	33.5128449038735	35.005510480441
PSHAa0790	16.9823121456377	24.1861710625905	27.513355382213	26.3838289490321	34.4400314529567	35.1852526860053	37.2597290275039	36.1298494571915	50.2507018366703	48.2664068973901	52.9761575417589	60.8524567126318	60.1153729449374	63.598863090945	60.3117215777867	61.5843713663139	67.7400734347939	70.231953983001	58.8084749196667	60.5866522400921
PSHAa0791	59.1594426760997	59.1082493458453	51.6966730563126	63.1433057107021	83.376733421575	80.0253958047951	96.67906404582	79.6779641065305	100.954369171887	92.9939432054804	118.030122622101	103.979288557065	96.7850621516866	106.640259683344	107.824253743246	104.351479121476	91.404923796128	98.0096725193357	98.1656949518362	90.6986164574641
PSHAa0792	26.9933265064197	29.8428340831137	31.4746100322078	30.188078355303	37.7784242196331	41.6430917430686	43.5318371709261	40.586887040122	44.2940159252102	46.9078840188566	44.2319431549604	48.2935255666306	46.8670990355449	49.0370310735593	44.8846717943517	46.5253459829588	48.1823374830435	50.445250522183	48.361850277068	42.5069010881247
PSHAa0793	33.5527791115949	37.364652395907	41.7056762743638	39.4988789390956	50.4734400182655	59.6886993448726	54.5578046628315	55.388529384547	55.3485224255858	64.2025589798503	58.8324049228727	68.2588412467351	63.1497483539912	62.2788088687962	59.6320299264241	62.4919169727781	67.8089606618412	73.3735232429323	64.075341998939	68.7290837415506
PSHAa0794	27.2902336922919	27.3842543029794	29.3737076169838	30.2198210945509	40.2337564959864	48.5861031690962	44.2297404034285	40.9717074528359	45.1338998132138	51.263463600034	44.369732992403	55.0074181073396	49.6963785633566	52.5736480238886	43.1990812215088	51.1346319547394	49.0304838509215	54.0710029034649	48.9674818087738	49.8004180553531
PSHAa0795	11.3638620752176	14.7171786440476	17.2150664785376	17.1531197002658	19.1583284136064	20.5422332981059	18.965413557898	19.2697633191792	20.8824026291346	23.1256522183704	18.3630555581595	21.9799669061842	21.2599084873699	21.5453894224365	18.7910813142379	21.4553464920541	23.2339934521739	27.4954671353416	19.858398435305	19.2498609007187
PSHAa0796	14.2262370757872	21.8881811294685	24.0152444348531	24.2781827132111	25.460352993685	28.7640628001637	26.1241726334374	31.4905130772412	33.2392460302416	37.7551045758948	37.2018379442507	44.7639765427664	36.5679708846738	40.9604961173621	40.0440060155373	38.7020503928071	44.8543577379941	46.6349996184404	39.4759250574384	48.3771983417866
PSHAa0797	30.6478002641902	39.2140156437651	42.7350505359701	38.6259156120541	48.1807893581923	48.8623266776575	49.1432062665207	53.6350299578181	58.3351798284449	59.1893698166758	58.0063356270723	62.2105894906952	58.4245050133698	64.102270021681	60.8847116643702	64.0867357759965	64.9297315789062	70.5858690332141	62.6386452573905	64.8689084854665
PSHAa0798	36.1378957430143	43.8894035427092	45.7772066758188	43.4995113953825	52.832329376264	59.5561865791189	56.1615139560169	61.0507514980153	54.7337926182303	62.3175797402031	53.599333865043	60.0064444048098	55.169561540827	62.7266055778915	56.4524566182342	60.9176824755412	57.2850035750455	67.213677305084	59.0502036578323	61.6698685343168
PSHAa0799	38.5428564867887	41.3516297915759	45.0708978041021	42.1054103755337	52.1413765517063	58.6711222584327	57.7346951789004	52.098610348538	53.3749823584531	60.5133068422557	50.5278577319844	55.7180581989364	50.6472835504045	56.6569143191607	51.4420710300703	54.8037305152417	58.079366465568	62.9715675157622	54.9469724881118	58.9577845738938
PSHAa0800	49.6284890806939	58.0374528276523	77.733070800019	62.7657300322414	75.972526290308	81.4777590766472	78.7241533898148	86.3889144939295	94.0864439987369	98.0740348126997	95.0910992597156	102.761950835799	92.6518731627035	101.887667708135	106.815653436814	102.958577726283	101.527638604465	114.874653497717	107.138814407286	104.360974434398
PSHAa0801	33.9869960908727	37.207526019137	47.4569185034461	40.1079323799412	60.4808893388927	60.0007260212234	59.7527341145797	54.2440806731486	57.7633205269508	58.8102069151584	63.4670063455753	61.6340323119006	63.524373739573	70.7517107514494	68.1867696763323	66.7530977256536	80.898358947288	83.2902711519629	70.2681790787716	80.4152516312624
PSHAa0802	21.0478400922753	29.7143814439171	32.2193177616968	34.9620323104358	38.7528563201964	38.8749494541593	38.082411790862	33.2138465270488	40.6853022616508	43.7916653340059	41.8379887446716	54.0574099815627	44.3314973571346	44.116102698901	40.8160145417587	45.5641125987255	51.3320570615621	50.7732990765547	42.6215197546571	49.7616733536897
PSHAa0803	24.8059291654027	38.1530546439146	39.1403625852726	45.2036982809278	44.5562437187927	51.03186128849	55.8284529397684	46.6791581761856	49.1900908027923	63.7730554875622	55.0891666744786	68.5795638162315	63.3670473721453	56.6204278411658	50.0693124510638	55.4055288698472	55.8703850416291	57.8619681097512	53.1407246764499	57.1845995973645
PSHAa0804	6.41672453898424	9.7408664406646	11.3070798264013	15.1798381053048	12.3075332803473	14.8077139119784	13.1619649623471	11.9347918934703	13.1808754658063	16.3853413973387	11.678374901736	18.2488245802364	12.7433368985045	15.9078113995262	13.6234414022694	13.3087902060117	13.8619568125791	18.1890372720707	12.7785018885222	17.5057699901944
PSHAa0805	6.06711433262696	8.91470304272363	9.08117153082247	9.94681851396411	12.1252889607187	15.0210964378377	14.0072298190416	13.3108630317116	14.625464764451	20.0744094185974	16.4129965608329	22.8728144234252	18.3120167435734	20.2864219665317	16.7161434427271	15.2898866275611	18.5860626254324	19.8827881798602	14.9919679918029	16.9003822168864
PSHAa0806	11.932693585805	12.7683813147572	12.9657117794968	12.2695287587584	19.3589301611114	19.3791618903076	20.235785588275	19.8819101960871	21.5627493817101	24.2433163530893	22.8004933452983	24.2881276921475	24.9405869997875	27.7207060105156	24.868217222275	25.2866767245018	26.4848772244043	26.5375240158538	26.7098614608133	26.95184307984
PSHAa0807	46.6600901810426	51.9056123903462	47.2621496216787	49.1392537345736	77.2821751995419	81.5275503611142	75.8711847267378	83.4008779567071	94.5229503187933	98.9144012416764	93.7994737269478	101.983214720269	97.1916049274293	105.710288626793	101.911227741465	105.71985890544	119.525154556632	116.05297445543	105.287536441559	100.813103219125
PSHAa0808	78.6161510860622	99.8166972034894	116.749620126701	102.284271270996	148.527967588219	167.955431904989	149.688579984193	170.63164679524	167.472899934891	203.733947945318	175.025542337481	204.585661536624	182.209642752722	205.938926488924	180.970983772807	194.367610470075	218.766777394401	240.570873586857	201.974063707863	222.845890846988
PSHAa0809	93.514284122505	125.862970037545	114.657933152814	143.125477810437	195.030591911191	199.742294355704	191.787433282859	164.929923418733	204.816267886436	206.781546583839	204.476503158886	230.350682137179	205.226650121485	244.873635032559	230.206178533296	234.349652000426	267.388779536293	291.128825236375	223.097406403722	272.103114464158
PSHAa0810	194.688176105139	211.758297837122	164.841769034987	233.199899760684	372.338361596418	333.400283191077	367.145721468118	318.569379843226	419.12972175096	364.01648201628	402.213245632899	378.812187588597	402.465395387388	400.04541150108	389.423671485714	383.946041980979	403.97651006518	432.826701498046	388.3219857044	432.621166008263
PSHAa0811	152.7810509343	194.07645975996	206.829560604937	200.017128342796	235.325184101655	241.062671550143	231.843327333617	240.120139577931	268.772120841857	273.639306826913	283.191616334508	321.138855346661	302.035221364823	295.465161678662	297.859270806018	285.563022025274	337.978811704275	332.586480240509	302.067586381692	343.207708418624
PSHAa0812	73.1733665528504	91.4512095542076	103.333405208737	93.8587725158514	119.701399150695	128.533746443761	123.087941959658	125.532784676931	145.740277240893	155.583384178855	149.957924535122	165.61083703167	157.047105124491	160.301753470661	153.854304789008	158.471736707729	165.408193084062	170.212296547885	155.272254205517	168.988214787269
PSHAa0813	27.1910994754543	36.3212453780043	34.0244770186228	36.942387615774	54.100455577733	58.4886726430436	53.4080520793714	61.972217265055	71.7856685456457	83.3148145499641	67.2947380710085	91.2309843749961	75.9712809278434	78.6301744537508	71.7575644703068	77.9774359922684	87.3331930045469	85.6082216767877	70.9759931913085	82.4751045109184
PSHAa0814	14.0049325310814	17.4741454078383	18.4746580170735	17.270511772197	30.0147791400248	34.3765600025098	31.8422547913256	27.4424697850875	45.7179962996806	50.8273215667876	44.2732308090705	52.3383109711497	48.7564112125757	50.3705984445075	44.6769526797788	47.9247260873449	50.115846816667	52.0482430690129	44.3479681432913	50.5480329258051
PSHAa0815	10.3243273270643	15.7281981738389	17.184352871006	17.2659212744759	26.2160823364529	30.519516941512	26.7570407362995	27.8013270123853	34.0477214904915	43.7377458318479	32.1688564522503	45.5032502447511	35.3961903411189	44.0989165630054	35.8393108881287	36.2872503417419	38.8921533720424	43.9488628359458	34.2838022495512	39.827803764508
PSHAa0816	14.8682933008369	27.5719652269575	30.7658499412159	28.6718935103418	35.6560408365076	43.6842402965028	35.0786084294069	39.7135932298133	41.7439437171811	52.2145482679382	45.3114357928612	63.6600717694348	50.0468332575875	60.7468622124763	52.1063459672353	54.5321237902145	60.7356879928662	69.9584193084831	47.043858057796	67.3147077594259
PSHAa0817	42.3214296512328	54.3483208228399	58.5002012686791	64.5994621209552	84.8241939825671	85.106983157698	84.5776604413721	86.084829249244	91.7297899159527	91.7976029150649	95.5084062829415	105.632958340841	102.276415420082	118.562819442634	106.749700209881	109.636192028342	117.677005639652	129.713546235719	102.24567881755	125.736297185644
PSHAa0818	114.942548296656	146.567701039392	142.228645154749	150.962819593954	226.093615750273	240.944288907274	235.250652568407	231.268754095517	313.236362643993	291.902619694359	300.49644035113	324.85146064638	307.889111650732	311.162384482729	306.147784340959	301.426086003724	314.19386199163	328.808036734266	290.927438567943	321.098028443316
PSHAa0819	56.5607148631378	72.3248402072468	64.6893194920133	73.2642997942267	107.886939854437	111.398313543952	103.910827809391	104.854780129838	124.977654603141	129.391392805928	114.437096857458	124.316641125097	113.395451034539	128.551708302507	127.739298006142	128.214128278844	130.696474605983	146.012414870452	122.94773626806	149.215201461737
PSHAa0820	3.29566094240935	4.92356521909956	5.449667461407	5.87997816130057	8.52571052198691	9.81101392696098	9.88047470761629	7.75656117769792	9.65328698459813	10.0458318047376	10.3739339841551	10.8665101272557	10.9417981456703	12.174474451674	11.6048056652692	8.95269696472766	10.1881524885032	14.7650935223934	8.88737872628387	13.922714928597
PSHAa0821	4.10072319411456	6.78922634993344	6.51523041413692	7.74051042018339	8.16340135707388	8.81441654652106	7.91554973845685	8.53773766441244	9.81207747776588	9.31967956572591	8.8408240841377	12.7455255746699	11.0679856346846	12.91941419124	10.7768259137374	10.461292554624	15.0855472372208	16.7026315639064	10.4758132832831	13.4026887564139
PSHAa0822	43.3961296301261	60.1035217599837	73.9334810758613	68.4416219750633	97.3140654865989	96.3798666445923	97.4000670900873	87.0266954642857	81.7139656234913	90.4770591815127	85.9239410169792	99.4778730993996	105.777756653746	111.0394204897	104.142327445514	105.629364781736	105.300714601393	122.903936699848	104.596499546086	116.517918858127
PSHAa0823	28.2595483285218	38.6851552929251	39.5935023726713	46.1369715008171	52.7563869519756	57.0377453395754	58.0896982991193	51.8758811564437	50.2524669391269	56.2061923894584	53.0280073771342	65.2457482399133	61.3961845275242	61.4230796025966	56.7959484728651	56.9864255259337	59.1445415139958	67.4365872515729	53.0260111215377	67.9252720021418
PSHAa0824	36.5998186577136	44.6427741881042	44.1001583986857	48.2489750283835	57.0430130919875	63.8448070470894	64.3072917117805	54.4061408743506	66.2555305690234	63.4458645253377	71.9572651994094	77.3312481040694	73.6490547620312	64.6470400565116	67.5113612963413	66.5405438489299	73.0164267112677	73.8254676119671	65.4099283370611	71.0053628760415
PSHAa0825	66.2287378630012	61.1999156734076	52.2623109548932	79.9154365211429	137.015765256122	130.714100751687	134.692502073342	128.624882172635	120.401708997268	117.631340582221	124.226070850949	125.067812348857	130.89562117916	136.749470503313	125.691573307513	128.272882207281	136.666022354989	147.663239468536	120.897975273215	149.214268866728
PSHAa0826	67.39530190316	70.2713019214492	59.9690964281343	76.037351550959	107.741972734706	109.876801651156	114.244949315331	94.0845285538138	123.97471969409	115.85114686229	135.556919527457	136.434938932123	133.303375155711	125.332916893496	120.725661823028	114.622722345052	127.687928935865	118.73210730551	115.499227700255	123.824085486488
PSHAa0827	36.8115755945921	29.7050936099532	22.3076743191808	28.1774655666521	51.4572928590738	57.3855666987167	53.1709794348807	51.961809679866	57.2833210059106	62.1183812006213	57.7737148982095	55.178530078192	58.486016054557	53.2761475010666	53.4213518144296	56.3427971158058	55.987930904805	53.3417109638954	56.7996234115707	57.3168474229066
PSHAa0828	54.6003539623527	52.6362868678078	52.4949514164706	50.4706737078945	107.560823246919	112.283519670246	114.941112452275	101.539683762048	118.064197933321	114.741094148708	116.729651940005	119.836167182678	127.468980307854	126.807497721219	115.19200318016	116.490419191864	118.714452435641	120.979484798451	116.847597107249	122.203163406261
PSHAa0829	63.0963024365461	65.4374926191389	56.2698852848098	69.5280136402521	142.290613072479	141.435236258656	153.665103517268	127.773748152656	143.050730047738	137.054704744126	150.011425666006	136.134705934926	164.500653849119	166.451912924938	156.196006389718	153.926701508052	151.362516649037	164.999653209393	146.728930548919	162.351371972199
PSHAa0830	63.3568297577089	63.3457728209131	54.869939508687	65.9016623002601	124.129926612792	126.256444042634	128.588398326125	128.949373190564	131.446330427731	128.512729198773	125.404428570026	123.20693343488	130.191923599367	136.795027312477	124.609891545756	133.963445751623	118.620819151382	133.558063928789	122.981778728048	119.955865947871
PSHAa0831	61.1209815019551	67.1618749415202	55.2645484150617	81.3633822605501	109.829710830191	122.1708791973	133.340620811539	97.443290624988	125.903769689262	122.04751715994	125.150126936732	148.637021670101	145.789985816265	127.023721084514	115.957431069635	115.551476382784	120.496353141199	121.608353489042	106.555064458854	122.917468087841
PSHAa0832	17.4567585840549	28.6959712851526	26.6378676077605	35.4689770144193	48.8521287217278	53.0869711881087	48.205216832034	50.9605688840272	55.9586724393542	55.0299299713015	53.2273360209939	64.8801314737468	55.1648395559448	61.3519376258764	51.9478641107223	50.7152394707648	72.1344755311286	81.8498874766857	53.9405027060179	73.2244421040726
PSHAa0833	83.3645416277608	87.1663495841304	72.0953727288547	105.266718694571	165.29391406517	157.881264897863	193.267516561715	160.44259324785	150.575753289022	139.859323912052	138.255265853843	139.26271981089	138.570283007254	137.893758265377	128.114931699003	126.382712545471	113.9410277209	121.767934689836	122.609414867458	126.654624468091
PSHAa0834	93.8055851506611	135.483468158377	105.898900827341	156.609807403052	157.635506511032	162.923492346217	178.025228790066	150.545994808813	188.767342543167	178.290121826617	187.975127085892	200.804014139724	169.892930795809	171.335070220735	165.620434984325	159.546261781026	175.748872547262	175.395648288621	148.810792729604	179.317132482172
PSHAa0835	6.90102981043356	9.78126334496702	8.03780384776083	9.90266110256938	23.5644890840493	21.0789142029423	23.0658470722774	20.0709710934454	30.7274051704144	27.2482576469364	35.9277173963991	35.6695442445105	58.8604496308892	64.5793261556471	55.970587664098	54.9828476050596	50.9090795180371	53.3238801179415	41.6038971723312	51.0301017574244
PSHAa0836	35.4847974839202	41.7850915779873	39.5371569799429	65.4888516920128	48.8991509264467	52.7169818528415	45.554180500776	53.7925222866573	50.0236199710193	45.7103258685261	56.3660678887877	52.5486097962863	40.2701018997862	43.7132372423012	46.1657603909438	46.9241700915946	47.9424366317364	55.2142790881555	41.6941661569503	54.8159994508938
PSHAa0837	79.8931292879862	109.573088505366	97.7994376857906	117.372537042177	114.88834103993	121.238373490634	130.324930902731	104.231411285173	99.5414423661385	114.126947024621	100.535956685213	114.693463932059	95.8289510399883	92.985983190105	83.8071771938933	82.9479778305694	93.0991345464357	103.46967082295	86.487806307494	99.1479322067907
PSHAa0838	84.1588125529408	93.5063066365038	113.372955757433	94.5854551538243	110.086359133637	113.436786888693	102.915290883003	133.945998890621	88.7722335587286	97.7046077930923	97.8161080082608	89.7491758410264	99.7611816324674	112.474252150768	113.805414457401	115.629293785423	119.986609627648	154.443292412356	126.05203169612	129.657127615164
PSHAa0839	893.409968547699	1172.43515771904	1280.31154483816	1185.16602244299	2554.75409811068	2420.9158496369	2537.70984040687	2389.77901132898	2963.51641160191	2738.9033648455	3059.5582254109	3014.59206066044	2539.11994407731	2626.19045628323	2460.42560552093	2394.54252027356	2352.89450819814	2582.32537165132	2339.40944096431	2119.66123233645
PSHAa0840	33.6408429802822	31.0138949774965	31.765159835906	32.2787878935487	59.3219687007762	63.61176349775	60.3040315374564	62.9342677643067	87.684863537612	99.0406947450425	92.7164014599964	88.2306170448037	128.01746152333	121.923698175684	126.530475666057	140.439445522971	110.422621728413	103.706525310397	121.658339897575	118.289154584978
PSHAa0841	141.912272306396	194.645287623129	206.029286134905	220.670356474251	164.408279805252	161.10217407448	172.250858098995	168.498288415079	143.770412419262	137.217293710201	153.728293921127	176.185280120629	150.671560954938	152.570431028431	154.13153468114	151.712973885822	152.570410137138	170.158198523032	157.089109032672	172.385612077027
PSHAa0842	62.5527252315007	62.8985456739969	49.1584776234645	70.4944048449257	94.7788888523456	98.4240917152726	92.1631972135285	90.1312408848498	87.7840349752554	83.6776179380425	83.0928264006719	83.0534128099437	70.4133783084414	84.4306078725885	76.4456966572403	88.7676902844452	81.8895098703109	100.033508614215	80.6677742389033	94.6258939042435
PSHAa0843	83.5110413335446	81.4065017108397	79.2479506694387	79.8317778019301	125.327395858197	131.082435981668	136.13975350702	118.8741268866	118.089265755972	116.255377978405	122.174013605216	109.716870380523	106.554434935518	107.414061877254	104.86939264257	104.172244432779	108.569592397717	117.328400539143	103.108267947248	103.970773250713
PSHAa0844	209.464919586024	346.603905291626	292.748849563326	430.3976586653	308.73140511903	261.848582953596	320.113635705266	214.971947920838	274.049765692592	214.498734482434	272.939455315708	278.747252600232	237.541839457463	234.526883082151	256.883459287974	231.592674600833	263.297747613256	240.83416704539	242.384756578664	288.828917333594
PSHAa0845	9.32709556051612	12.5911556399266	17.2514950848362	15.0141268265906	10.349998584111	14.462809320101	12.3869939574925	12.4776884779579	10.5777912582708	11.8946162129287	11.5792515939987	13.259838036611	12.1326390958914	13.9116294180859	13.9461304004522	14.7842569726318	16.9187768612857	20.0002753020955	12.7857490975158	17.4678411265319
PSHAa0846	6.62452552475987	10.4944206913965	10.7554683055646	11.808248997867	10.0208096111929	11.1043687090537	10.8194232391243	10.7770824077578	9.8431073200069	10.7298319120602	10.3546691320562	13.6294892764912	13.5986430509433	14.3076150943948	12.872677571033	14.1164763443136	16.2481204750974	17.3506739614609	12.3970747625301	16.1382595551363
PSHAa0847	8.36950848455289	12.427728973866	11.7576229395978	14.0933600185618	15.5202654466699	16.1854315446034	15.3082532343245	14.3867199267592	18.2124596667868	17.6262725635777	17.7877523780987	21.2071042155524	26.3025310797661	28.8537074345382	25.1338651255713	24.3531320600667	26.5236730679495	31.9285249849893	21.2464289617907	25.7968993263771
PSHAa0848	48.6898226280898	66.0127199177763	61.4855394512366	72.4281485747834	78.3498452483208	81.8468626973222	82.4156580626439	81.1794013094322	85.5634830378089	81.5242865447574	83.9399287942551	95.5570996155272	75.3707166717002	80.275414345399	74.0465809311976	72.6821916602392	86.5509088780406	89.4600012427662	70.8934020794492	82.6022256835987
PSHAa0849	30.1154819046037	35.0820745927485	33.6901996595134	37.0854057401593	62.5429039440752	65.1280698421045	72.9455531656278	70.3852281980681	85.2884258581688	85.3105825001536	85.9146492045141	97.5188468914531	91.9651986420411	87.1491622878408	83.7480699082853	79.3643405700553	81.8483706390096	80.0310866286252	72.0280184923481	77.0636876774829
PSHAa0850	8.71551729561136	11.5499767515452	10.3272703826663	10.8633408681708	19.73640658181	21.751180489563	21.6084227925147	21.8997976920398	18.4688122258114	20.088642207906	14.2643403949018	19.1988704661836	13.222325055205	13.5620192131822	12.5807965292035	11.9561298858969	13.3523357010322	15.0451680404057	12.6363358567647	15.4822450422744
PSHAa0851	6.19859281795918	13.8421031571042	16.989386339733	15.7751392163996	12.1288848272443	14.1426169265353	12.0187858853783	12.6890413738472	12.0236619711826	14.4573810387875	11.4148723739911	15.6186341367693	11.3255999289778	13.6730732487648	11.0148165180159	12.3866792733955	15.4934186090033	19.8169185093933	12.0443186091312	16.9627087055349
PSHAa0852	31.0116291957863	35.3338209841263	46.5116003658052	46.9629628307797	39.9025100493226	38.5053440709904	33.221505630203	30.5079239167996	27.5018923313193	29.7633554897065	26.7589980727191	35.624292136863	33.1270012628505	38.3470104924164	39.3668281001809	39.1038871147375	57.9221177081155	58.9156182707267	50.6638674840836	49.5294393595301
PSHAa0853	103.641712968577	109.688068208451	111.190541745095	116.730973003083	210.848974623881	220.95764429032	203.099397754789	159.884874665544	236.736017613434	244.517408439056	216.986568351258	238.031780402392	223.057649685032	220.518611414379	231.986830979707	239.134023256939	317.979667704505	358.394907363645	272.105051411086	281.37864889805
PSHAa0854	12.9797695672936	18.7222435688403	23.7308645942332	22.1911397130577	22.4586128825169	26.6176523532686	20.1690220800399	23.9325601263749	19.814077394525	28.1043220208544	21.3964370161956	28.8274287069044	23.653369432654	26.6020615563829	31.6627001325509	31.4728313659596	35.0894046180789	44.2139793538552	31.6644994253962	39.4964381935212
PSHAa0855	21.4862132058718	33.1799601166243	35.0036333098065	48.6480244456321	32.7132746456741	32.6372542414245	35.3214603339182	20.2672976987725	37.8237592591253	33.0959174340879	36.3225274776782	41.9702455927203	37.3915926226621	33.5594553481513	32.12456137803	30.4932171203674	37.9615236447466	39.2654135430682	33.2555077467272	41.5066268846277
PSHAa0856	31.6013737990292	49.2432269067173	44.9320890141114	59.3152094422561	56.4462554165636	62.4601145589606	59.0741035419978	58.88899623165	61.0384226462747	63.6680951217126	59.6658051366661	81.9906785180724	64.130338397842	68.2981644690426	59.0967072760922	63.2571241193836	79.1390386790625	83.9066191584874	61.2409366376715	83.1557187592225
PSHAa0857	139.080483889582	161.420709225647	139.600970111655	179.75305153966	490.030615062973	501.916155173371	535.339222817246	469.88149377299	523.204338805446	494.597308873237	482.110531323039	486.384285129264	375.855009957972	383.839450851316	340.88399053828	337.814265004921	366.283218877711	391.066319552059	347.127430124978	376.285894429093
PSHAa0858	20.4576688007838	28.4667601531903	26.9327663627219	26.3776897075122	45.6288792813141	49.571622795681	46.2407414249618	44.2261497656564	44.8615686154353	53.7834143242482	43.8014086921801	41.015311932673	38.1088150171463	43.8659008059925	36.2705163747726	41.4341446397776	38.6833716218421	46.2409406267384	42.268821879781	41.1450948195452
PSHAa0859	43.093074442558	56.2376523217741	51.7175453034927	67.188454023855	84.2527465553302	87.662242106475	88.3207736033533	79.1709165475948	92.4946695833773	95.0954815015918	80.5941633980626	90.8000436828803	70.0364024759345	70.9093782089077	62.5396393966542	64.5791833107221	74.5535058387029	80.2690779216168	68.2813044222182	78.3084313855725
PSHAa0860	14.409702859059	30.3341687651304	29.0369030532287	35.8335392278129	22.754304437268	24.2781022599373	21.9607943506361	23.1908032499307	27.3222366081098	27.3215190934586	25.8469202656067	39.1092141308578	28.1962066028441	30.1989934153353	27.8286079507028	27.6436847707274	35.9660262692565	35.3069256121639	24.9549560845372	34.6311756235362
PSHAa0861	23.9205554467498	39.7731752855386	40.044218434458	42.7115080327805	35.6011724024553	36.3988616690252	36.1675068994031	38.0342977348417	41.3960775195379	43.0402963971471	41.395126663067	51.7264079562368	44.8408895625551	49.8863210537504	46.6689949684419	42.1924175782299	48.7958882344099	50.4474028681775	41.7768518043163	50.2522991954048
PSHAa0862	25.3689326370438	40.6194130575714	44.8176640000987	50.61510853504	38.4405297106265	35.9648898259983	38.3891969345544	37.5794444218539	35.4951570503147	39.0316687138734	36.3318123773402	50.3501518650691	46.0449908155488	52.1159290565207	48.2127740668658	46.4675354767832	52.8564553062996	59.5359369177489	45.6218774615905	51.5452317994241
PSHAa0863	19.2422671180389	34.4419760659298	38.3702374120535	36.8640248888695	25.1194103326038	31.5124730173978	25.5502159818143	29.9282704405596	24.59783396847	32.9636290777015	28.476663753552	39.8196233048635	31.4972598958312	37.0557792673008	34.1388816609612	36.5333191531704	38.9602092398487	48.7058569285953	34.1764822991145	46.720869813578
PSHAa0864	68.8399359045828	109.212260535394	106.375110460007	123.631293064933	97.4493108742267	100.163495729629	93.2050347427742	100.046819056958	111.104976359968	101.770419572719	111.659949078589	126.035296717258	114.083266521754	126.15539461363	123.764926405461	116.532189447661	147.758146674831	162.416028746328	126.529135290784	142.303889581074
PSHAa0865	13.8355003062424	20.7649750594164	19.9567298390215	24.1521315489113	22.9337890023753	24.7323236670569	23.778701064252	23.6857332809448	23.463802890987	25.7116810570352	22.564907572341	29.6919709494179	23.8449626015612	26.1990437108512	23.153901282809	26.8259243305487	29.1125306089161	33.9489690363503	24.4644827610625	31.2458695244303
PSHAa0866	12.8076678416379	20.4786292318402	16.9138431575722	26.6498818263936	25.350464094414	27.508501237053	26.7858727834275	26.9624617183456	29.0478290373635	33.1026752887524	34.3293975309931	41.2793460779193	33.5298081390645	33.3519458997656	30.5765852413172	28.6066934088079	37.8811132934486	39.6428118789021	28.1962467229024	37.086015862341
PSHAa0867	22.5054406198929	37.2899529708852	29.3924687672607	46.6542529519586	53.703258227117	56.7559113859999	51.0690866544404	47.9370739590605	58.6211570274266	67.680977996532	69.2377504651917	80.5940647574546	64.4549639400686	63.6891468948988	57.8186669840989	53.2145780987049	73.7783984780043	68.5608645937367	52.6022740130907	70.7070093647886
PSHAa0868	370.585902479376	576.173566298614	499.141670764207	760.424202751979	382.082785568573	300.370820437375	409.17300591907	273.962579343445	350.657353789806	227.988811329302	374.64355579637	335.045576476999	340.901514416278	271.448547837968	363.857496404785	281.238117360145	281.117406697649	276.08895877543	303.323833933818	330.424923098383
PSHAa0869	157.700068866331	154.814424329652	148.830505011207	151.273629996788	297.854069269197	317.84066434592	315.910102696608	273.738489948022	266.494265808468	303.121570480783	259.710242043541	295.580713929234	256.321598790077	253.022665428726	245.437992662134	255.927033619927	242.394087011076	264.065912132344	249.505975306632	267.586169748504
PSHAa0870	214.609972775491	220.458357761019	228.744895056891	213.882306399556	437.272954556993	450.512633001465	456.904313336968	423.488037166215	384.4851823788	415.277019857192	363.970901948489	381.504344311946	330.429765369753	333.744346803184	314.925793538133	319.727505937552	304.486924525332	321.527080163515	314.498382895898	304.645041243867
PSHAa0871	46.8687806232175	56.2743111077675	57.4698068030743	62.5620398290331	84.1820135725831	89.8925733323957	85.9009391288232	74.9558823461339	93.2586049904132	97.1319134906815	89.3161637207523	90.8901844888765	100.091664756946	112.151321032512	98.2965557307444	105.786531846507	113.263318907691	128.74753836913	106.613018572963	106.246005979265
PSHAa0872	145.865507155866	159.968422365103	144.729270920954	157.626614957761	228.981803515708	241.436179877683	230.900974465603	229.926874761635	324.744312830963	340.652582961149	333.37998048546	365.0648826194	366.8132198643	334.689051854864	343.129069036061	343.297802075856	369.854858166773	331.514110565614	339.7234739764	368.555556142677
PSHAa0873	418.675676455796	396.649381980076	433.987069520085	406.82714944824	593.781380986468	650.44323979451	629.62058802088	615.467906292878	535.856992152699	650.130813165222	565.920442522025	526.274760024395	548.213283010781	613.816849866594	554.666184698283	642.348858194661	559.301006705304	669.324622247884	611.052970219861	606.907514502108
PSHAa0874	510.808008515297	771.116789527304	833.737368989476	957.268588161121	680.913799201662	667.068902500458	737.828676276988	574.664413025414	645.967819890366	626.374797549181	713.766247347045	829.633016520509	705.413628012649	733.170666388798	699.594108244792	717.859455261886	735.011326719405	823.506011665162	716.422872697121	793.35443527608
PSHAa0875	7.91305701975292	7.47492335647487	8.2804859419873	7.06941749101577	21.2364829166621	23.5503726021927	19.3174419569218	20.6948555811977	25.1725059180362	29.5874444868452	24.0079095252224	22.2826964585316	24.8600115755973	26.3857706518889	22.6906364986732	24.7876650805559	22.5871132103301	26.933481973199	24.0798031604045	22.5226960299209
PSHAa0876	1.94855606524224	2.67694052960377	2.83234732296291	2.74415612109912	5.3498558655045	7.11354703462844	5.37842230445847	7.19240216377551	5.90944529216494	8.76192298636862	6.43524984770461	8.87995008411784	6.78989416616085	9.26654993058757	7.49188127262902	8.75196169285912	8.51352170298473	11.3812957493714	7.44557298694322	9.48809579977766
PSHAa0877	0.491027795343118	0.599302815603512	0.781714594873955	0.871821898597207	1.4278247227051	1.72673845114513	1.71214278957083	1.58223675485788	2.21750444186146	2.29605091651206	2.00187408953706	2.19205355284934	3.00256043199077	3.18445734474494	2.48348636710223	3.0898787283119	3.47457901089072	3.66101704141312	2.39327881765721	3.06533277593014
PSHAa0878	0.528759941610398	0.70862527452461	0.499128421698959	0.564184820461239	1.06912583505105	1.24260617512313	1.04339736225538	0.821644551518685	1.27670145621005	1.38596146582201	1.2013213916553	1.40682019945583	1.78020966173359	1.64382970388052	1.15035320625705	1.72889891461273	1.929384509628	2.12506953499868	1.67706590045722	2.19023278968018
PSHAa0879	2.05303468543533	1.68807950369128	0.842221334944719	1.34399500829727	3.03886711674781	3.11709928193732	3.29738919236425	2.92887750069873	3.7569549345463	4.39876658905672	3.57721861522588	3.97225537666189	3.89041711846054	4.0916274961296	3.13560312015221	4.48768101016728	4.75447116130147	3.41003350398134	4.02894502258202	2.94643501977285
PSHAa0880	2.0430090141554	1.90344016202303	2.25239301825725	1.83202068714061	4.36162714465637	4.45035683284828	3.72966372785516	4.24515793609925	4.89523051322613	5.07898822653972	4.16481672453103	4.47245896028321	4.77583141334998	4.58305755211279	4.79182526548427	4.18719377810047	5.41746578336033	4.94706741729677	4.3612291481558	3.29458634248987
PSHAa0881	14.8185509904003	20.4964624508895	15.6536999839725	23.3937521942319	47.224402505177	48.5421904240024	46.2283642788137	41.1076345007844	67.8647966596928	60.7806645085379	58.2868711768478	64.0828275998269	64.3502769671524	65.4171342995013	52.7898078035159	51.6040330718948	69.2418399888633	69.2134973077023	58.3645397870693	65.2514216978343
PSHAa0882	0.0847917778228738	0.275970534573733	0.291574564814133	0.146479286113079	1.22543983235874	1.1438267447076	0.756982964068985	0.633014439857375	1.26251056953555	1.72588548971907	1.35676079283217	1.59118056439332	2.36430915714806	2.33912353047462	1.53784356848229	1.5562375760665	2.91038026836624	2.17244369660693	1.62727715786565	2.06438122404467
PSHAa0883	0.297909730905813	0.346286556330532	0.195128758208946	0.294082454216795	1.09715279108499	0.949485337586198	1.19739768244966	0.85540388230776	0.959078672786045	1.47497177877336	0.915804561084683	1.00342252622121	1.47815734367173	1.58187597484244	1.11997057435856	1.07122820362049	1.79516645678431	2.21539340148444	1.40015992209485	1.08397274974921
PSHAa0884	0.47293729761995	0.313553363953183	0.321243555619781	0.181557220419105	1.01260028252801	1.32686217824837	1.08042113962573	1.06625772349255	1.26879618403537	1.61884621894844	1.08245380132309	1.41595744151276	1.50809304317441	1.28178785816756	1.24582786507596	1.24920243323955	1.76745160622343	1.3962079664158	1.31262945678962	1.46963884387051
PSHAa0885	0.969342896955669	0.454115238654814	0.303026522567203	0.40595318481471	0.940835881884166	1.23447320867393	1.00127290080055	1.01211827406078	1.58397326888009	1.51896531912848	1.18314479765723	1.08831680375172	1.16392280823508	1.19417325219102	1.16995661821784	1.4171160981405	1.62774434239754	1.02734469492381	1.31537040048128	1.38629877704025
PSHAa0886	1.62829556636587	1.03406620353404	0.455222818971945	1.02911312290066	1.67536588059366	2.39023461017703	2.44964220201539	2.599984497101	3.26031159461754	3.05867921241253	3.11163948598885	2.25492711094415	2.87532384831744	3.09072232345969	3.61557681129442	2.74901700702371	3.9416542726529	2.32576652142713	3.48424839802123	3.98663963571249
PSHAa0887	1.38787903572632	1.22146320116385	1.29864416101614	0.856280507650391	1.548888298749	1.88104273826874	1.51718713224039	1.8217554681591	2.12005943942364	2.39956638127819	1.70346643050161	1.94891406716828	1.99523334919012	1.87528031124008	2.31670968952422	2.64380640126167	2.64717028152194	2.46503759941235	2.25197352576362	2.20669175948946
PSHAa0888	2.80423962391324	2.20065254660353	2.83904831821802	1.81971380032266	4.18122235358248	3.94387653084474	3.85094503716044	4.38157458239108	4.14731496711115	5.24662724734553	4.90100370756696	4.24660339041823	4.59587807212046	4.72879765725864	4.53570863452803	4.9863122335192	5.18023511338957	4.19123199359642	4.83927528249549	4.67063365311101
PSHAa0889	1.94299757771765	1.67130195510719	2.86346163526807	2.10983925869297	3.01408532578555	3.60037208328843	2.88352597731639	3.41117905150576	3.64142505973269	4.36713647968835	3.50720577382697	3.89994235549109	3.29956098848294	3.59488406678579	3.5733127839835	3.49332967152304	3.46656274918649	3.99605742119822	3.88109382909277	3.45171639578189
PSHAa0890	1.19715010055676	1.14455180677809	1.5437457287259	1.55107337588264	3.99807787032558	4.17709211652914	3.91879370187991	3.90149446978365	4.16719929748628	5.68020777942309	4.07884417523867	4.49308180952791	4.40687546696903	4.79737319303892	4.00188591191665	4.58274379735308	4.57939644701273	5.57453096266622	3.93857934920206	3.72176974689072
PSHAa0891	2.2173103702571	2.88665879596954	4.1633246342221	2.62658922941345	4.94908561737693	4.97423386307037	5.82714447133169	5.45715420928391	7.85215235720707	6.27317583938052	8.01635927919655	10.0187887921879	8.96669880163832	8.90388652987438	7.90025614439664	8.23880523863198	6.53215814774054	8.69104383942912	7.75803499981362	6.89725808025703
PSHAa0892	1.5149031013036	1.60944844190377	1.47552317115454	1.53224588144583	3.13952560824596	3.65710171964229	3.32959973846924	3.60606919657503	4.75067082743643	4.87071992426199	3.55134565039878	4.72105082490006	4.20068905384638	4.6589092224277	3.71809099166772	4.03373843419124	5.2065472424282	5.18403362193467	3.73009061006715	3.41042369850341
PSHAa0893	0.90396777548693	1.29093478305659	1.35335422544919	1.30666181362235	2.56533091291854	2.68008185321861	2.23590479745163	3.09354361896869	2.96958949207589	4.0595077288592	3.03336505339886	3.92355961415907	3.66402619653528	3.55713837386099	2.91291681534944	2.70875054814236	3.32629882273338	3.75129408597394	3.33818615572614	3.45501292187248
PSHAa0894	0.223962131867281	0.400909415552522	0.102685524171868	0.11606955544963	0.769828158482248	0.627482344292309	0.460475586650717	0.720243161200181	1.18967430445667	1.15813439204076	0.988589801246812	1.01298628090023	2.0597196371509	1.24868137179689	1.11504109054577	1.4093210888816	1.6300659078203	1.7487593943077	1.51458902295096	1.04020534397199
PSHAa0895	0.288258662008077	0.298515371551706	0.12015014875543	0.181080692281522	0.491323397353452	0.543854630281932	0.538792694301547	0.632055907998112	0.843644006882662	0.807298639370614	0.665118547775857	0.504371792064914	0.897353143979045	1.21754627197519	0.782811524669774	0.769541100606113	0.953652731898016	1.10835085233714	0.814248731597941	0.314096040872212
PSHAa0896	0.614660953663806	0.507380248756245	0.38801165544279	0.554002225047591	1.25263794426971	1.22942298716436	0.973612911332969	0.992441206616287	1.20449602053322	1.56816958091263	1.15014855476695	1.32019586579304	1.21145419475849	1.22096817664749	1.08976591623882	1.06506348028595	1.1493678170846	0.999884545279854	0.960631966535989	1.10776444286469
PSHAa0897	1.45654909839829	1.5652953008698	1.03953194350538	0.925776908412862	2.87687227365849	3.07989682450329	2.45347492483135	3.14064507153401	3.40627363472566	3.38652112964717	2.91140104638037	2.88274926406053	2.70222174193147	2.72929937948856	2.99060413193708	2.73814833632557	3.47767176516597	3.12940325137433	2.91337064990063	2.63519056586431
PSHAa0898	1.85090928916027	1.88253964259689	2.40717931717764	2.09065890179576	4.08757420017451	5.09711029428938	4.50656945940146	4.53786204993602	5.070661398587	5.77644070359436	5.10630421938126	5.48066032874815	5.25853055525932	5.25074968467588	4.75946217545595	5.59960197347076	5.68181383362963	5.79023275387977	5.4973955729118	5.25292035199323
PSHAa0900	0.0747882534729842	0.152132633174425	0.21431276533623	0.129198022021086	0.379763543553628	0.504440446401949	0.283256478553563	0.365063859113944	0.210674023067047	0.740563679615259	0.33012234711298	0.575777236784216	0.859759376630966	0.716676464304496	0.744697105865627	0.392181861063308	1.05155068854332	1.03410954632493	0.820168583579156	0.672306694226476
PSHAa0901	0.17115826009103	0.247584993874721	0.0871946793825121	0.164266056569667	0.445700510456346	0.355214767092713	0.26753285362161	0.32763714414596	0.367346704711194	0.418477253877829	0.251836190511902	0.439235777775388	0.614009310435294	0.37552605731349	0.649254293113869	0.598357468022304	0.566246790939965	0.742473274268926	0.278076205480171	0.398901971907709
PSHAa0902	0.681306142835467	0.369572823518019	0.899262744872372	0.3209913636442	1.67736751247012	1.49964877891017	1.47452016574232	1.47016667244982	1.56194512316458	1.97621469922145	1.11636441978886	1.74840544296448	1.89872418164159	1.60671545102929	1.3215667799503	1.9487448555317	2.6296441645699	1.94791763177978	1.77355520322147	1.63940791804502
PSHAa0903	0.517020060689244	0.654397908867663	0.21949178498187	0.529280734631838	1.10698534913879	1.27170610901368	1.20184936897377	1.18763751905613	1.04800196251995	1.39050986256873	1.37353119825129	1.27152186820047	1.27396708061861	1.46799091652705	1.77053787499287	1.40580724650426	1.64711859019105	1.21484946703237	1.18998376194406	1.29103773991995
PSHAa0904	0.402951060752424	0.36429966867777	0.410557907406447	0.386725021072085	0.559623959317385	0.557511966289012	0.597542334322155	0.548510615012668	0.960921873310297	0.788163437796807	0.592887892460756	0.775556446184121	0.744670892191194	0.520050593747249	0.721798027658356	0.594779844895115	0.691233003389594	0.679768132271625	0.627386057767762	0.670799280113861
PSHAa0905	1.04002414985869	0.540151769382598	0.760924313095393	0.649855742413243	1.52122957912848	1.76806995662467	1.65223977469361	1.88071853576692	1.95906030188677	2.50766373043479	2.78376108195504	2.17208517101359	3.03095343843986	2.85301692088335	2.26634643540413	2.97056899018165	3.00149285238937	2.66373806011264	3.23559414621209	2.38704637444773
PSHAa0906	1.03018729203543	0.954655165010276	0.820027348019111	0.617939808677809	1.47544880933528	1.36594959161954	1.05286095578317	1.08461135422351	1.49705100533456	1.65294917025045	1.24736146955684	1.06024328344858	1.32988154798024	1.22984736285714	1.24154298849788	1.47059767506198	1.42008008619223	1.00084397192492	1.5429583091051	0.986107626169101
PSHAa0907	1.04784388030875	0.763522801834049	1.00388611131182	0.756488418412939	1.5638614401977	1.54173075995101	1.06620507199908	1.56274295727514	1.81256597719339	2.15089049073719	1.86391917319664	1.53515794041562	1.94326112503196	1.78026091412161	2.2691864685312	2.62437485974695	2.224836623759	1.57734865010531	2.17247035531383	1.38247276448278
PSHAa0908	1.37344631432251	1.50572976292185	0.861719789727259	0.899110474707994	2.2814238408097	2.62536254518157	2.44056903825101	2.52393513880178	3.30457776284143	3.16539321596338	2.69622622878276	2.44867903914747	2.39045432905824	2.21665352990791	2.52953928816899	2.78990884308112	2.8458561206016	2.61050958454132	2.43105283896109	1.92779515094408
PSHAa0909	2.87098607543283	2.58193771989103	1.73201690033367	2.1209153160953	4.81029400710074	4.39034521063008	4.55796280999884	5.24988008118858	6.14155600243128	6.60847309259397	5.94037552108453	5.96200663174122	6.78202248868482	6.0113755919683	5.4273409150528	6.33901214703917	5.62390399628229	5.13119122221656	6.07601243529318	4.30144010570175
PSHAa0910	1.8043792479476	1.99190526936304	1.76587195483765	1.47651956364935	2.81918997577809	2.85782330849004	2.18093888890842	2.64201163584197	3.12528109588365	3.0997700836147	2.30557070419505	2.75189663403585	2.71514560757714	2.25520143337953	2.73181531860029	2.96585978125619	2.58327906104155	2.91806435075837	2.25650376791634	2.30816771950402
PSHAa0911	39.3256478542485	66.8700541491991	50.7597597833909	94.3356496300086	64.7326931853264	67.5189973957974	43.6578338052848	43.9189790843275	89.212771144147	88.2538637195921	73.6021247269905	101.311823742835	132.902448146168	129.856279482774	235.354681253778	196.033303809212	278.517022765907	270.582894149494	201.232825483642	294.495486403294
PSHAa0912	12.7402958357689	14.2273725423004	12.740726467391	23.5250167929117	15.4878025687548	17.2673845114513	15.8616514964585	19.7467504031981	17.8396928740564	15.5907297221086	17.6098833575319	19.422993224992	18.7289919723952	20.3855769853658	20.5269606831656	19.020054281373	26.1280867889779	30.1357865837913	19.8407644168896	23.2757742397321
PSHAa0913	22.201664358341	26.4432732524486	21.3148873555814	30.9982486646806	40.3903965633307	42.4696506782954	42.7372852880675	40.2203822295802	40.7730064710178	43.6915383536284	47.0822991073438	48.9612661883275	43.6981861489475	44.1579077915283	40.7902909348629	40.09880334005	45.9243888866127	49.4739861281242	43.7557084096369	46.0872382687105
PSHAa0914	6637.5941281135	12166.5557341544	10661.1006137127	15632.3792734523	6278.00596577859	5669.8121173524	6007.48782514588	5743.20610592522	6606.38315321194	5956.06805176055	7616.43042843048	8821.88165978106	6732.13261778315	6661.43506571915	7462.01537230458	6342.49327041655	6451.96173241934	6770.45791626518	6519.01535174235	7878.79339466273
PSHAa0916	11.7607932472967	14.1736573521218	11.3599700138302	16.279748811854	17.0735945433808	20.2874927257429	18.030435143299	17.7576633771784	16.3535563642357	18.5345562012941	16.3094498650494	20.0224615458201	16.3864052288412	16.3375235291859	14.0977816409505	15.6592250246409	17.1992042454719	18.3747652807939	15.4643728543406	17.5719171630347
PSHAa0917	132.080820759591	138.614843695384	163.713660303909	162.948912433565	156.977869669996	160.851467382051	151.795669832946	165.858932977849	139.887291305383	152.635737038053	143.533257159783	148.603262626931	133.795879830519	152.415821476954	148.108214205995	163.175183166666	161.261263243529	183.638857556593	162.287758486479	182.650578929664
PSHAa0918	265.846059918617	279.299160788129	264.524700292553	271.130478148683	289.806460212776	303.357660778796	293.690149953426	304.449787678039	318.103833480957	320.396647500213	303.63325352019	337.411085170744	295.076331530073	276.51851388303	266.228745114904	266.545542067031	309.471546994228	288.793847436672	284.991544284462	289.223324619347
PSHAa0919	145.836346389784	152.024923270137	144.503382406668	158.623517526499	156.099175445494	155.648203986222	146.685176723187	170.098284002444	157.339185461613	143.903865677238	151.715565021514	160.073988763018	133.500509162825	138.199111533384	149.078253990719	149.948381486389	170.825646472319	166.74712284623	161.562275383979	190.126652360512
PSHAa0920	214.850079830807	216.636869640381	213.973761507426	218.08185669357	225.011227400082	237.073340531085	228.279890789104	199.504958739333	235.835888692191	232.849303819635	231.624905335876	237.222675151277	222.266507356178	218.192939283635	228.099756387543	216.643934018606	250.297883110095	232.980871538766	235.851281665071	251.353572071392
PSHAa0921	160.188348283078	162.448503028235	169.878277733999	160.318543423361	171.779405563934	179.551059613154	185.78824225534	166.084523258274	180.407004839944	187.715089493435	176.396025620038	189.355910993219	173.285336265328	164.303052952514	156.90457682413	157.237908375614	167.762717618366	169.875394257461	165.364982460347	150.151811949922
PSHAa0922	3.97502460371521	6.54729417433452	5.82914140456107	6.22749460109375	7.76958578430912	8.26630109590755	7.31426303421677	8.59492991775548	7.64195423545912	10.5352862814383	7.68975150549621	11.9716352028058	8.7228478176399	11.2718702918438	8.65332275336123	9.65434921809037	12.9376986808092	15.4457538620782	9.26556505506191	13.6953771786496
PSHAa0923	5.55470815559333	8.03503368138359	5.76840692776605	10.5390383655075	14.798401399246	16.6762044425857	15.8749468447148	15.0225447571442	19.7931400273833	19.9276659500845	19.2275075316535	21.9761481183091	20.1823079333522	20.2660229596155	18.3355293637498	16.7301089489831	20.9683636920826	22.3582692924688	16.7475460771982	21.3748292721588
PSHAa0924	151.278941340874	199.276906202681	205.043738235439	220.578514087456	267.652441956337	272.577998359339	282.227867336163	284.088707069893	335.586520866372	298.165043387953	299.285014427361	329.312449014412	374.685226936083	382.394594575014	336.927472031944	312.828763750411	310.206900835253	371.381651445844	287.580763284669	212.183794432159
PSHAa0925	110.395166443694	100.589179672217	78.5190278660611	109.843638933294	182.882789855844	191.364270359572	192.503176921255	154.722113673953	224.380689765228	208.568327317439	209.578752681869	201.468144175807	241.361197531663	236.87668637426	227.024895489424	231.455092278711	226.127225600244	245.093132826745	226.657434758924	236.259214391821
PSHAa0926	70.1543562904678	48.5586619733694	38.3210707399847	48.6731525574325	90.3472076404217	116.12316083951	116.349897725605	75.1455646895374	128.875729571856	125.287572158849	102.749642691338	103.834963517427	133.278501664217	121.901632074107	108.777761182927	130.33540226751	120.55086747142	125.749379832384	122.487828578695	118.990645029288
PSHAa0927	77.606142745796	70.2703032201014	63.0218799582711	78.032854238753	95.7869448773334	109.656062334393	103.395507799514	89.3991193842641	124.523917952491	132.120661707343	123.895593778522	137.501495870922	164.418146508375	159.573313976757	146.646515899781	153.523362871832	151.244756029062	156.353180144335	142.737470241027	155.219426608252
PSHAa0928	90.0204317809392	112.941782647881	100.207421930603	134.267468799779	151.239228090827	149.131240378169	156.792823921296	129.310123272891	211.411015119867	178.3504125597	194.021357751091	215.952011016779	270.018876355506	291.578203934497	274.060860084867	252.842515450888	272.506268139858	286.406801911207	244.281044684582	283.366339800293
PSHAa0929	1.92482081466384	3.78912435238539	3.77206460481716	5.25590087718243	3.39541744595164	4.28463085825192	3.86344623933331	4.42147141042745	4.14778520361481	5.3627157417413	3.22038660908022	4.57110461362563	4.70799483987939	5.62547265400476	4.9902843774591	5.7305379400146	7.6517853823381	8.98944437712883	4.70972118073634	7.11660467605871
PSHAa0930	16.1571809851005	18.184129257473	15.4390760567266	19.7208704937994	37.8899360144452	43.9989253250048	42.2560354971589	39.7852182448263	38.9389173721201	49.8745520246636	37.5926073858511	43.507559317418	46.2414892744504	50.4085701200544	42.3151878310281	42.6958640975383	49.0570231009442	58.3145269576197	41.8959528050178	46.5144313885124
PSHAa0931	130.661495560945	140.846012140455	129.79237592996	166.696027820697	214.301068908275	212.981437953375	265.203966127066	175.289103253632	194.473671521477	178.046285770617	189.226397955827	179.515694864654	166.851552799836	149.767647248699	152.739233434564	140.339610288367	120.446109192173	123.573931141807	143.344478888193	149.071909250274
PSHAa0932	154.48987005126	251.726938512105	225.690416857222	275.61328699639	226.948483089372	224.046574164944	242.599799087428	225.068277717806	268.803587139303	251.28490992425	264.1491892463	310.382742835717	274.958030540151	276.848547854468	266.233740899681	247.253210280944	252.416695037792	258.115351094458	240.888290157142	270.622877374888
PSHAa0933	199.923086526776	262.896712965585	275.936130653371	291.673130282133	221.991091842271	218.396182607988	228.267072914785	207.632075535283	232.380316913218	222.192896587806	219.548466709173	260.515258037648	233.66005186124	225.750307664742	225.707794708193	214.462463014033	246.944102255498	253.570708817194	215.548194844117	221.294645623315
PSHAa0934	60.5084350075822	81.3495057147547	98.3316019875672	89.0203414877373	52.458869117858	62.1531742224175	55.7628803444435	65.4604730095436	59.2642674153731	69.0181022680489	62.2192359307122	79.8944846126695	68.4049262740336	70.7045625020741	63.4014360654595	67.097828243146	75.2649217180931	82.3512697980358	67.749109581926	81.1118791651575
PSHAa0935	45.1086250836224	47.1370207427925	38.5475119620718	35.6765341612245	206.146578941822	209.487694391257	174.512899526116	198.110666281373	276.102724473401	291.761374812139	286.723144666263	281.10567588351	358.873627660237	352.220751726539	368.881118981589	410.04288263793	401.294501693659	346.615729050053	368.068428568226	411.377336857948
PSHAa0936	49.4156012354318	62.7714782264387	50.8224644251576	76.7256275538636	131.945501794599	144.155314134062	149.864492271938	142.593812885847	110.086272084925	120.974957272035	115.10442776178	135.232282260032	121.067515207179	127.403487038384	111.131550030308	111.18799405784	130.974818630879	139.878661258149	114.442985866804	133.343362781367
PSHAa0937	133.914485588906	195.824893894967	205.639417644861	217.394719951632	226.953036295679	224.749736513665	234.764940083546	214.427118683266	215.100868468862	198.977376266189	199.920926365277	215.622779066853	184.69184380059	196.055446349668	187.519608655348	183.551307208639	196.067389815404	219.558594767943	189.102730294185	219.686976919369
PSHAa0938	28.0517152040444	36.475479483231	41.9561959712906	42.6728802438958	34.0840529477459	40.4130275799925	39.9632041825558	38.5996951872995	29.2845265826095	34.0997320416406	31.6469680895941	37.6101625388176	29.603422154784	30.3689119229163	29.4818741426076	28.6774160205998	28.4268966582768	31.8540983820539	29.0207905729485	31.9088934156944
PSHAa0939	55.020632444137	86.6639429694647	90.2525997492269	100.832585318783	75.7243149379602	78.3775084743041	82.1933286328179	66.632995593182	76.8326578110309	77.2277924534832	74.2784038494314	94.6418558737697	74.478678607651	76.4609756664214	74.4281679393764	71.8232139035262	76.1284681792164	81.0012027915683	72.0087245276604	80.0428298893759
PSHAa0940	43.7068213449298	71.9995055271923	68.1073205195443	96.4044062144747	89.5456195118663	97.1986644273631	89.007399095718	85.8387637785218	98.8678030088219	99.1968918563225	93.1822546313554	122.070489108793	95.7845752057915	111.103174397294	98.4420410309646	100.382012780499	131.345603336829	151.836820918558	97.0549783550131	132.111532414534
PSHAa0941	4.78411108934996	4.40043641457023	8.10638034884292	7.18663997492292	5.84981919973954	4.96437304704226	5.6271934355507	9.07827920237764	4.68749701324179	7.09449719464756	5.50891666744786	5.60483153932135	4.07013747447638	7.00659831200721	4.14237765137755	5.67193016562809	4.12888285060391	6.42896780454214	7.2234639314185	9.66090713213983
PSHAa0942	134.148785774956	168.408066899556	142.604242454584	156.636440236609	129.091006560685	140.768627032441	136.195219800537	141.962236357321	141.115366419565	146.931718549046	145.772566493961	162.193477902624	130.480520284012	120.386432751029	124.618923646539	130.302210041405	135.753117074968	129.340006455107	128.407334097839	145.773504327949
PSHAa0944	8411.71532405706	8298.58976445007	9057.45719318629	8137.24698192845	5998.26622459314	5901.89454884344	5816.41235288031	7631.91974507523	4758.24149581491	4719.35402874334	5251.16748842385	4522.09173227826	5281.52855216207	5101.95704895012	5497.62235810359	5630.41107384496	5475.20943602933	5070.15252103203	5743.20570302765	5082.07948232118
PSHAa0945	12084.4597114177	10756.9703848159	11472.129541794	10222.4590479118	8403.56116680328	8387.6964569767	8104.56954494998	9572.20034735539	6444.7586867347	6914.76082373646	6757.50166710667	5639.75716868951	6448.13048101934	6489.63179939303	7220.05825801031	7229.13873107774	6856.56459948235	6307.7618129404	7346.71109291922	6764.40251522789
PSHAa0946	9280.23718646578	7485.23457779119	7379.0628979261	7285.39771330061	5878.29289597469	6379.13916328852	6395.44987106879	6437.76018634099	4621.31853054413	5180.10186383432	4808.39123637648	4388.15821794899	4847.1675789257	4396.40025145697	4843.24110053221	4869.3386793892	4913.89096424242	4295.80161212582	5091.48876341878	4875.98501466426
PSHAa0947	7412.11016288592	7121.25821344327	7607.53843440552	6947.77928361155	4898.42242069926	5048.76197775351	4801.45374144259	5876.53875663541	4328.38960178564	4612.94674991432	4785.49411937251	4472.80277048015	4675.32950341106	4405.34737245887	4912.50054780556	4888.5305117254	4930.58385498487	4434.01790641959	4993.66819539189	4866.96518022912
PSHAa0948	193.232242047214	216.766903775819	186.983128108612	249.712013726493	401.255305492071	379.778813486554	435.735272337653	400.345975364346	415.419474629194	416.982692256836	426.582818854676	427.585879257711	390.889553371081	381.326941787561	347.360140013303	326.079679002071	301.264705473836	347.839370088174	331.274345105251	324.257500273719
PSHAa0949	30.3150147281022	34.2596278700383	37.4108427398958	36.090939996979	23.0317727930434	24.2865232549122	24.5521514462798	23.2399920434232	26.8562477818745	28.6118666775557	25.1665757035005	25.6586418142769	22.0409200549344	23.3503781958086	22.9433584704418	19.6738254411197	24.8192138575957	25.0254723836528	21.6827418781455	20.9257180171077
PSHAa0950	27.1984246638906	42.8838286130797	37.2268663484389	45.920151288042	50.653606863645	51.2513835111439	43.9774869045934	46.758904494279	60.4756388063067	59.549583794005	53.7910886091604	70.9163044765857	60.7152231537408	61.2181740744697	60.7684760876963	56.1175053522355	84.9505781905862	77.8943540165577	59.1773433510401	76.5350173471634
PSHAa0951	4.84606997487346	7.87721330349622	7.68533556226347	10.8755269833275	12.5155706282843	14.7760132089347	12.6551988539938	13.3302280001318	13.1969425790736	15.8068026891727	12.0934883845459	17.8291991120699	12.7408292751561	16.8417958325118	12.1265272811034	13.7156740093543	17.359243722508	19.6360690782628	12.0930331214677	17.4967183904832
PSHAa0952	68.0283273706959	68.234029229436	67.2512154811928	73.0459698362986	74.5995180621969	76.9946902075961	92.1696656094091	73.6021740483921	67.8191057234983	70.8406308758612	76.2987749179456	68.8252869874112	67.3490225259861	66.2105548486081	64.3210702619458	59.8357468022304	51.5378284898077	56.2778944592138	67.947477070454	64.4123624850974
PSHAa0953	40.7007483695518	63.6592768574397	48.5288420497752	79.0766024781683	104.337758841256	108.020228353604	104.735907196506	115.048977501745	121.106480210968	110.450553892345	105.963861581511	119.394725249806	93.3062335132421	119.836991819158	93.8292193070812	113.066673465635	98.2809491651947	136.41171376126	95.2325529526098	128.008296722843
PSHAa0954	8.73897793841235	13.0553601701109	12.3071932239416	15.1316033917116	14.032313422999	16.9532416761914	13.8246731631916	15.5076283205532	17.2994345286408	17.386854370106	15.9688427352339	20.461543885212	18.8573986082471	20.8406044185589	19.7806338165062	20.0027018949239	24.4544708960369	27.8737029322078	19.1451420275444	25.2942313144935
PSHAa0955	62.3446343186913	58.5149663065065	48.9146935268929	54.7449661215676	42.9637707537775	46.6926846728472	45.3317822619902	39.2973989912042	45.5234914791312	45.2014173408061	45.280675693489	47.7255111347372	47.1864192792102	46.8695268801738	47.0900247210576	53.9717225518854	51.7520065948229	58.7803078239744	48.8756380696251	49.1439360307392
PSHAa0956	381.417741866029	529.675330370734	422.885972539609	523.895813360517	432.2230201674	426.155576002231	418.976389965509	409.397670652068	547.50144733757	487.251517573069	525.740591487424	554.38904898937	432.028205086247	438.529575422376	444.862887422039	450.740891774667	525.783640120491	464.830227004368	443.777603226547	548.845478217318
PSHAa0957	90.7888531665125	103.863505068479	113.815440413145	117.62105942506	94.312008719655	89.0558761701056	99.5993400747812	88.7334556956993	78.4685583616706	73.6207707064447	81.306690179959	75.326978854804	70.7276063132276	70.4549388997816	71.596307367103	65.4607288752956	56.4426210286238	61.8046110172571	67.5125158832311	64.1008750392236
PSHAa0958	31.7379555135684	44.5827200269856	44.0087715393358	53.0764298015499	92.4607184771194	94.570377423644	94.9482683631357	86.0680356586517	101.785649430393	96.6100468223914	109.789182502692	122.553326903307	109.11202977934	109.417496909866	103.837689925165	99.3960253171708	105.765025603549	112.328789859215	102.523336105738	111.250061536181
PSHAa0959	23.0037657562999	30.9203431533398	33.5589935235656	37.2105380389187	61.1937998871616	63.5514151678191	67.1141318331246	62.0373383649202	63.8143989389265	62.3208046843194	65.770728614952	74.434002848438	64.9468256250378	71.692600074819	64.5101746580264	65.2965196252945	73.7812339431675	76.0565783925801	62.7403198125285	68.0801053940334
PSHAa0960	24.4247712861102	33.1996660794569	31.7511002156095	35.31321027775	67.4620704795128	69.7409308822165	69.511906856844	63.5717575404714	80.6337361590456	76.3368231832654	83.7382108259693	100.052226263463	80.9774374326565	80.7665532995108	74.7224241505217	73.6253539024609	80.8384759004427	76.3730293132792	69.0148693070233	79.2320859298765
PSHAa0961	23.3160448726977	29.286950277702	30.9937134525944	32.4528292101474	55.3365955199419	56.0063062896727	56.927890628122	55.6971508140153	58.7658503707427	62.3674911063661	57.867593834051	72.4503073779084	57.263820152356	57.2030255517059	52.713718190907	52.4213635077434	54.2452056983977	57.7440755727487	51.4795612486141	54.3522532314314
PSHAa0962	21.686507627885	33.1766402796121	29.6747105479657	35.6562299770009	40.5545275149849	44.3943405035792	43.0086508420994	40.7441931961093	45.910576368465	48.9832718693457	46.6525904393404	66.2477770179421	50.4597976551717	46.4394807334268	43.2362918002375	42.6567380220431	48.7146759587818	48.8126604311985	40.0078262797045	49.8374611200618
PSHAa0963	21.2414148948097	37.4996424694323	30.7642517982653	36.3637359099787	39.5978544908124	40.2640394598819	38.6694509266968	44.2133995594817	45.9800562852552	40.3712431412381	45.3575934524125	61.8044294164797	45.3904732176629	48.6331184281702	49.2503886661479	45.2789320559889	56.5105164345328	54.7623937170797	47.9345071946666	64.6837010898734
PSHAa0964	38.0269338119232	63.4776047012085	57.1774579149469	57.1943680221348	65.0580354418043	68.890084858042	60.0927077274513	67.1574173157534	72.2224053178462	73.6140631208011	68.5539937869859	96.5821020451185	72.9804788725973	75.2384897978062	67.3221785242026	72.3475903165921	88.5850385268137	82.1770091559075	70.4522603448426	76.5214666087393
PSHAa0965	81.6179621537637	113.728691371094	96.8456072195017	112.009346889489	152.568506325145	161.99913355984	150.837037763648	138.903069584056	178.758104868396	167.820431682269	148.80605795927	206.738884812624	165.956023802395	164.676794838548	145.490801431527	146.079128372565	182.114254045117	177.479718999648	135.5930556076	141.582034877547
PSHAa0966	40.5212462662499	42.2111152486314	40.5646621497555	41.6495959462708	137.775894434578	144.334244580452	125.595521027485	130.867279140743	196.455709065331	198.974354218562	192.055132978888	202.996363232215	245.053345715192	243.038036105044	226.0825700067	222.427589067121	291.396169832952	276.913129927422	232.520662991262	236.943203733348
PSHAa0967	29.9815824361273	33.9330135577641	34.2614543644967	33.9600748746472	88.4257731933625	94.7694643766908	81.4058748114532	89.824564385623	133.879540094964	134.096964024562	135.160142143932	144.680223654844	172.91297605135	160.323631387174	160.072091296331	162.466307643349	187.890262079256	169.130807458773	160.048243179553	170.692777894611
PSHAa0968	59.7933055276269	108.739361380372	71.9469051381609	125.71034484632	231.096484447972	245.411584015083	243.7945110399	278.116685463623	322.399868593951	308.349164381774	318.784547396961	387.940634524012	282.800743692893	298.641074381354	254.184387342116	267.026062640092	308.774831487305	314.312884646391	254.899436249128	322.105591629493
PSHAa0969	246.696637504942	286.939699932331	264.032577548903	330.635695070055	479.121555434766	475.637955179068	534.8273525962	437.94260399545	542.035743539198	512.346567086504	482.28703435355	498.079709870461	417.032547384811	425.599738315557	381.25599702439	362.161436611111	345.324747505054	377.409041157332	352.639034178635	327.463998573276
PSHAa0970	23.3308510318815	35.3151598060672	43.8501593157543	40.0080988294678	25.0610811077043	27.5922123636593	25.1541347799462	20.4913952696099	23.0577909046062	24.1595115640808	27.9232030394694	33.8436072330155	24.5047452071568	27.4983453126767	25.9889967523835	29.326712672399	27.9515436965282	30.4181222222504	31.6687946640594	28.6582280075448
PSHAa0971	3.21000801907604	7.08513043724083	7.03744197233578	9.35697337754931	8.68177158394456	11.4018339412643	10.5247232965759	12.4928309434516	8.84937668638615	11.9999048465078	9.2181724575772	14.6787289094422	11.3783355384031	13.6628399227335	10.4235185500612	11.8411095390223	11.4986183156508	14.3689568669146	9.50877268600778	14.7929833262892
PSHAa0972	16.3470560462548	26.3138614151876	25.7633379473714	30.3089876871152	38.2397288855541	42.3536030671992	37.2374307579417	42.3794575054264	45.0231862538328	46.8702592670685	42.4110379747577	53.9341168323972	49.032974554801	55.5154486286255	48.3585265717713	49.4144824170091	63.1285919990732	68.9010585898395	46.6550574506215	58.1945678811375
PSHAa0973	58.3579906145005	60.7393092449666	70.7692797908881	68.4409919107145	62.9326343814139	72.4181196216241	63.6135811181507	59.1226840331923	78.041505681075	90.9002504590056	82.5050370054691	93.2766690756217	85.8152349758758	82.6882469177261	70.6803556536784	76.414069952459	94.2825897038214	94.4896989669056	88.6144566894134	82.1919804850727
PSHAa0974	46.3553621079872	59.0335469770038	61.1452689169866	57.9859179690924	52.2955265602112	54.2689227502756	45.8921741212455	48.2718725708381	66.8111819193483	70.2518689947405	68.2056349303069	75.6766642125512	74.4253709618538	71.2947264693699	63.369924234135	66.4176789504758	87.5323164328029	91.6490447925706	76.6447541354721	90.3228036391027
PSHAa0975	28.9856498767416	31.516144288873	19.6929250769236	43.9862353952006	323.844705002239	326.051988526122	352.848511287353	303.549652919979	253.201428421169	225.699594653274	184.027901451478	213.674147401021	75.439085925689	73.9981624211133	63.1097500430672	58.155660145496	136.821094771171	130.911837698933	98.2010324752835	101.613649528654
PSHAa0976	36.4334544078582	34.6488922590269	23.0056675755727	41.2308897827466	303.422243214716	314.03831657851	292.388820752617	308.803654761541	230.707229345144	220.702084068573	173.781391693163	201.705564269373	75.0490992625265	70.2094321435058	61.3165059384315	64.1501210296316	151.162835784618	123.807459760376	106.075683953389	106.17871033434
PSHAa0977	43.7882332785864	40.3053454308376	29.1023478866889	55.6038484657696	408.482220407929	438.204385546406	399.960024969698	380.864106309191	297.852810951866	288.640102026333	222.391747597401	265.218317169949	91.6410334459424	87.5513439982416	75.6792264585251	75.4758034728306	192.007241153943	169.497311786599	130.516195830839	125.845604378423
PSHAa0978	17.0031997723509	24.2232445576089	16.949525551742	31.1519880115103	217.017452928201	224.699853957796	218.800666854082	217.824641693622	133.58123486174	139.529921445248	102.722738016269	143.784524227022	32.4363813817434	29.5566173485196	23.8102151726626	23.8179416410764	74.8567839541821	77.5551690988652	47.7994685484431	47.3798931718607
PSHAa0979	9.59312741333068	13.0294347871293	14.2102193672165	13.640274542204	23.4338655303683	25.2310563038723	24.1158303153711	24.0279346843185	21.559219712471	23.2609792863632	21.4167787662792	22.2453402558431	15.8834633150298	15.8999799602702	13.4623993358041	16.1364139796481	16.5704611077452	17.6760977331092	14.2968780810897	16.528781818238
PSHAa0980	6.43620578980804	12.9383612556078	13.638929399621	17.1918754763053	8.90113334353048	10.6447906684895	8.25240415423773	10.3325798528516	7.54526682211959	11.1675166409299	8.43546647525422	13.1684480369754	9.9129675434701	11.7060214634798	10.4633343554375	10.9288295215703	12.7042549249351	15.4849518198016	9.85261203395852	15.2343385804407
PSHAa0981	51.2366047582556	78.3489073995843	72.6012022872423	90.9550245047557	64.2786457520787	74.017701591577	68.1490936226377	65.4572825368024	64.7409243048528	70.6283744687086	64.1255319590275	86.4302367808392	68.5327495702347	79.1859250417934	67.9714819587982	72.7055566381515	76.6481678063361	88.0020972620912	68.8836252582118	92.3840411718077
PSHAa0982	93.2929470555591	100.035260392764	84.4552743484358	90.1750376318671	162.223863155225	179.691605664622	165.934198556423	169.127345050318	224.856617613047	249.600981860059	217.175046376608	232.619776828304	229.599284442548	223.115517113019	186.3025646233	196.658021308293	230.393135036194	243.276629154259	200.085681473257	192.331545679833
PSHAa0983	81.1996247831329	95.1365651314981	73.2004102496191	84.221917518331	96.1282960564917	100.29879134637	92.2510909251994	92.3551466714079	105.360331356366	113.004594359887	101.406919390456	113.322847349269	112.079045422956	114.06838078002	102.904018853598	110.121592052388	118.91082241879	111.361825848097	105.522251971324	107.588989004734
PSHAa0984	1.55006339047432	2.37410268099047	2.29931175084022	2.36273095065959	2.63553498192223	2.50731884686827	2.41738063203931	2.40865663047943	4.77005566905231	5.21663426066882	3.87385007665283	5.17706553142794	4.37121613697189	4.0245741839399	4.79899720081313	5.73767435089881	5.42976374873939	4.44975421222815	4.74967491380943	5.87424136713408
PSHAa0985	12.6693850982785	18.7326270445429	13.8718808108542	20.2940912928221	32.0188967561501	37.8950412928868	34.8374429964548	36.8126393493543	38.2761525594257	42.2080973127309	38.995409175353	48.2461351254082	41.9039153622227	43.9285160627411	39.2718920195534	34.5075471615136	49.06958312034	54.484733128207	37.5862058632422	45.329769534967
PSHAa0986	35.203127902798	38.1265248915833	44.0006544311796	39.176268455356	40.4536233467748	42.8567756376274	43.9124235750411	43.6750958396736	32.7810518306131	40.2189499750138	38.0851098128616	39.5431126652481	41.4654438735464	40.7155495088381	41.9578633692909	47.4419707272197	37.1152285126489	47.884388739892	41.504379495743	41.4022804777857
PSHAa0987	49.1301811850733	47.4075302172672	52.2092805585198	48.1085926213674	66.1988508542523	70.8040197187045	75.0480872322987	69.1123374915962	63.2767053574831	70.5242076111935	62.154414059636	64.6440660050875	59.4422588649089	61.7646755173816	56.7248332324449	63.0153593565193	58.0635722847259	63.7768172670557	57.8013502786908	57.4204183777465
PSHAa0988	199.74514726886	274.93188183452	217.649809922302	337.327813804746	340.731287205839	290.092059792382	341.805960536141	265.276874376846	327.46732381338	296.862057392924	339.749915199694	321.207800217107	270.079522306345	273.832797728703	275.699441399736	238.617705429501	256.841536839991	271.480852898407	237.897353745167	281.588528351215
PSHAa0989	61.4603474471761	84.075571757124	83.9935251024825	93.5002182855653	151.132861072962	160.24487939933	169.608528517082	162.306022703583	189.307398658171	187.896219755082	200.187989352866	228.217295968511	182.402844710917	160.926302866862	148.809174387717	140.469158383085	162.643311604337	158.101635523417	143.706959339166	157.82392445738
PSHAa0990	634.088669788438	692.0376974904	872.695018438741	753.859110018131	508.769140345875	522.949740220322	541.797134189074	544.355832411588	412.297034591732	411.948443207532	401.148393149978	434.917615230366	423.681510424197	439.269963735368	451.547952725143	446.377366448549	404.49660964511	446.600182828416	428.500401498701	415.680112280179
PSHAa0991	120.46880494789	200.883333017292	148.96448433481	277.737675684854	292.219105271315	271.616614919674	286.400610079496	260.230680998314	417.571705688025	337.138721095824	431.915823888878	512.259073767632	373.028873326155	387.379359670539	379.001679303658	334.17771645631	385.781044038682	402.128912745185	324.730625886302	416.723637953016
PSHAa0992	129.018960007582	259.74566376725	217.168026438535	231.068200090571	464.895945370431	586.781344519185	420.863600876631	586.82065327996	819.666357933683	902.939738425967	874.097913676518	970.630435634043	1649.66504705414	1827.71781172471	1784.00874277265	1794.51340045329	1504.78956148617	1715.26135590432	1429.55368793322	1757.82951353837
PSHAa0993	167.933585596913	282.757259505396	244.624086496341	240.865233957731	508.674861354531	655.73473423868	450.054351397909	608.461111137881	832.57874560629	975.147003378289	874.962541853023	913.828107029262	1674.56041707739	1849.9499746074	1736.72035728415	1848.74793104701	1485.34863326583	1787.79018787437	1473.60710025039	1661.62571678204
PSHAa0994	1.14650440731363	1.83088146428203	1.49839536768885	1.9806065095087	1.20537163162695	2.04584594340441	1.61170356737473	1.6121660290934	1.53504639565273	1.62688758550379	1.5016793663144	2.33040553378093	1.62491000268857	2.07847222169364	1.73758091162558	1.9553536060613	2.39278465263588	2.54483153004549	2.017193980916	2.61675070110096
PSHAa0995	555.945521085873	412.056069401277	387.49059062649	383.512928544122	459.788142277044	446.026699215795	471.911006005938	391.372205068942	391.071179390458	375.687954668821	332.565737955656	287.532567909655	306.112645256854	299.478782212203	306.828349330271	334.669544614436	323.76918227716	311.966160313534	353.596386725833	343.81830255163
PSHAa0996	569.991514328423	450.959487727887	443.851601975181	368.680863289908	417.07983780635	427.61831076324	382.820334418422	479.410661547841	398.265256575367	418.979761587622	369.025140516343	345.47726512935	321.47297960514	315.755477379278	356.561087841819	383.922757000569	386.188726844789	329.328565293171	403.485281388121	386.69408133982
PSHAa0997	831.606438119186	645.726503967092	648.782911280504	539.722065605414	693.152260965629	717.628605397155	648.259453331453	682.879154691235	643.642178501373	709.697502049289	625.496757503068	576.575221284022	578.16761862998	553.341423964388	594.509057214246	649.349071547187	636.944855188902	558.462833680512	667.691612623955	597.490669764395
PSHAa0998	271.071894419168	232.722157211179	225.910514945166	214.334350612101	202.533740293204	180.96218968001	185.760407939651	178.316515701439	173.19631821498	159.612455594677	156.930672800031	135.508812816392	126.239383908359	128.650809281986	141.172230358947	146.178729437849	131.959095905301	118.942671718561	154.141116650227	151.632612071418
PSHAa0999	260.815065635469	250.832287932156	234.295922245892	222.7483697754	164.507949966491	161.042218008781	165.386677056369	162.005008805505	150.575280192978	150.399808670143	152.514846215579	141.686267275858	125.185375335928	116.858097912388	126.819820484301	131.281957856232	123.622512600285	111.749227981702	140.496987942194	136.17365281886
PSHAa1000	2653.8632596632	4045.33113684884	3837.17366243589	4676.71264271452	3145.32286191035	2552.87688483427	2761.36632160478	2718.75900573808	2310.63979165748	2482.52102338189	2431.91023888265	2520.83474808882	2256.09687191161	2502.57979857864	2803.17753504585	2434.98865286078	2207.391842707	2491.08351401198	2419.82508409656	2879.61995055124
PSHAa1001	763.618408913365	857.287424220709	922.649720629744	868.048754675638	869.725706420562	862.110314660396	911.116199519284	899.242727745542	813.763592496369	826.296968802389	821.517845836157	821.856160805474	889.081902021039	871.257442419016	873.389792997341	838.028810693452	722.49623616259	718.85263021011	783.411612315509	761.732022790368
PSHAa1002	39.0234118370667	48.1141111388089	43.5787189596111	56.8383006672719	102.190463469001	106.790316511595	104.37097911077	100.436830691213	113.061268669535	112.623644201018	112.625346447254	115.872094921277	115.651241131249	119.471554596695	104.253656868708	105.388378265849	125.68482420707	141.759472318833	108.494852095445	124.855635711717
PSHAa1003	3.56376875924274	5.8225779809488	5.98905434325275	6.91683437859476	9.53895432646189	10.7994819512746	9.01887384755839	12.7849306532496	11.198798325151	14.5592235724134	13.5842740349184	15.2213123715358	12.7104975738768	13.9027006638157	12.7644206517339	11.7042192443783	15.0077141156763	16.7451110411103	12.6121913801667	17.5072697781594
PSHAa1004	36.7912268027374	52.694668371964	51.9885002989167	63.9178523844147	47.8172900201568	53.3544864542588	54.7111540559044	49.9161604160291	35.6119298263478	37.7052951929231	34.088723838804	43.2865980630969	34.6253242456171	34.3787839318524	31.5468424903313	30.3786429413186	35.7974537501022	38.5195130258572	32.0159259454667	34.6467507835313
PSHAa1005	41.3505253963882	57.963042044249	58.5611423194003	71.8183285788284	55.824361593947	56.8841931230086	67.8123859096196	58.2953045771407	47.0317426077772	44.944317107531	44.341558906325	49.2732443017262	41.0008497428858	40.5964132389854	37.4456689747077	37.1221773639256	40.3222004139245	45.7191162301535	37.1281722931562	38.6061063949142
PSHAa1006	36.1656914656199	47.0903149399575	41.2155799503774	56.8867322471156	44.68022750669	51.9728923396749	51.6232864890389	49.7647057549758	39.5693786860339	43.7614933171022	34.7772304671011	44.4206255155179	33.7201633350159	34.49069011998	33.5166294195649	33.2245511248597	35.6003874000654	38.4002739905622	32.619993245444	36.5013711110342
PSHAa1007	35.2676846041632	51.6331345085049	46.5458538028382	70.0965555763004	63.8823539474044	62.1754703490691	62.8901857394084	57.5860994180671	53.071661279987	45.8051070679941	47.4835727679275	56.8549809132651	46.4724651936482	47.6001532261941	46.634869934485	44.8675072803416	51.8164526897929	56.6638010738121	46.1893137484262	56.7932961403117
PSHAa1008	47.3230319489603	68.5546971306223	46.9400725207436	91.1554483064573	88.0493232707595	85.5666303113927	96.8630352564087	81.9904848330565	82.0498680597183	73.709945670256	73.1791656444127	89.7130231519626	74.1400506503133	74.7993215515909	74.619994654661	68.3810625630198	78.48458851086	85.0319357438952	71.6834456273814	84.7110600194346
PSHAa1009	41.2216258788975	56.052320754217	42.2059352330245	77.6768746225711	66.6970267420489	70.38164933087	81.8799404701164	67.2120879037014	69.691662064003	58.4309995441117	66.5311921742437	73.7900530925851	59.3324599622758	50.7594670711601	53.528944379069	49.4387553365946	55.804759095295	62.119605726179	52.8788529038091	64.8670379849923
PSHAa1010	6.47978180004122	8.61056682326398	10.1961520245679	11.5913547982628	19.8887862192885	24.5881189587026	23.0688999090594	23.5599290481302	27.2177245930169	32.2294981817199	27.9676952164596	32.617979465175	28.3221547763103	28.7701414877271	28.3612426427429	29.9178734011152	32.282663148347	36.3003566552852	26.5602020859337	31.0780482145839
PSHAa1011	7.05327152744769	6.8362146641861	8.54331216901784	7.39782351826438	18.6138503476426	20.4348655527327	17.9268452671649	17.6825834770968	23.1005768086741	25.5061979399101	21.5680055932435	23.9208876916717	22.4781768626024	21.7037380696806	21.7631595219301	22.5027875329255	24.0208085104888	25.6592256753437	22.3708345403822	21.6678720270439
PSHAa1012	7.82522419837018	11.5836286528674	9.8341024728506	13.6810823318646	22.7585034021972	24.8004644399598	20.5575882563348	19.9784405885037	32.9319903479877	27.9552882238146	28.767053041536	28.3530531127143	27.4417200828719	29.8415245094768	26.9564680834282	28.5759480124911	30.5669891867183	29.2164810917615	25.2449671317205	29.6633902622588
PSHAa1013	8.97806894017546	14.6103935338861	11.0007240848867	16.312001431453	22.8551075710754	21.6846224097296	22.0271906760905	26.3125644445903	27.5332050478787	26.5684396066621	29.5517080145265	29.3462275945862	26.8818382035184	29.6670722433024	31.0471893073347	29.2221089034149	28.0379951715428	34.1199564265541	28.1511739995551	37.1071601774613
PSHAa1014	5.10200526345771	6.13123215963342	4.31860440337914	6.64425205228723	19.2541218943209	16.0456356073392	16.4781211546692	15.4159458153583	72.7762339522176	66.9292188174298	78.6493134283437	76.292181330385	214.33497530686	212.705190135495	219.065901671233	208.272617112323	205.794947113434	230.472430728869	211.037049515722	231.791210681042
PSHAa1015	7.92773125552659	10.09098626273	6.6578484552095	12.4749222206209	24.0369929381331	24.3535281553016	22.5087737422028	21.7265669093646	99.3092359139636	85.7557603686553	95.7130961875768	92.0793752888508	283.373722279582	319.012199007329	287.956656682014	282.690975163525	267.987868039197	324.449000821084	238.582334020834	248.25532508761
PSHAa1016	16.485592105667	36.7778871715065	28.2115343467256	45.7270859799747	40.1475963682383	39.5945142518396	36.767820177961	36.890926501706	129.568023754723	104.911274344256	124.527139552542	136.824924089479	416.100565995306	425.497736144092	416.494741665416	368.523262281954	354.635829338693	394.20510543004	309.521450809179	369.680083267959
PSHAa1017	33.1689559045952	43.7045364683786	40.2216751794254	49.0640735245807	79.8399270130744	85.1871700149548	78.8590831803796	72.047147809372	120.789258929229	119.256111433625	118.512939506387	145.914420526254	119.344287583913	108.804252430049	95.3191499358786	90.8105843725766	124.564301190282	118.132774319259	104.881082578163	110.980401240512
PSHAa1018	105.06419696313	155.792727905609	128.010180453301	211.088755748782	132.606780185634	102.014840712005	121.30251288685	100.03899830147	115.660416441495	95.2188960771702	112.329653665394	116.384846190092	100.271838701744	92.5182336625162	108.845739124063	89.8162098966534	97.4347250100672	99.4430078377097	90.8619818900297	106.297361237959
PSHAa1019	286.714719829229	380.124745615103	359.022962892735	357.112704743527	341.060961425459	352.845134902911	351.332801673114	332.472479891603	401.341343090825	388.327377115284	383.588055897803	466.574222234076	378.198017680153	353.802544458232	344.022777560741	340.578043456702	379.315261812303	346.487527992166	337.932829114455	368.15758417648
PSHAa1020	297.004140069905	412.207213672547	351.566143153494	371.063940879787	315.971857540466	310.548489590328	296.136871323143	288.438596081024	323.069144399846	316.849924602923	297.88644338068	361.181180971888	297.911624395211	284.985070699711	297.714702697561	310.930547988772	367.573848466219	318.282355465621	306.288377935089	317.960913289376
PSHAa1021	389.911787751337	545.683338006031	389.161145481481	538.842890781631	453.396058838326	441.187885556974	439.876496354818	423.080122767376	526.849612916878	451.057890797319	549.63663776779	608.812585191032	522.090296186431	489.818755724047	561.626371808558	534.611591482997	631.016076904046	585.788266749345	532.25523705189	723.009824082723
PSHAa1022	194.204612705513	257.01179783862	245.483386903001	317.39860332927	220.736083990554	213.59294375042	237.77626026415	197.826537608222	214.469830179622	186.610090134751	231.251342824424	245.687284500948	227.801709792448	223.034481210038	223.86444804079	210.835687087968	231.141702029222	238.247416200546	215.255760038035	231.992537617435
PSHAa1023	19.270403154841	35.1994913743602	35.0485260368775	39.9139827263075	29.4939185649103	35.8355616522734	30.1890200264699	33.1428120456856	29.9113546487512	32.1275557906945	27.2326555101805	42.4827070885045	30.3967726306537	32.6615330064127	28.0762123153085	30.4187142162988	34.6411441527773	40.2641410506036	30.863840291593	36.7526004397982
PSHAa1024	13.9472316371646	28.1569168271291	27.2828288732465	33.3730406068753	19.8637622012454	21.435912237091	20.5957314892488	22.6200960805412	17.752184503778	23.0427348654247	19.2762273987552	31.1299090920716	22.3158351222647	21.7577225128116	19.1120808198406	18.9669218502851	24.0167085643929	24.744214144445	19.1672384513132	25.3596698912846
PSHAa1025	27.7488242125037	39.5031765103076	38.9236955407346	49.0753637687991	31.8448401832121	32.5103807959177	32.8040072996643	29.0570415133016	25.1080063327818	30.1774633726875	28.4981253014478	38.4142706144065	28.7524272554552	30.0585809589913	28.0804798882002	27.6169091905726	32.2117698480377	33.2425383604636	27.5164071770478	33.8068353467019
PSHAa1026	388.360458963825	433.628493979954	495.919738988037	487.687271660708	366.713556820159	350.512824897299	383.926944266568	341.765601781075	255.516836567104	263.232928732239	285.790087376771	279.087743898085	257.254016618215	276.550150510967	255.829936048894	260.943082124428	241.302251021466	268.388350268222	280.305596456148	280.940649156071
PSHAa1027	309.238221669023	321.79459303443	361.741018053395	374.521427084311	317.321422836204	309.396668848718	333.669493909651	308.929786704188	251.88695081521	270.58283795196	263.686526500764	268.09230265145	235.220563193714	269.380192254523	240.739532186412	256.991701171094	250.772106678109	293.1515387414	261.834076956216	273.065387709694
PSHAa1028	7.98174466196633	14.0905760549993	16.0996108224278	17.0530440082917	10.3556121426651	11.0920995421018	10.651609540378	11.4673000451086	10.5326809401656	11.4815263510972	10.1463662914576	15.2809692815396	10.5133720527153	12.448894721509	9.26769237257351	9.22890332034401	12.1300513125087	11.8829806342652	9.43367635646448	11.2825028071354
PSHAa1029	46.4069406579182	57.6845280901158	64.965081155172	60.5424173779428	41.3680560573031	45.5912235220383	43.0814022406211	50.0749826784958	42.7486296014061	45.0382613458075	47.56332423261	53.4617076432857	42.5303854131399	45.9449069639817	45.8577583778344	45.4057342537337	54.0696519876578	54.6346429067926	48.5108230931988	60.9700699588929
PSHAa1030	139.257327308166	151.943629292069	146.763651409745	150.11441870226	111.568853169054	115.526187617347	108.518878212917	121.718422406838	118.926313516056	109.775703257565	129.139777682943	122.598555462956	116.483852935524	111.916617745833	120.860526878132	113.100935528927	134.490019804464	122.39089742595	127.543035564718	141.210079413867
PSHAa1031	265.860392880105	267.175706597637	248.93272357716	242.324169540832	201.463634263398	215.061671158273	198.557303332687	204.946233160648	238.63903429966	243.824041791617	228.984748443943	247.99739817229	203.091681956716	190.074004200377	197.515224953628	202.196117092133	237.479897702947	210.571837372557	212.902094820756	208.429363026352
PSHAa1032	17.621369875335	19.1567537564092	16.9915395958279	19.7083401932384	154.803075766033	154.765531483641	124.161934459173	130.571986321488	215.572226959566	208.307789160774	225.568887707872	216.850687503874	240.973466720309	269.502405182822	252.832332757816	274.127414252795	323.459206724167	383.876312484497	273.067190861805	314.744978380237
PSHAa1033	35.6501220762126	41.5414385293693	42.5559876340412	43.7545657903685	72.8578389805685	75.2339159254609	72.637475709877	72.3785563446943	74.9513112429205	75.0091980363094	68.4351595914901	78.8066874298306	73.7294568839114	76.6361335858406	70.6018826401877	73.1648199910475	88.3827447453527	92.9049178053694	75.3900112902222	81.9144293839577
PSHAa1034	32.6165556913665	39.0833848327052	38.6285252411496	47.5284509265911	63.796347575124	58.0416286099204	63.3650353246885	53.9637649181581	63.8692570231625	59.6560864673265	58.3682837384357	66.4774737196819	63.2410436160238	55.1432078105233	56.9390445477467	53.7495127524938	60.4297279955335	65.6829528018237	58.0177377242636	56.4622276413486
PSHAa1035	2.97265155066405	3.89105057121072	2.74070654855226	3.85148084092956	5.80564580772424	8.68398560867164	5.62937875338975	6.67998060880113	7.90568150915675	8.99421379390333	7.84441208309728	9.45280880972922	11.1909022599195	12.1600956308823	13.6508866847061	13.4194733119565	11.1172509116584	12.8776462921846	10.3941105931909	13.4581005085368
PSHAa1036	9.20711734697233	11.4091752412129	9.29486429965865	12.5492596516421	24.8444097992322	24.6301271457758	25.730841861645	23.4293820718589	28.4513052942957	25.6967869568698	24.3986283875546	29.0605841233848	26.3422603043522	31.4456819044049	28.7773588833916	28.0828092542617	35.0361209742447	36.7222366179831	30.0672102729095	33.0625444672871
PSHAa1037	211.048122114948	279.019927949157	237.97490830634	330.103114015923	194.993973324651	180.815011301959	234.997640492421	195.290428620558	250.104706411223	219.454808220663	316.577845402834	314.123132915657	295.207890514539	301.927471811095	312.127957451354	293.581682191984	221.869722755047	235.039974486087	254.696633569126	276.964131292045
PSHAa1038	52.0563845915697	57.1912648992785	51.7499884228489	52.5187767692393	91.6788444601033	95.4712730930799	98.2610033987192	101.255575557673	115.84277011133	119.467543454076	116.431514513735	136.981746936159	131.143294442876	125.87999469014	110.366053720319	114.229922758628	138.826575139265	121.043860206432	109.62196959463	111.898954989765
PSHAa1039	73.8383705108675	89.8590230984216	92.4866394254218	102.138098678969	154.991994231041	146.911573689068	174.164350910729	147.735205297112	190.255965130935	155.061969594039	191.306430895296	218.374741003784	201.334388769597	179.239645475807	174.828506480739	167.787001684175	181.971771507859	175.47197961018	165.470989635608	182.776626999513
PSHAa1040	56.1983156279512	81.0460886866371	66.2493382497022	89.2064065214631	75.6844935608848	81.482390968628	80.8713806766119	75.9045483412882	74.542402935538	75.5139226136749	76.7196698408516	82.4625443558515	81.3448115895351	90.5208823522051	77.6669485423509	90.5521399560444	79.0512090257973	93.5385313835612	77.4976613582416	93.5148306029194
PSHAa1041	32.8781828019843	43.0216364104385	39.3782423017796	50.1905662764778	29.4587669377564	34.1170097202063	31.0040206061954	43.695961865434	31.321984650694	35.2141015800925	38.1329581147265	41.9716647529825	32.6923945530522	35.3057734742966	40.5647581068078	40.6746356790699	38.5140416440741	43.8785238951772	38.6314284957017	47.9526816028169
PSHAa1042	15.9747709418294	28.2501466297174	28.3523344572813	30.9535538532809	18.0317007590538	21.600941011422	19.2036144494768	19.1861493227839	20.0806323664035	23.5764685128267	19.9979598594666	31.7796531151198	23.2024094996602	25.8628429794936	23.1820434093682	24.0050721848518	26.4426088797816	27.2614431046255	21.329454107849	27.8266294919491
PSHAa1043	124.482890552317	168.788058783724	191.90350498432	171.536316143522	132.760602652711	156.090124016977	142.691366573874	150.929905005474	144.260977892981	176.684149956323	162.961731735024	194.774236298588	186.102892215311	188.890631354128	179.270965584827	174.402475054502	179.478738694426	190.740845222639	165.009445177819	190.538866106369
PSHAa1044	211.529103946804	277.891181034331	274.196805634635	298.449546556843	229.848791263905	223.835069529447	224.340721350234	232.642641017032	226.099356870777	224.777336106512	211.175138918835	242.584661383728	223.342128839608	230.887513115443	216.292582295883	223.447756071502	235.172031941967	233.517368841609	206.859022260341	230.860161416566
PSHAa1045	101.839793880302	160.45563986006	152.158012107715	155.905255864301	94.8061435521744	95.2970303992101	91.4137041734376	104.719499624283	90.0029807295413	95.2624112605277	96.6577092659645	129.094270048263	105.238828687879	111.111742216617	109.270172559157	113.785005911015	132.426047319306	122.707510061025	101.564015798235	123.337247221464
PSHAa1046	385.209001515296	435.599241518739	488.041121089609	442.031913972122	362.918520685994	378.117730103846	369.635919344631	365.070869900701	319.584354819458	348.314003158905	322.024655632764	368.54480852798	383.014668570456	385.761584164763	377.33729870259	384.168992776374	377.762988796441	401.986395255283	347.490410871391	356.099280724035
PSHAa1047	19.5585037728771	26.037194340867	21.4070769741497	30.8121809703282	52.3097605086489	50.9011180722509	47.5822768791544	48.1809712474124	61.9576777407103	65.2461167535567	70.6561367840903	84.4526125868658	86.1239696908877	82.7374247444833	75.6288917409026	77.7804992114822	95.6224308885229	90.6788093200198	78.4691088817548	82.3865653057892
PSHAa1051	392.444676456301	413.466656103284	360.49725086136	406.641300579232	445.918390327024	444.077245300001	490.266262319627	453.471629953683	454.472998361235	441.247057712221	448.640922000681	443.777600523352	388.629111815906	364.797536818586	342.194999698975	334.357143966603	332.8588539445	310.912810299455	331.354497713697	343.509076633632
PSHAa1052	388.655600111575	409.022651347988	507.546940455354	426.423713032584	336.030710195084	357.085963604106	372.99813145127	422.725783911723	253.500939258194	268.07355506598	291.859386456912	294.802073773209	272.002269441548	278.443606985908	285.062055011138	313.838833505934	280.773460514241	289.743891464981	316.072116797252	288.503802028285
PSHAa1053	3996.67391217356	4446.92160606066	3703.43069426196	5145.44694803895	4971.73233224045	4627.99652238188	5383.16020257497	4400.00053712358	4448.08348500847	3867.98815421871	3632.95408936787	3531.48724872159	3809.62216055631	3875.84588283029	3451.64726161737	3480.86823254061	3293.69188961856	3725.42868108637	3343.12758944923	3047.67765731646
PSHAa1054	592.359098050876	668.354481798392	765.4106864196	716.660541364119	937.590874059861	943.889574044128	1079.12813298204	934.639444542458	1238.8738523457	1275.41935328022	1244.20851097076	1399.76207672471	1274.23239480767	1152.6916834109	1065.03285169737	1071.15675070089	1047.23351090749	1039.6683909823	1030.49881044181	992.77939286165
PSHAa1055	160.480354065314	171.451339892497	201.593026666638	191.800817691385	263.462583161832	251.711557123018	270.54808045546	235.970358461407	281.877120495176	291.797843367373	285.852998349149	299.686910877999	263.882168251532	272.070801287697	265.228583111621	274.083687196555	257.402485908843	266.382573299012	260.73205690578	277.106082944085
PSHAa1056	22.2784120522361	29.083856059862	31.0577265687093	33.7110151455266	59.1396195412264	60.4926463970252	53.1325527546208	48.1890651566653	63.6160308939958	61.6703321504169	65.4183854259434	74.2745532936382	63.7030069196007	62.7541972227869	67.235772593318	62.0582642615786	91.0889506076214	102.04428121891	73.5352630137479	85.0045012093628
PSHAa1057	73.2177001500516	95.0034019233211	108.532389213618	96.3748304621284	76.0861859549785	79.5528197096746	76.5974460122012	77.6724499761572	68.3723449159017	74.5216188810206	69.7070298737408	87.2594100520431	70.9651795549811	74.2277325331466	78.1227631598025	75.6303342486426	82.8605317264806	84.3750199402859	76.9380805676362	90.7580820471839
PSHAa1058	124.059065042683	138.642604936903	145.1721093429	145.454943639915	147.488529132194	151.332312736766	162.295519576038	150.713086307142	148.592729546819	146.416416608787	150.509357676233	168.255640680088	146.329882584677	135.21075782777	133.843248933252	135.531183482686	138.999380267028	139.263636322888	130.964922580984	124.059432392265
PSHAa1059	66.4028768291182	76.5587983890022	91.1179203201638	84.3552210644111	75.3635825388243	76.3345997055697	76.6425087326876	79.6150450092462	65.3200673529216	68.4327523623815	66.426547817657	77.2632660349833	66.3252914791908	72.0385776882053	66.1877607364668	65.8145669535061	71.8166433052997	73.980920523506	69.2031498404262	71.5551213016809
PSHAa1060	83.8693271650748	91.3755780368183	59.6694873113949	137.814390107345	139.658785172629	109.606339118143	138.134057468192	100.160018219309	130.20427150609	92.8146743560585	130.210757594222	108.457129786868	112.78851546918	98.709959623336	107.40435254985	92.113452463594	96.0462053482728	99.3748696384616	94.5779741316039	103.92516280149
PSHAa1061	71.2529316356197	95.5942813322764	97.483388915072	118.068702045842	86.7370782547726	87.3355182880394	89.8181429327417	78.7513376591795	68.9328304322511	61.8514423126056	68.8282720981136	72.7952819203424	67.0248662664376	71.8882226478314	74.3203866402059	68.9252533194769	71.4014841554235	79.2511947497141	69.8436132062583	82.0332293132496
PSHAa1062	35.8173360851573	44.4987344961636	36.9603145147939	54.1894449186526	50.960914975828	50.4378510071124	58.0018584667393	49.3133560066987	40.7450430155688	39.0569029195334	36.1838660599329	41.2805971314741	35.4715891630344	36.2815185179645	33.4752853642277	34.7091901841616	32.710330218405	38.9081228747188	33.7643158015815	35.1586085575081
PSHAa1063	107.40258761632	169.802464420995	133.338175182786	188.165421357467	144.426449563176	144.64972926806	152.237326855929	145.758245889524	144.529851033912	130.452566078206	141.184804209456	167.394885083713	127.384817819443	124.254945434611	122.871596711654	122.818592309223	154.035371920657	139.72089280129	119.236569665422	148.595655518899
PSHAa1064	15.8417964255261	20.5212659717939	16.349002384221	21.7203359956376	21.8207541577586	29.2350695355711	24.2773202505187	25.4899991702098	23.437485066209	28.8111781234247	22.9333249660497	30.3297165887383	22.3494155964551	22.607497016575	20.0514326364513	23.1785607729994	24.8531713254357	24.0179953224201	19.2127847048067	24.4583449572319
PSHAa1065	18.3335258722307	20.3204694893203	19.1041601787002	21.2057294013624	26.9085483061681	30.4718550202082	27.5687747074611	25.5841723316943	28.957510506513	34.5792611610495	28.4933898644892	32.3076594294744	28.1350679475728	26.0274711705284	23.3696708744534	23.8058754169446	28.0072604598464	29.9957530567542	25.4824901136812	24.5746445332651
PSHAa1066	18.6635336801389	27.3265352281939	22.958173560821	27.1737997835991	29.7133673637564	35.1645824397337	31.4712338036878	34.4483734891054	32.3219507469734	32.6100626027138	30.9213762286334	37.5277908538147	36.6683509858602	30.608428638975	31.2971650603428	28.2204054067257	39.6573550392351	37.8477068000561	31.2465948977054	35.7678059917247
PSHAa1067	32.0538318629258	42.2292146810512	40.5384940838856	49.9951691527357	40.9996544833767	45.6750170948067	45.3245796054974	44.7242316659458	44.6592868832358	43.3663928413718	43.1574116804671	55.0815834226394	43.6498798645227	41.9527450177073	38.2222285462197	38.3141798072346	46.3500397422633	45.4814777887182	35.0118125649933	39.6374367247004
PSHAa1068	28.5458885673936	33.3401475164745	35.329649931064	40.8979785166612	42.5732395931797	42.8731913656418	46.36006805234	40.7604212729692	47.2322349038004	41.8012120131213	44.8651398452434	50.1225505646561	42.3606099942768	39.1594777115248	37.1737310438259	34.9519341785942	34.3038055348852	40.9928280488337	37.654171548326	40.1766862950822
PSHAa1069	0	0	0.419205189339	0.157948131316987	0.142852727710367	0.189751478147817	0.0989396648008914	0	0.294348321082687	0.100595493720632	0.100895909660217	0.0879879362530825	0.0894535708676128	0	0	0.383562479501477	0.151241130058751	0	0.334226208509821	0
PSHAa1070	36.2034468936644	33.8303326881756	42.6864887557801	30.9453052744556	19.959723048529	20.2023507173637	18.8742125430369	16.1884925093837	13.0513878798476	14.6778229449713	14.3575165270596	14.0177494589259	15.1275364490454	13.2507319840246	14.81935185681	18.0948044508161	11.8525060111765	13.2662761912723	13.0963652014386	10.5940679508067
PSHAa1071	0	0	0.328859243360767	0	0	0	0	0.164760058119376	0	0	0	0	0	0	0	0	0	0	0	0
PSHAa1072	7.69817236547158	9.77634435677437	12.1146281777859	11.7190448664558	10.0840333808787	11.6623804655617	10.0678221211131	10.9910224074523	8.31811428000187	11.9794127627647	9.72713933400272	11.1943143843315	9.67470377319625	10.1274176328671	8.95403950567051	9.47877245668986	10.0429908740994	13.3011635895555	9.15352685171848	11.4700247513399
PSHAa1073	18.6196394053996	34.4758013910077	19.8300675027409	33.9386698375215	63.2227155801512	54.9209322346602	56.7181435266079	62.3039796870805	69.2652170364489	62.9905051473042	64.068458158865	71.321393156122	63.6160694248555	72.9716512640459	63.6085680891204	68.4245048784683	63.782448734733	81.9235034865838	60.1592451696157	83.8001664552815
PSHAa1074	13.8982911222651	15.7709685009081	10.1612309777024	24.8531206356251	27.114286132728	31.8062884003257	26.5430776589768	30.8038082475829	30.5949498703689	27.1526085014692	32.2493391066549	35.2086805501387	34.2148802594809	33.6831565151059	32.700872268856	32.934423465637	34.2364853375885	40.3290364832868	31.0324885066048	46.4860367939853
PSHAa1075	341.14096902589	396.653275234782	412.026766133372	396.38094983485	432.74459694234	447.24601942389	452.519305335141	411.256263335817	391.256004901846	395.750034225414	358.333959219078	373.808905068173	377.124938643956	387.773292162914	401.387763820585	412.64666090585	388.542337044284	419.086558928383	391.398982174398	417.994738140223
PSHAa1076	289.358831726664	356.875796628601	393.462448134521	383.17326808874	384.438822381342	399.768948673027	419.819113463455	379.137348909243	355.062844494743	342.523405604932	292.674875748738	335.040711517829	304.585629075875	316.35575357565	291.51157259377	291.750587401088	293.659150811822	328.84993324893	277.026452740767	278.188746524749
PSHAa1077	7.2453357042787	6.60794279405467	4.38059394026974	7.01471078891998	12.8130011179835	11.7319071800291	12.2344339574844	16.4602392991989	9.48393107258763	11.0375878564667	9.66476608324186	8.3516970305677	8.02342889705392	7.76841126162159	8.60753797688842	9.01830633622133	10.7996297846737	12.3042446019945	10.6232760915346	13.0024865245037
PSHAa1078	12.5770362308492	16.0903256375341	15.9687930264484	17.314788404698	22.7039494522191	24.6160621058597	24.7073051309761	22.334566948322	23.1727427099794	23.9499155108132	21.672676036665	23.6482925413227	22.0923275940183	24.1606838345076	21.6339457407492	20.2525449205611	24.2291807589702	26.1565348620539	22.0682570046764	24.3805638353476
PSHAa1079	4.08430536584181	6.64656387750409	8.12761640119759	7.76855414293287	6.93399621741506	7.80352953882897	7.26295249900228	7.41853840637508	6.35753643496357	7.30111504425007	6.43078666308016	8.50935962447574	7.22572988889835	7.78619608593849	6.80413680156868	6.97730431461568	6.92326172992626	9.58934042867994	6.57238248181483	7.30529610749506
PSHAa1080	42.4082292413271	53.2834215270083	52.1137669789399	56.8609186114212	59.4315396058057	65.0263341692559	61.358975458693	60.7732287858494	58.4572719374526	64.1148567572039	59.6739916715353	71.2231041662791	62.0682801411741	65.6870545234168	59.6208411549222	63.7125561843068	67.0520604371468	75.7101022314705	58.9405540642196	72.2138999920247
PSHAa1081	25.0897827139657	31.6656074836932	34.112714809698	32.2503890582829	34.7976353216918	37.1352482607831	35.0696323620092	37.804347399418	32.6561049300558	36.5845738721937	33.7185084040392	38.3852721302482	33.4912806426003	39.0138765744912	35.8632704119096	37.7983797555256	37.131314863132	43.0825211519705	36.5099779197454	39.7966954100718
PSHAa1082	108.787083728918	121.313743019127	135.357759239156	126.392381328403	177.393981094276	170.266595799244	178.79087089383	163.119524993759	202.18533651141	183.869144624404	199.827459813859	204.186739188145	195.410246361724	191.886353328004	193.363840731481	183.036426545161	186.039565082618	203.165179837062	188.684583460448	165.763554009906
PSHAa1083	29.7484987902182	32.7742320101665	32.428352741653	37.3093649761956	36.5609679820985	40.5839071892102	40.5581150220711	37.8366052123367	34.1414923478076	36.1094518112914	34.7453361971312	40.2603365396081	36.3150514298655	34.7454782269238	33.8839288766106	32.7626126417128	37.4139574158303	37.4229246509351	34.2070022992562	34.2821802304405
PSHAa1084	22.9772777294361	29.598642072959	27.2800214201827	32.6741422115682	33.7838395643872	38.0986768726499	39.7306029542603	29.2793949795166	30.056043971949	31.7203325432104	30.5339179629862	34.3086448877063	30.289395158894	33.5440191841885	33.8546479149129	36.3247048174393	35.767647949999	36.8268902389929	29.618854553552	37.7594344774558
PSHAa1085	11.5998033335695	14.7754758177056	19.8516041895137	20.6528682774484	16.3062921382168	20.8214481196335	17.8321935666383	18.184391657292	14.0429868912653	18.308379857155	15.7601370033136	20.3048820814249	17.5766713460883	17.0766775063316	17.0980802919551	19.8581094969862	21.5396736413382	22.8643923963277	16.2407978018607	22.2687994026148
PSHAa1086	6.88306891906476	12.6781804391814	11.0108053936155	14.5692792218892	12.6450637246895	12.7935621607571	9.86293540340159	11.4673000451086	9.43587061107114	9.61189942500638	10.0579463398101	13.7573137783342	11.1373761801581	11.37748566025	11.1360022575994	11.9784818882495	12.6368838760908	14.4574874073436	11.6128415356776	18.6985299331739
PSHAa1087	49.7698829532375	78.8385880708317	72.4805772367131	93.8836513087658	104.292231187276	100.072342055002	116.186197552934	90.7827920237764	121.387909667586	108.726810378968	121.446571986919	137.136397663395	131.095427927907	116.542353114452	110.391674553594	105.188523071648	111.855189952724	119.351172639347	99.2621455073394	103.5785233874
PSHAa1088	19.9177307919278	32.8422815331339	25.1448985856505	37.4581698205129	48.3838704542143	55.3925060455765	46.7304102667391	51.5096201213211	51.5951326300726	57.7272147813101	47.8447173170827	64.4067401278112	43.2129473814529	50.5370791621311	44.9166524428116	47.2483488468832	56.6462586210903	65.0984570503573	43.099692366153	65.4448547661086
PSHAa1089	10.586698566263	11.6365810689287	10.4849549065647	12.2827121999031	33.7527063696943	35.6489881141543	35.1535700411884	35.251181629191	51.7775842291814	49.3183179758661	57.6447506185685	55.6433621951461	67.234639271434	64.7408571643604	70.9048567841555	73.5337569700704	58.8441413587987	59.4543502508793	59.0575495474188	66.3242356936715
PSHAa1090	12.449010876504	9.26407666225312	8.89156270019037	7.4568144100704	104.974199173271	133.984517412164	94.5030019371883	75.5146137055711	134.734070971375	165.739017654245	102.377486438912	87.5341037397771	133.365857998256	146.926023198119	111.679569333595	143.290867342183	126.556985621268	194.777117180746	125.202896793087	42.8332239571953
PSHAa1091	133.123091181912	195.162267225904	156.776468415938	226.459807289591	277.886673206801	263.790517499129	287.618345773185	226.152696234581	346.343740843017	283.346148113476	306.493593144044	316.881640644923	241.488056839756	251.030107551353	261.558608810174	229.532013761923	263.177669978643	266.980629132056	235.95953579885	284.938861791308
PSHAa1092	55.5093486551442	64.6677222807107	42.9873022888597	57.2785932329678	72.5649214163378	84.5328674590453	78.2095899579822	90.4262217487419	71.1620015656323	79.3818559478138	76.6040899776954	78.873961960599	68.5241055404382	63.4668709682588	66.0660657405204	73.7155562283697	65.3226242035843	75.3497247790799	62.8719405813959	77.0267800232237
PSHAa1093	79.1110421718756	77.9352139625861	73.4748141654393	83.1843614102908	122.234669414972	128.739363081218	137.815271984607	114.973284032058	138.087448322486	144.216563329512	139.199428547158	153.936764828311	141.078036823255	126.153603873784	119.666256947638	115.390269884554	130.506278642009	125.264487974871	114.434173226208	125.04857910947
PSHAa1094	24.7816976243203	32.4046497456311	27.9256163780122	34.233580247614	45.6724216491929	47.6550837355891	46.5991812974392	44.7587502197649	52.3915315286295	52.4385793286736	47.4435106109345	56.8502652201746	48.6965163175947	45.610100579039	43.195667770751	41.987520632329	51.5154095221303	50.6751636623309	41.6904693880782	46.6074177323998
PSHAa1095	20.7025278153514	29.4349230614213	31.108409309973	31.4402548446412	75.6862720102987	78.3877854299283	72.3395861546623	77.789549400985	93.4217157193902	93.7589640258053	89.6445369607606	103.000851450287	91.768789189059	90.6983479650041	89.154818511697	84.8200224672495	99.0191158725641	102.827062889614	84.1845312121613	93.5076252624841
PSHAa1096	18.4963255411793	21.2297094774818	22.6985878617239	22.7233229309961	64.2871305665896	69.9296351627807	65.9542411980517	64.9523934155808	85.0558279299655	91.4526868230168	85.0248246526153	92.406674214691	89.6532068281522	86.2825503911274	86.9037446174992	83.5092562639142	87.6148791867908	88.5212789774246	78.0701393414188	87.2125622799036
PSHAa1097	9.6727369208532	21.4769310419343	34.2013613095198	27.188864535669	11.7828870580413	10.8878089530333	9.22527081453829	16.2877086026584	9.89619355364207	12.446090740332	11.1263834170129	20.1158626675151	10.9873661872564	15.9960389525016	14.1091539990622	17.710005519051	19.9325378994672	26.9359916311644	16.3309840502902	22.597894960289
PSHAa1098	17.0782913029426	39.0160151737199	58.2253944560854	53.143311393509	28.5649066186112	35.2163763062494	29.61680755553	39.3559749355153	36.8303336754712	35.8940605094223	32.7393951069818	44.1433160709708	31.9184465103674	51.6275665095268	36.9076505028752	36.0523496357737	46.9026604520357	55.5633782553226	39.6189988482234	56.9157007615029
PSHAa1099	59.2653761704089	89.6543352819422	92.0826118902048	102.205076812596	89.5972308199423	90.1888775636573	90.5337508794076	88.3864203476832	92.8845562008527	93.7952383451172	103.087368818037	127.666975985773	112.61131129382	120.074881629221	101.565637535754	100.738849616268	116.243932563156	125.351858083704	98.6836303246097	96.9255079818059
PSHAa1100	37.1343359612702	63.6472607608863	68.7231749343746	73.1416230831253	48.5969942541436	54.4247187007549	52.7754586749513	50.2951756364412	58.6465791731905	60.4589506260337	58.540868847065	79.5874038129198	61.6212693128244	59.9620941360472	59.7641424417866	57.631271920043	63.2060562693952	68.9962828884775	53.9687372477963	66.9585452845083
PSHAa1101	56.2294492004721	84.8297258654221	85.3412823363549	98.0791365064364	76.9835801082034	84.8283835047742	84.3885882328576	75.6734464755217	80.3153042964183	91.3990882104462	84.1377444217076	112.4463862647	92.7305579988347	88.0489195591417	79.8010082872912	76.1793380699743	89.3625087062584	93.0323742402912	76.7244678683223	91.7521208785381
PSHAa1102	28.1582064282964	42.4575126924264	46.5722537643568	49.8255383347428	38.725380553194	40.2300344688402	40.2661734478106	37.5482816964598	42.94418186947	46.5410918166111	46.0305274125185	59.5542056486208	47.2696271892343	45.5680660312779	41.2993128312703	39.709350769804	50.867626196414	53.5952191736209	41.4638605865061	47.2885702835143
PSHAa1103	43.7956626255453	62.4750027604641	64.5206298816659	67.0790789470365	55.5604875173862	59.6132656617782	58.4519179541613	55.0565842716927	63.695122519641	66.7967543843525	63.2513279835975	83.3789618757311	68.0321876442399	64.7278036838809	60.5374245744625	61.3296773572336	70.3427259403412	71.2968000205336	57.2847931171258	59.7076942695521
PSHAa1104	46.527000956855	82.6563507585478	100.12042494982	95.6316063089021	71.1458155379473	64.9864561486932	62.7320336786302	58.5784460788039	68.8982284050496	70.6888529141779	58.7684070480449	83.5955276519719	69.3833543482941	73.5112791903358	68.8758408872678	69.74536732408	87.2977998617458	88.3906726841476	68.3504662330689	51.7978530760124
PSHAa1105	45.2526859009081	68.1418036605501	82.2702810740118	79.8570528022416	67.6158103714396	79.0554953536326	71.0982815347514	77.6000023132851	69.292431875116	79.3468166614738	66.6253375500866	91.6728286195369	68.6809428567409	84.5332841631448	71.9492395606861	79.4205394302697	82.95667092837	106.413714760933	75.4868012617482	83.7196371764136
PSHAa1106	31.4137608373168	45.1001614871508	35.2222974680129	55.6733427187544	51.2490593812602	50.6468473138246	48.5716863336633	50.6083880014443	61.0570524862816	57.8556110771651	60.5423231629285	66.9892960100051	62.4827898037475	67.3862984230385	67.6741647037785	64.6526835301334	70.2101334966306	77.0424291445524	61.6431475188689	80.5810725546968
PSHAa1107	0.237719805681986	0	0.5449667461407	0.410665141424167	0.557125638070432	0.246676921592162	1.02897251392927	0.546061906909933	0.382652817407493	0.392322425510464	0.918152777907977	1.37261180554809	0.930317137023173	1.10448840386321	0.169076638831737	1.49589367005576	0.786453876305507	0.966762075870998	0.65174110659415	1.06848742475279
PSHAa1108	1.64261324956222	3.37042340105743	2.29213481209393	4.07140118750998	3.12436695455807	3.1125757488453	3.8641671660434	4.5934821353797	3.21888206917891	4.00741361680217	2.60077610909556	5.36084439076721	3.21418581675388	4.81139798249422	2.84455117691162	5.24311801378628	2.9534212093018	6.38975792635767	4.17711038274935	6.95510412392733
PSHAa1109	17.2813315133496	22.7303401557631	20.7372520551796	29.7075640823849	23.1649817147308	27.0179352130485	25.2176784890842	22.9596014711295	21.2961865967048	24.1894146659214	20.9386876240933	27.488812491439	25.320041265638	27.5038482255616	26.4747475310218	28.3596508281405	30.7865828831367	40.0335051476232	25.9717567913609	33.9182635997107
PSHAa1110	37.5201490693252	54.3086034159906	49.3585728951908	52.1301708110758	45.870197135147	45.480593507594	42.7508665579089	44.0135755659802	49.8772787223579	49.7741861613025	45.1985339415481	54.3377134188971	52.5402901670121	51.9757619741745	48.5522985933062	49.4505137501716	60.0489481782916	58.6185566805953	47.665786381635	50.8504989891128
PSHAa1111	47.1359346042564	63.8305062333265	65.3553403767243	74.4100718938714	52.0815459668827	54.103244220848	55.3840616172751	46.6190165302212	56.0557821321574	52.6414717214787	56.6357353195688	63.5942658665003	58.9085142361315	57.5941247910011	56.6532916682462	53.9563637209167	62.8869648105486	61.584187161454	52.3986879729426	56.3746723358377
PSHAa1112	10.6701714306113	9.30215566203925	6.11527570096816	12.5080451471941	11.9080289053222	9.88590716304465	11.4090273013913	11.6715522087619	10.4280195278225	10.761414114511	11.3542557268009	9.29045140650868	10.315157568902	10.180685096678	10.4801702848374	15.9866499089929	9.45545690977995	16.1176211732997	6.73299972715586	15.2252661033477
PSHAa1113	6.77705985223404	10.5884894458551	9.84691348189219	11.8174194616323	8.99780985895777	10.0863976448344	8.74528264706617	9.66571339047554	9.55168744025779	9.88932563985906	10.5859679747325	12.0792463384992	9.69673287418273	11.475169912986	10.0023541213268	10.5780371378385	11.9998124912389	12.7583018119725	9.74080876330964	12.5133565518372
PSHAa1114	15.4026717069981	19.2466640382983	13.7142458016399	28.6277724620897	48.6679173091278	50.2323913060402	54.6907395058481	49.596862454051	61.2086386853061	56.5138832780776	64.5742160330321	64.7169450467094	62.4984746080753	67.7297847658263	59.1768235911079	61.587137462764	57.2128945965225	61.2975094717545	53.4140438599889	70.9822982036187
PSHAa1115	4.00258737406639	6.27233698290635	4.41799322038341	6.6584459455856	14.5340719538196	17.3827567910379	16.5231443773498	12.8123879494346	20.3428123641801	21.2034688768833	20.8987113367918	25.001507534612	26.215673889055	24.1929698262687	21.4565409368204	22.9325941252052	26.9128369920582	31.8320947208838	20.7279799602772	22.3216303879314
PSHAa1116	334.963875582536	394.800880571761	398.0500250203	400.567536651039	316.627409124113	316.919679143101	372.547655157532	276.601998547411	280.963997805895	266.922781941815	279.168830916959	270.452650802009	237.482594471125	225.990786598382	233.568036039781	229.644001827869	204.178292185352	214.821607127384	227.553022948665	228.220878554287
PSHAa1117	58.3570892372021	62.5300392663696	74.4675580004626	70.2446850099112	66.5450839413956	71.0711668531606	65.5711541720306	62.6536408956088	63.8799548812726	69.1869996147511	67.3785067929996	71.9754917922124	78.6096412381095	82.8408980192762	74.0853587462093	77.8465840352047	82.4925692665738	95.8095584309867	73.7095351465986	75.5647958762575
PSHAa1118	0.734134694017897	1.59291815912045	2.24398071940288	0.845487055873285	1.14702337249795	2.53932125168402	1.32404551424722	1.96742892930785	1.5756292481485	2.42316792227052	4.05067402018225	3.06146260551166	2.15477866295808	2.55819005306551	1.74049481150317	3.07978108540892	2.02396218166858	3.18462801463388	3.57818646757573	3.66637841826939
PSHAa1119	16.7523674636726	20.6650580562072	25.9280948533967	29.5203569360225	12.4222271027817	11.6200434128205	10.6878807217351	10.5464177175741	9.91395253713896	8.87081661988668	8.60073127084727	10.7980026964045	12.7527322215088	12.7729698656724	14.2725259589859	13.2476182354871	15.337438314491	15.1194822632853	14.6137373295539	16.072850314922
PSHAa1120	4.98128703446417	5.46291455438053	4.71674038416788	7.79462036325696	14.2121420904735	17.6419481667973	17.7726543213922	17.1221797492041	22.1955235086255	24.7421272256129	21.3903705742553	25.1496624386034	23.4143266427578	20.6282975211761	18.4847344839903	17.187093577141	20.838468761544	20.3754020155371	16.427834400486	16.7110506127281
PSHAa1121	9.76419367140056	10.742324114399	5.83249534092733	11.284806572193	38.9987946649302	37.8883519652093	38.4695405775829	32.0642136247527	50.8042769557965	52.2015789315577	42.1136191519775	45.1298123945356	42.3832497342169	44.1681261503561	42.0595605688866	43.702348129315	45.6110750163132	50.8948299446137	41.0973937463915	44.0935030931042
PSHAa1122	249.015218578274	370.747544650735	306.296341118997	444.82150725786	360.35211938827	378.909141127067	418.672589840355	368.31818620876	429.913236359116	366.358707580022	427.679014210496	542.062264113071	500.652400827032	476.878432661731	417.32632586798	403.839241726814	527.244261020054	514.204399987069	403.072620913259	446.474571375826
PSHAa1123	79.7869273175172	96.1932368925571	102.130428451182	111.768341102533	82.363126046084	81.1502641498991	84.1559376480865	87.71628765848	63.0663244212275	61.4833651919384	62.5234634209723	68.9848402147815	72.7157396559437	72.9869016134977	76.5324143905895	76.8413041956504	78.2638988099547	92.5205735893259	78.9871311275299	79.957146654542
PSHAa1124	0.650741367509346	0.90769638117478	0.639346461952777	1.12416714691532	0.290493815008791	0.771726682076037	0.603587228841192	0.42708752495749	0.299281533167872	0.409125806863799	0.410347610238202	0.536775566415453	0.636669549080104	0.431922839499578	0.528954847741747	0.389990900945636	0.153775897601635	0.75612676325106	0.849569412692561	0.696407073861224
PSHAa1125	200.266578452184	256.078908406428	230.32828941803	287.764476273757	260.483442626503	248.059524753827	288.197403233815	259.45940539996	244.843551796173	229.616155316247	270.273630578129	280.725926437465	237.252852860026	230.079132107213	239.68291536164	220.872894918599	207.484818737027	205.655330665246	223.797300591356	249.243038567335
PSHAa1126	51.8380376263134	58.4651622571876	49.3088992992183	69.2558464297166	73.569457638813	73.9507774836714	88.2916592075776	69.8033058105079	67.5605324190205	65.8454735640013	63.8878604330879	70.0872725351179	58.3683601640104	56.838222154282	51.0049851955584	49.1371998474853	45.7338213510944	47.6535132634985	48.3624142702373	49.2108307216534
PSHAa1127	7.75031695237158	18.7331539671905	6.53213565579607	31.5030793421279	31.1634203943506	24.3635699271163	20.7204054174798	19.8975982517866	24.0337420248405	30.4721664745799	28.9281012217582	33.234128305565	24.7553566940755	25.6831378843533	33.5605547489297	25.8195345790446	29.7882872326675	33.5585630172207	21.2485456670422	41.3246049664665
PSHAa1128	0.757816458341054	1.38738033213716	1.44772949638896	0.927308383861022	1.97337354408249	2.35911135640322	1.87929040731864	2.06716034968751	2.18555024743179	2.50133462944053	1.70738087732413	1.64088318310303	2.99660975350443	2.34729983363717	1.75172381028706	2.31811479546908	3.02941436223943	2.31142355900846	2.19308202851416	2.27078921389588
PSHAa1129	4.71430845669503	8.95042716052163	7.01196673364847	10.3254928476127	25.1223264114728	23.0911229638801	22.0760586989294	22.3028994694074	22.6300747158192	21.0253063789588	19.6017102332462	22.3059062947696	8.84036604911565	10.6584062244641	9.26072382673662	10.3594210315272	13.0434635302945	14.1052706246811	10.8733423517225	13.7900344420034
PSHAa1130	71.9382448608312	104.733475402993	109.792253358608	113.115670629976	139.796726425422	148.845629390035	128.581159561292	128.853456253564	138.756723212791	153.971146682013	140.023449076617	165.683587313671	150.153672992575	159.399072526122	161.02115499211	161.859349988581	203.283915566507	233.3186630856	176.959653340171	204.933277452586
PSHAa1131	67.5621924344725	84.314683674068	84.3666782277062	105.190641236511	95.484799409755	92.0286216835257	100.021170090074	81.4288974992307	103.98100278817	89.7069837098909	100.444686972917	110.634345752306	104.101244447409	100.000478481178	100.060232673428	97.1720090051069	101.39825144616	99.4752960027619	97.3402196173802	109.220514858361
PSHAa1132	112.668031368085	155.7810702942	173.52370761592	185.659190110283	182.510604635275	179.001063626832	185.108254818549	174.976371326086	189.530565156347	178.19275124509	192.082864547896	222.112045116788	207.150895722628	206.996876808857	189.408562439986	185.79863436198	202.966142535704	207.124412110615	180.346410904121	188.065358822464
PSHAa1133	74.5220762596149	116.668631164398	100.371252869891	135.199958951864	123.552377334236	119.130024554509	129.21463197253	114.452687289797	144.272242367211	118.661516711071	143.200081672564	160.922581948238	149.480783788839	137.695009657413	149.391635348157	136.297324308155	152.304612356571	144.551825776631	128.670347960836	162.808333635243
PSHAa1134	27.0677527540435	41.3349689499148	38.0953075459371	46.4246090898933	54.3895338086055	59.0314634533556	54.1446466792535	56.8905059433036	63.9216672812696	63.8217304697943	63.6972428215088	82.7398212138664	74.0614171059148	74.581394381662	65.9596166863138	68.0116561542396	85.9404625367064	90.1072682932612	69.2625895298821	74.8796769504176
PSHAa1135	22.1204534971448	31.4775000436117	32.9274644510276	40.8503745942987	49.3007319022326	58.2936514709898	49.0928202040465	64.2053842124627	50.2282171902257	56.8523374511655	56.2213249870869	64.1997030454596	49.4781824716798	62.1129399751492	53.784168689422	59.6257968134507	70.9464181046126	93.7453920307751	58.9082487925099	83.9043809332193
PSHAa1136	22.746950213423	18.0116663405133	10.1493806850057	18.0654986525585	50.8057691965146	48.6338261010602	51.7908298582061	41.5558120900725	36.4924407059715	38.9682947418345	44.6441258982778	32.027608796122	34.4281353345617	34.4012672579411	37.6777207084669	42.2692890254288	35.3543485678622	50.7860518021774	38.2275058852471	49.0621978063094
PSHAa1137	16.469795297669	17.0604058570477	13.8654167471026	20.7093110926949	32.3233253078701	33.1508034423017	33.060416978296	29.9061770359387	30.7798365987332	33.7502100255849	30.9587767984255	32.9379928299354	29.5568603924697	28.7316240194145	28.8549059672578	28.3657501150058	29.6551014308675	33.5780885774095	28.9122802179698	35.4104499759639
PSHAa1138	6.76522352219858	8.10709277440752	7.29840319012169	8.26240804911422	22.7636897114163	24.9451763845679	18.8762683606002	21.2620738952707	29.8343793200129	32.1004764634529	28.3578276046512	34.8076846703647	40.1317718032516	40.5488606994022	36.3237721422832	37.7639174071797	56.246428912567	55.5293065510031	36.9473899843941	45.9099424045686
PSHAa1139	106.059716706367	140.465187802975	129.530583288351	146.963731200429	191.945464871702	214.667368929422	184.544595021735	187.371224005587	289.646795135187	299.986029615717	295.917405030487	325.023801537316	314.52321154526	329.266378964566	324.171071054861	329.108724817452	362.067406230965	381.503344963276	315.195619983723	377.484619679675
PSHAa1140	158.867743222346	204.171070107684	175.375840942784	200.407373185444	218.992553634844	224.780372884323	200.335716398399	203.029519103736	342.312130555381	318.056898616773	350.852631688171	387.023796055647	372.057475226169	357.40121540467	363.662643904568	355.36010554258	432.576291421463	390.550904830576	351.015240690918	417.51176305476
PSHAa1141	163.169535353604	190.89217122361	178.434393627223	194.950261854951	230.184434989438	231.5288740127	225.366719406438	200.570076610573	360.588301429095	344.661697423569	367.545609207049	412.366740577112	413.411315646956	384.66530995109	365.095997265477	356.760105845834	429.675198434208	391.895389550118	354.694033222507	364.665226959644
PSHAa1142	442.033900602439	543.130788231921	401.146615792006	660.517546786097	1232.2658916522	1187.67229092826	1409.33059593367	1351.88716938038	1373.71817908356	1239.76858600894	1315.61902875348	1298.36923471154	1062.53713864939	1093.5729520594	1035.49354325872	997.595339708067	969.075392539943	1021.44455578745	947.301995360128	956.706034364947
PSHAa1143	17.1070896912926	15.7396951951002	14.8679999116336	15.0683128294322	49.6348295735476	52.9377262101554	63.1987155980301	52.0316725128638	56.5504613423975	64.0262104095479	52.7627060573423	53.58584450415	49.802107666417	47.6110342177879	37.7953329783053	41.7229917257332	31.6521064433788	32.5669793295344	35.0620747480438	32.864082912851
PSHAa1144	26.988800337869	38.4874068751678	41.0285907080344	42.1783586301153	32.403827676041	36.5839680067944	33.5579046493052	38.8330950238929	32.2350350549159	36.1511728646161	32.4431276981817	41.361110511817	32.7785641150227	36.7555186081397	32.1467111560429	33.9806996032017	35.2257802238354	41.0664040489687	32.3286803555204	38.0342732333658
PSHAa1145	52.3107708169132	81.8044576285641	69.0243782122334	95.9219413885273	100.1274536654	105.047012824234	102.447243831352	97.3073763618876	136.026582480497	121.609708502878	129.356459258262	148.05452055753	124.633348043496	123.793540357279	119.218895777804	116.468796974054	136.479521902469	149.270083860855	120.070110917189	138.587189652662
PSHAa1146	77.4677447840687	125.151705096301	109.674557660816	152.181957306814	164.339515356046	163.806809824849	173.317557814961	170.653569928052	249.487051457676	219.70055828586	245.79198013996	285.705746710001	233.977902924629	229.13470155483	226.391334576252	206.005446971981	240.293542476588	245.910304785403	218.656205491587	223.118945013413
PSHAa1147	80.4052283924363	114.098452140427	126.143773297862	122.233271506252	83.9402628026118	84.5811632918065	87.6593790175333	82.3750447217955	74.0770836522388	78.8491149310247	77.2945758746396	92.98772133664	84.4125990504849	85.3217291984326	85.9903893728939	82.7141205795538	85.5152935500429	93.2641061428492	83.6784463917352	93.0003074211303
PSHAa1148	27.9275680666151	40.0646714528398	44.6310398925851	46.4132621142215	69.4758496762187	63.4884259047748	68.0933100644241	72.0693996259354	72.2685427231208	68.2605300592259	69.5232528340031	74.1397833360913	65.4186587703396	65.0835295038209	62.0323971725908	58.1030222172897	62.5702226626673	69.6244736279781	61.0137804797397	65.5252480409856
PSHAa1149	22.2386602438461	28.9016705436703	32.2175236465546	31.9480329279636	50.5506418085252	49.1980236196339	49.0910610618808	50.9066529458031	52.8877687539777	53.0560706301313	48.6131006771694	56.6613728701695	43.5910779168978	47.8056407751	45.089718949698	46.4039405305	48.4736594525656	52.8197525814623	43.6812716917626	49.9784373155831
PSHAa1150	21.5572442881262	34.2917657973467	35.1188620729062	42.5275740425589	26.3127545913466	29.554126455278	28.2864027007541	30.5026339558333	27.0010596082212	30.489432586237	28.1443816343651	38.2560935218	29.7467735823038	30.4983104483835	27.3105501437555	25.0819022399634	30.0709926874804	32.7008486688586	25.1264209537202	30.7695742149916
PSHAa1151	13.0499088030418	22.4508943672603	21.3181544781311	28.0804494235327	17.7448623332454	19.01334936124	18.99867848093	18.5427702605227	16.9758285712346	17.6802861756276	17.3794191183905	21.6183949833589	18.1863982007299	18.6945381508534	17.2383885754416	16.0918484478664	18.8282690729716	19.61569852649	15.7427283045312	20.5198031366157
PSHAa1152	8.15039333766808	13.61875364904	12.6788181755183	16.17517801936	15.955775076711	19.1048758661685	16.7208033513506	18.6942622212533	17.8831622829216	20.3367134856445	19.0322631222324	26.0749555577757	21.1219962232302	23.8930144509183	21.6004032466668	20.3522948306906	28.2481392305652	31.0547654575704	21.99072033134	28.5293411030933
PSHAa1153	1.30745893125092	4.25536708222176	3.8147672229849	0.61599771213625	0	0.246676921592162	0.128621564241159	0.136515476727483	0.956632043518733	0.91541899285775	0.131164682558282	0.228768634258014	0.34886892638369	1.10448840386321	0	0	0.196613469076377	0.1933524151742	0.65174110659415	0.356162474917598
PSHAa1154	10.6725817883032	18.1900976880206	19.4719617264315	18.5461676772204	32.461994800157	34.2071146678467	33.656382749252	36.2297050761021	36.1886459574753	41.1677991095421	40.8726075326777	48.9530149625736	59.1289800846132	70.3823184492146	58.4357096713711	59.0125795075128	58.7601923710234	67.390837987091	48.8249314769204	64.7174925960325
PSHAa1155	384.822710602017	530.563061946247	480.509089941542	681.350581993354	525.579782404855	502.412277159347	516.30058763903	497.296047210063	491.366763545119	477.533470645066	498.781936237029	582.276775149364	485.505405233567	552.719643959756	537.607725842926	547.024869565313	554.25467140226	632.364835985288	511.206732880869	618.331078143366
PSHAa1156	1.16366338445727	0.757471572169163	0	1.80922404963095	1.63631306286421	3.01877351598799	1.25923209746589	4.27684850167221	1.8731256796171	1.9204594255757	2.56825951862371	1.34381575368344	1.36619999143263	3.78461061463616	2.8140028001366	3.41719299919498	2.88733066475798	5.11099391159772	2.33958345956875	5.92773909303414
PSHAa1157	11.9376685027258	19.5444132392952	14.6370959751486	19.997606886742	34.9010952254992	35.735978380221	32.0798957943221	38.7229117465261	32.4339855450395	36.6366601271982	32.2950259707632	37.2843141528768	34.2245472853796	40.04370729441	31.2608002883461	36.6114555841546	39.7330175768261	52.5498237936488	32.6626195159793	43.4673072649433
PSHAa1158	21.7471438099887	40.6476798725036	29.6261671597157	46.9907231763227	37.9403722627505	39.437408466655	36.2771885782475	39.4213376637693	40.5979460973879	36.5785376269256	37.4928357742798	40.9873156409662	33.2068836122207	39.4641315910621	33.751791659897	33.8111526815665	41.5474224215258	47.5267502350945	36.3197131635766	44.9701596722679
PSHAa1159	6.63314941661024	8.29858976445007	6.68023753333762	10.2003922224712	9.22552131858565	11.8564068765265	10.4141976208164	12.550616408817	13.3311304129062	14.0054887386531	12.777978752452	13.8368125559283	12.1541432417544	15.5430021350104	13.635212809011	14.717663527968	12.9384347392196	15.6553084544271	11.7033080431423	14.648617919998
PSHAa1160	33.7151058825315	40.1334820693895	36.4985477370415	49.2396213616252	65.8038389588247	62.3090612387118	76.4490488275142	59.2227744308966	55.2973896085527	53.491530708262	59.5675953954327	61.5473461041301	54.0870144650646	51.0803364592527	49.4459527624233	49.1391716193956	44.0728495689803	47.6694135485755	50.335393893185	47.6258369804168
PSHAa1161	21.0309896689102	33.5815728004548	30.2967001086664	37.7725246175368	41.0567785522617	43.8290868074305	39.9575276352349	48.2090538395946	42.5461470331181	47.7756930837106	46.7070859051868	53.9568026815934	38.8112845191494	46.6384071064005	45.748837235342	41.1666780440147	48.9147335071545	54.4957915274617	40.9674027161688	53.2505188422313
PSHAa1162	29.4996409835045	43.9038896507629	36.8982090657189	53.5503981754748	72.302780692334	75.3967884604415	77.4467695105311	72.2623786534138	97.1084335189497	88.6185551120635	88.7704313215839	101.049236554807	93.2173962424601	90.0943739466512	83.1261747148787	79.8830696817221	85.7894799050762	92.2906502480412	75.2115018404659	87.2215289138018
PSHAa1163	133.52217021616	165.291884820999	152.507518122383	170.515568242212	153.274332520307	163.400155322389	161.605143571199	150.577761372362	147.107204854934	149.500694821943	135.334118034372	148.535018555562	151.979406568747	146.439028473687	139.28916878407	130.916062543858	156.133384927149	149.648586564113	126.565344159432	143.844601879329
PSHAa1164	25.1197485099782	43.5628487863809	41.7965800083563	43.9947351508325	42.4126021979183	42.5228112490697	43.2168455850294	42.6118221966065	41.459600912151	44.3540402452468	38.7380632905174	58.3737982927581	45.1042017171539	44.909458925777	39.0669951916253	37.2715999646357	58.3070065163544	53.197134053145	41.2051507740047	53.2881003776712
PSHAa1165	37.6768151721941	51.0875006017614	50.5029630863822	53.4600203507699	46.0612629525096	49.2893625047025	49.8283779319928	47.095801926553	36.6604244020701	40.1418059853145	40.6453901384337	46.8822049653682	46.2537712397958	44.0517781675142	44.8154034181017	45.1931060269334	46.2599212913433	50.8257124783284	42.6031164156246	45.881168970355
PSHAa1166	331.172041218436	364.492242989304	231.910848804921	281.418648978699	285.037061924108	280.193299654363	257.44373092196	280.295079739548	365.67918096561	333.294097268523	314.590669368915	318.114329307222	297.402758161215	290.776838159262	317.305662746973	392.706397877482	462.113804061256	332.566154099623	397.880969753487	408.590244734596
PSHAa1167	592.45561140758	811.379500893376	714.574111934622	880.292006464731	885.866660269607	864.126817773814	970.456090687833	889.127108078109	944.417562857117	856.371436629707	903.757236837135	936.860583128947	821.884747039712	780.470090118949	753.093662608295	702.157793962956	660.006025208291	650.941393357074	689.741353786022	766.185679071906
PSHAa1168	12.5244789882831	16.601156171228	14.8191260862539	18.7136179013167	16.2544293393538	17.5556109600492	17.1326265691789	17.4010622839281	15.3641783742068	16.16916096641	16.1338530624801	16.815709625885	15.73704140359	14.8410391748235	14.7268574642514	13.7709988846813	16.7494387768555	17.08777641843	15.1842161708278	15.7759979405837
PSHAa1169	4.9091444635989	6.31982557728604	6.65735000133099	7.4553924393591	10.5689254239677	12.3586162691032	10.3814704378858	11.5281836787738	11.806853379218	14.8089942334883	12.163616787659	16.6847428787277	16.2467260407769	16.8053953208999	14.5729075270069	14.5635539091878	17.3085209065021	20.5925678183104	14.4279714040579	17.3259231652262
PSHAa1170	10.3194629238406	14.3285308196611	15.3238828981554	15.8734038281065	41.4598836486394	43.9647727002729	39.4886933516121	36.3687833145839	44.4694584890067	53.8586320069705	46.0859209881965	58.1860805434401	62.5734241828481	67.4857159144451	56.1892557981588	60.2774953374815	55.4192285530088	65.1438076464336	54.3328508280431	61.4207374827556
PSHAa1171	85.414026094994	80.9324571920184	76.5710818768214	73.7364619425781	141.712779105081	156.296420081339	161.899059205702	165.93108686684	173.12213984795	185.247202351025	166.8314183315	182.019886068218	159.413291379335	148.63907817232	151.590862493978	159.569826658399	164.022098743559	146.482380001206	142.801351199699	149.071121101431
PSHAa1172	260.829516996818	465.435737889396	504.309989478473	563.719196625332	320.910902726669	287.215850290182	302.264447860103	304.169292985359	307.367839343362	289.068378741708	340.120407347025	370.90037283251	233.227232408412	237.837488257112	274.330565198895	236.242992506558	247.248644602146	262.437630027057	253.038643907199	311.678721818652
PSHAa1173	28.1912929131908	33.4173894658034	29.067308760244	35.8949730662374	47.3655573501369	50.3785127900588	49.6629752567325	49.2544935448149	61.8706862614057	58.1875370460113	55.2356804156341	56.9214084521504	58.584000031559	59.0651611188282	55.7773039380017	56.9049622181673	50.3665142059484	58.9981983854679	50.5966034613916	46.0501029737208
PSHAa1174	0.272793219635065	0.221964005779079	0	0	0	0.141535938618454	0	0.156657104441374	0.219554895233808	0	0	0	0.133447130310701	0.158430713668902	0	0	0.225622013694203	0	0.249299876839293	0
PSHAa1175	14.6826938803579	15.3423170062654	16.7708032713268	17.3547343047674	23.0209603182044	24.1636464370774	24.6411838862009	24.615050664423	24.8783565497132	28.0577338368165	29.8470717276587	27.1193529589454	32.4602914373101	30.0400329038336	28.654040896747	27.6639985215678	28.8041775749045	33.7738181551961	26.3655844979264	29.8713357446369
PSHAa1176	4.25119360526179	7.11580958672783	6.12590356975678	7.97349836633784	7.21145594777299	8.82275121023061	6.70334283709397	11.4393990717628	6.64754529510828	10.5573869249288	7.10395579987194	9.00045940620947	7.60551236106535	12.8386699500157	8.81173139604818	8.40757756162727	10.4477814224527	18.9682953280383	9.32417933521558	16.3782743940209
PSHAa1177	3.59432346191162	5.84919548029028	8.54507857948618	6.2092569383334	4.99184571711107	8.01206641331342	4.60979686240313	4.73981735197822	5.5714250214531	4.97987932114616	3.37880222270135	6.91796349996236	5.86099796324599	6.9582769443382	5.11287755827172	9.21470500754348	10.1295259268149	12.3436181847209	6.81286703426419	8.3769414100619
PSHAa1178	5.4951318332923	6.64952288269585	7.33236375628766	7.71605375800361	7.3088342245311	7.22276710301182	8.03530822160262	5.80971029663278	6.66807365135158	7.14662414407151	5.89297041197499	6.77976477479298	7.20976087773462	7.26661718714404	7.07516298989368	6.79759754103803	6.94556640970909	8.04516315127872	7.49419494288617	7.91639709279165
PSHAa1179	3.27351863562078	5.10517213291881	4.37760173129415	7.54008128516503	8.09811036758114	7.50140474677804	8.26551691516955	8.61614074427559	7.90397622841707	9.75446467799242	7.07429189535654	11.1571588019278	5.60477947304944	8.07996639711403	6.20871591775558	6.00809752727314	6.76866041082608	11.0939910345852	6.48179679782161	9.19599832779043
[truncated: 2,347 more rows]
