# Supplementary material for: Diauxie and co-utilization of carbon sources can coexist during bacterial growth in nutritionally complex environments
Source: Nat Commun. 2020 Jun 19;11:3135. doi: 10.1038/s41467-020-16872-8 (PMC7305145; doi:10.1038/s41467-020-16872-8)
Supplement: Supplementary file 9 — Source Data [file 41467_2020_16872_MOESM9_ESM.zip › Source_Data_files/Figure1B/Cluster_6.LocusTag.txt]

Genes
PSHAa0001
PSHAa0105
PSHAa0130
PSHAa0140
PSHAa0164
PSHAa0195
PSHAa0198
PSHAa0205
PSHAa0221
PSHAa0244
PSHAa0268
PSHAa0286
PSHAa0327
PSHAa0341
PSHAa0356
PSHAa0491
PSHAa0550
PSHAa0590
PSHAa0594
PSHAa0634
PSHAa0658
PSHAa0678
PSHAa0709
PSHAa0747
PSHAa0752
PSHAa0802
PSHAa0821
PSHAa0845
PSHAa0846
PSHAa0852
PSHAa0862
PSHAa0863
PSHAa0864
PSHAa0912
PSHAa0929
PSHAa0944
PSHAa0947
PSHAa0954
PSHAa0974
PSHAa1021
PSHAa1097
PSHAa1098
PSHAa1108
PSHAa1155
PSHAa1166
PSHAa1176
PSHAa1177
PSHAa1228
PSHAa1231
PSHAa1294
PSHAa1303
PSHAa1321
PSHAa1330
PSHAa1372
PSHAa1428
PSHAa1561
PSHAa1589
PSHAa1592
PSHAa1602
PSHAa1638
PSHAa1804
PSHAa1822
PSHAa1897
PSHAa1995
PSHAa1996
PSHAa2038
PSHAa2161
PSHAa2194
PSHAa2259
PSHAa2307
PSHAa2309
PSHAa2360
PSHAa2379
PSHAa2422
PSHAa2430
PSHAa2501
PSHAa2510
PSHAa2518
PSHAa2533
PSHAa2550
PSHAa2566
PSHAa2589
PSHAa2590
PSHAa2616
PSHAa2723
PSHAa2727
PSHAa2728
PSHAa2729
PSHAa2822
PSHAa2931
PSHAa2992
PSHAa2993
PSHAa3007
PSHAa3008
PSHAa3009
PSHAa3010
PSHAa3011
PSHAa3015
PSHAb0023
PSHAb0046
PSHAb0070
PSHAb0106
PSHAb0151
PSHAb0190
PSHAb0263
PSHAb0318
PSHAb0319
PSHAb0327
PSHAb0380
PSHAb0433
PSHAb0459
PSHAb0466
PSHAb0468
PSHAb0481
PSHAb0493
PSHAb0550
