# Supplementary material for: Diauxie and co-utilization of carbon sources can coexist during bacterial growth in nutritionally complex environments
Source: Nat Commun. 2020 Jun 19;11:3135. doi: 10.1038/s41467-020-16872-8 (PMC7305145; doi:10.1038/s41467-020-16872-8)
Supplement: Supplementary file 9 — Source Data [file 41467_2020_16872_MOESM9_ESM.zip › Source_Data_files/Figure1B/Cluster_1.LocusTag.txt]

Genes
PSHAa0002
PSHAa0003
PSHAa0005
PSHAa0006
PSHAa0009
PSHAa0015
PSHAa0020
PSHAa0021
PSHAa0022
PSHAa0023
PSHAa0027
PSHAa0028
PSHAa0029
PSHAa0052
PSHAa0053
PSHAa0059
PSHAa0064
PSHAa0072
PSHAa0074
PSHAa0078
PSHAa0082
PSHAa0083
PSHAa0085
PSHAa0097
PSHAa0104
PSHAa0109
PSHAa0112
PSHAa0114
PSHAa0115
PSHAa0121
PSHAa0122
PSHAa0124
PSHAa0126
PSHAa0129
PSHAa0133
PSHAa0135
PSHAa0139
PSHAa0142
PSHAa0167
PSHAa0169
PSHAa0176
PSHAa0177
PSHAa0178
PSHAa0179
PSHAa0180
PSHAa0197
PSHAa0199
PSHAa0209
PSHAa0210
PSHAa0216
PSHAa0217
PSHAa0222
PSHAa0223
PSHAa0224
PSHAa0225
PSHAa0226
PSHAa0229
PSHAa0245
PSHAa0250
PSHAa0252
PSHAa0253
PSHAa0258
PSHAa0264
PSHAa0265
PSHAa0266
PSHAa0269
PSHAa0275
PSHAa0277
PSHAa0282
PSHAa0283
PSHAa0290
PSHAa0291
PSHAa0293
PSHAa0298
PSHAa0300
PSHAa0303
PSHAa0304
PSHAa0305
PSHAa0309
PSHAa0310
PSHAa0315
PSHAa0317
PSHAa0318
PSHAa0319
PSHAa0320
PSHAa0321
PSHAa0322
PSHAa0323
PSHAa0324
PSHAa0330
PSHAa0339
PSHAa0340
PSHAa0346
PSHAa0347
PSHAa0348
PSHAa0349
PSHAa0350
PSHAa0352
PSHAa0359
PSHAa0390
PSHAa0391
PSHAa0392
PSHAa0393
PSHAa0394
PSHAa0398
PSHAa0399
PSHAa0400
PSHAa0401
PSHAa0402
PSHAa0403
PSHAa0404
PSHAa0405
PSHAa0409
PSHAa0411
PSHAa0418
PSHAa0421
PSHAa0423
PSHAa0427
PSHAa0428
PSHAa0429
PSHAa0438
PSHAa0442
PSHAa0445
PSHAa0448
PSHAa0452
PSHAa0453
PSHAa0460
PSHAa0466
PSHAa0467
PSHAa0471
PSHAa0473
PSHAa0477
PSHAa0478
PSHAa0480
PSHAa0481
PSHAa0482
PSHAa0483
PSHAa0484
PSHAa0485
PSHAa0486
PSHAa0487
PSHAa0499
PSHAa0505
PSHAa0508
PSHAa0509
PSHAa0510
PSHAa0511
PSHAa0516
PSHAa0518
PSHAa0522
PSHAa0535
PSHAa0539
PSHAa0540
PSHAa0546
PSHAa0547
PSHAa0549
PSHAa0551
PSHAa0552
PSHAa0553
PSHAa0554
PSHAa0562
PSHAa0565
PSHAa0568
PSHAa0569
PSHAa0570
PSHAa0572
PSHAa0573
PSHAa0574
PSHAa0575
PSHAa0576
PSHAa0577
PSHAa0578
PSHAa0579
PSHAa0600
PSHAa0601
PSHAa0602
PSHAa0603
PSHAa0604
PSHAa0605
PSHAa0609
PSHAa0610
PSHAa0612
PSHAa0624
PSHAa0625
PSHAa0631
PSHAa0632
PSHAa0635
PSHAa0636
PSHAa0637
PSHAa0640
PSHAa0641
PSHAa0645
PSHAa0646
PSHAa0650
PSHAa0651
PSHAa0652
PSHAa0653
PSHAa0655
PSHAa0656
PSHAa0662
PSHAa0663
PSHAa0670
PSHAa0682
PSHAa0688
PSHAa0689
PSHAa0692
PSHAa0700
PSHAa0703
PSHAa0704
PSHAa0705
PSHAa0708
PSHAa0714
PSHAa0723
PSHAa0724
PSHAa0730
PSHAa0731
PSHAa0732
PSHAa0733
PSHAa0734
PSHAa0738
PSHAa0741
PSHAa0743
PSHAa0758
PSHAa0768
PSHAa0795
PSHAa0798
PSHAa0799
PSHAa0804
PSHAa0836
PSHAa0837
PSHAa0841
PSHAa0844
PSHAa0851
PSHAa0855
PSHAa0860
PSHAa0865
PSHAa0868
PSHAa0874
PSHAa0888
PSHAa0910
PSHAa0916
PSHAa0917
PSHAa0918
PSHAa0919
PSHAa0920
PSHAa0921
PSHAa0933
PSHAa0934
PSHAa0938
PSHAa0939
PSHAa0941
PSHAa0942
PSHAa0945
PSHAa0949
PSHAa0955
PSHAa0957
PSHAa0964
PSHAa0970
PSHAa0971
PSHAa0980
PSHAa0981
PSHAa0986
PSHAa0990
PSHAa0994
PSHAa0996
PSHAa0997
PSHAa0998
PSHAa0999
PSHAa1000
PSHAa1001
PSHAa1004
PSHAa1005
PSHAa1006
PSHAa1018
PSHAa1019
PSHAa1020
PSHAa1022
PSHAa1023
PSHAa1024
PSHAa1025
PSHAa1026
PSHAa1027
PSHAa1028
PSHAa1029
PSHAa1030
PSHAa1031
PSHAa1040
PSHAa1041
PSHAa1042
PSHAa1044
PSHAa1045
PSHAa1046
PSHAa1052
PSHAa1057
PSHAa1058
PSHAa1059
PSHAa1061
PSHAa1063
PSHAa1064
PSHAa1066
PSHAa1067
PSHAa1068
PSHAa1070
PSHAa1072
PSHAa1075
PSHAa1078
PSHAa1079
PSHAa1080
PSHAa1081
PSHAa1083
PSHAa1084
PSHAa1085
PSHAa1086
PSHAa1099
PSHAa1100
PSHAa1101
PSHAa1102
PSHAa1103
PSHAa1104
PSHAa1105
PSHAa1109
PSHAa1110
PSHAa1111
PSHAa1112
PSHAa1113
PSHAa1116
PSHAa1119
PSHAa1123
PSHAa1124
PSHAa1125
PSHAa1131
PSHAa1132
PSHAa1144
PSHAa1147
PSHAa1150
PSHAa1151
PSHAa1153
PSHAa1158
PSHAa1163
PSHAa1164
PSHAa1165
PSHAa1168
PSHAa1172
PSHAa1178
PSHAa1193
PSHAa1195
PSHAa1199
PSHAa1200
PSHAa1201
PSHAa1202
PSHAa1204
PSHAa1205
PSHAa1206
PSHAa1216
PSHAa1223
PSHAa1226
PSHAa1234
PSHAa1236
PSHAa1238
PSHAa1241
PSHAa1242
PSHAa1248
PSHAa1252
PSHAa1259
PSHAa1260
PSHAa1272
PSHAa1275
PSHAa1276
PSHAa1280
PSHAa1287
PSHAa1291
PSHAa1292
PSHAa1293
PSHAa1300
PSHAa1301
PSHAa1304
PSHAa1313
PSHAa1317
PSHAa1320
PSHAa1337
PSHAa1338
PSHAa1340
PSHAa1341
PSHAa1342
PSHAa1362
PSHAa1363
PSHAa1369
PSHAa1376
PSHAa1381
PSHAa1382
PSHAa1384
PSHAa1391
PSHAa1395
PSHAa1396
PSHAa1397
PSHAa1399
PSHAa1401
PSHAa1402
PSHAa1403
PSHAa1412
PSHAa1414
PSHAa1416
PSHAa1419
PSHAa1421
PSHAa1424
PSHAa1429
PSHAa1431
PSHAa1432
PSHAa1445
PSHAa1468
PSHAa1473
PSHAa1474
PSHAa1479
PSHAa1481
PSHAa1493
PSHAa1494
PSHAa1495
PSHAa1496
PSHAa1515
PSHAa1520
PSHAa1521
PSHAa1527
PSHAa1531
PSHAa1545
PSHAa1550
PSHAa1551
PSHAa1552
PSHAa1553
PSHAa1559
PSHAa1560
PSHAa1562
PSHAa1565
PSHAa1568
PSHAa1569
PSHAa1570
PSHAa1574
PSHAa1584
PSHAa1594
PSHAa1606
PSHAa1607
PSHAa1608
PSHAa1610
PSHAa1612
PSHAa1613
PSHAa1614
PSHAa1615
PSHAa1616
PSHAa1620
PSHAa1622
PSHAa1623
PSHAa1624
PSHAa1635
PSHAa1639
PSHAa1640
PSHAa1641
PSHAa1642
PSHAa1649
PSHAa1650
PSHAa1651
PSHAa1652
PSHAa1653
PSHAa1654
PSHAa1655
PSHAa1656
PSHAa1657
PSHAa1658
PSHAa1659
PSHAa1660
PSHAa1661
PSHAa1662
PSHAa1665
PSHAa1666
PSHAa1667
PSHAa1675
PSHAa1676
PSHAa1677
PSHAa1680
PSHAa1681
PSHAa1684
PSHAa1685
PSHAa1686
PSHAa1687
PSHAa1688
PSHAa1690
PSHAa1691
PSHAa1693
PSHAa1698
PSHAa1699
PSHAa1702
PSHAa1704
PSHAa1705
PSHAa1710
PSHAa1712
PSHAa1713
PSHAa1719
PSHAa1721
PSHAa1722
PSHAa1723
PSHAa1730
PSHAa1734
PSHAa1735
PSHAa1752
PSHAa1754
PSHAa1767
PSHAa1768
PSHAa1769
PSHAa1770
PSHAa1777
PSHAa1799
PSHAa1800
PSHAa1802
PSHAa1803
PSHAa1805
PSHAa1806
PSHAa1814
PSHAa1815
PSHAa1817
PSHAa1819
PSHAa1820
PSHAa1834
PSHAa1835
PSHAa1841
PSHAa1852
PSHAa1853
PSHAa1861
PSHAa1865
PSHAa1875
PSHAa1877
PSHAa1886
PSHAa1914
PSHAa1915
PSHAa1918
PSHAa1919
PSHAa1930
PSHAa1932
PSHAa1934
PSHAa1938
PSHAa1942
PSHAa1945
PSHAa1946
PSHAa1964
PSHAa1968
PSHAa1970
PSHAa1971
PSHAa1972
PSHAa1973
PSHAa1979
PSHAa1982
PSHAa1983
PSHAa1984
PSHAa1985
PSHAa1990
PSHAa1991
PSHAa1992
PSHAa1993
PSHAa1998
PSHAa1999
PSHAa2000
PSHAa2001
PSHAa2007
PSHAa2012
PSHAa2013
PSHAa2014
PSHAa2015
PSHAa2016
PSHAa2017
PSHAa2025
PSHAa2026
PSHAa2029
PSHAa2030
PSHAa2031
PSHAa2033
PSHAa2037
PSHAa2061
PSHAa2065
PSHAa2066
PSHAa2067
PSHAa2068
PSHAa2074
PSHAa2075
PSHAa2078
PSHAa2079
PSHAa2081
PSHAa2095
PSHAa2096
PSHAa2097
PSHAa2104
PSHAa2113
PSHAa2114
PSHAa2117
PSHAa2146
PSHAa2156
PSHAa2157
PSHAa2159
PSHAa2162
PSHAa2173
PSHAa2174
PSHAa2176
PSHAa2182
PSHAa2186
PSHAa2187
PSHAa2189
PSHAa2191
PSHAa2193
PSHAa2200
PSHAa2205
PSHAa2207
PSHAa2214
PSHAa2215
PSHAa2216
PSHAa2225
PSHAa2226
PSHAa2227
PSHAa2228
PSHAa2229
PSHAa2230
PSHAa2231
PSHAa2232
PSHAa2233
PSHAa2235
PSHAa2236
PSHAa2237
PSHAa2238
PSHAa2239
PSHAa2240
PSHAa2241
PSHAa2242
PSHAa2244
PSHAa2248
PSHAa2249
PSHAa2251
PSHAa2257
PSHAa2262
PSHAa2275
PSHAa2276
PSHAa2280
PSHAa2281
PSHAa2283
PSHAa2291
PSHAa2300
PSHAa2301
PSHAa2302
PSHAa2310
PSHAa2313
PSHAa2317
PSHAa2318
PSHAa2325
PSHAa2326
PSHAa2333
PSHAa2334
PSHAa2335
PSHAa2350
PSHAa2356
PSHAa2358
PSHAa2359
PSHAa2364
PSHAa2365
PSHAa2366
PSHAa2367
PSHAa2368
PSHAa2370
PSHAa2378
PSHAa2388
PSHAa2399
PSHAa2405
PSHAa2408
PSHAa2409
PSHAa2412
PSHAa2413
PSHAa2414
PSHAa2415
PSHAa2421
PSHAa2424
PSHAa2425
PSHAa2431
PSHAa2433
PSHAa2434
PSHAa2435
PSHAa2439
PSHAa2441
PSHAa2442
PSHAa2443
PSHAa2446
PSHAa2453
PSHAa2460
PSHAa2461
PSHAa2462
PSHAa2466
PSHAa2477
PSHAa2478
PSHAa2485
PSHAa2487
PSHAa2496
PSHAa2497
PSHAa2505
PSHAa2507
PSHAa2512
PSHAa2519
PSHAa2526
PSHAa2527
PSHAa2528
PSHAa2534
PSHAa2538
PSHAa2539
PSHAa2540
PSHAa2545
PSHAa2546
PSHAa2547
PSHAa2559
PSHAa2561
PSHAa2565
PSHAa2568
PSHAa2572
PSHAa2573
PSHAa2576
PSHAa2577
PSHAa2578
PSHAa2585
PSHAa2586
PSHAa2587
PSHAa2588
PSHAa2593
PSHAa2608
PSHAa2609
PSHAa2615
PSHAa2617
PSHAa2618
PSHAa2624
PSHAa2627
PSHAa2629
PSHAa2630
PSHAa2631
PSHAa2632
PSHAa2637
PSHAa2639
PSHAa2640
PSHAa2642
PSHAa2653
PSHAa2654
PSHAa2657
PSHAa2660
PSHAa2662
PSHAa2666
PSHAa2667
PSHAa2668
PSHAa2669
PSHAa2670
PSHAa2671
PSHAa2672
PSHAa2673
PSHAa2674
PSHAa2676
PSHAa2677
PSHAa2678
PSHAa2679
PSHAa2680
PSHAa2681
PSHAa2682
PSHAa2702
PSHAa2703
PSHAa2704
PSHAa2706
PSHAa2708
PSHAa2712
PSHAa2713
PSHAa2714
PSHAa2715
PSHAa2721
PSHAa2722
PSHAa2724
PSHAa2726
PSHAa2733
PSHAa2740
PSHAa2748
PSHAa2750
PSHAa2751
PSHAa2752
PSHAa2756
PSHAa2757
PSHAa2758
PSHAa2762
PSHAa2764
PSHAa2768
PSHAa2769
PSHAa2779
PSHAa2780
PSHAa2789
PSHAa2790
PSHAa2791
PSHAa2798
PSHAa2799
PSHAa2805
PSHAa2811
PSHAa2814
PSHAa2838
PSHAa2843
PSHAa2847
PSHAa2852
PSHAa2873
PSHAa2879
PSHAa2880
PSHAa2883
PSHAa2902
PSHAa2903
PSHAa2905
PSHAa2906
PSHAa2908
PSHAa2909
PSHAa2912
PSHAa2913
PSHAa2914
PSHAa2920
PSHAa2923
PSHAa2926
PSHAa2927
PSHAa2928
PSHAa2933
PSHAa2934
PSHAa2955
PSHAa2956
PSHAa2961
PSHAa2967
PSHAa2973
PSHAa2977
PSHAa2979
PSHAa2980
PSHAa2981
PSHAa2982
PSHAa2983
PSHAa2994
PSHAa2995
PSHAa3014
PSHAa3019
PSHAa3021
PSHAa3022
PSHAa3023
PSHAa3024
PSHAa3025
PSHAa3026
PSHAb0001
PSHAb0002
PSHAb0003
PSHAb0011
PSHAb0016
PSHAb0019
PSHAb0024
PSHAb0028
PSHAb0029
PSHAb0035
PSHAb0036
PSHAb0037
PSHAb0042
PSHAb0043
PSHAb0045
PSHAb0052
PSHAb0055
PSHAb0056
PSHAb0079
PSHAb0080
PSHAb0081
PSHAb0082
PSHAb0087
PSHAb0094
PSHAb0110
PSHAb0119
PSHAb0120
PSHAb0121
PSHAb0127
PSHAb0134
PSHAb0135
PSHAb0137
PSHAb0141
PSHAb0144
PSHAb0149
PSHAb0152
PSHAb0153
PSHAb0155
PSHAb0158
PSHAb0159
PSHAb0176
PSHAb0179
PSHAb0183
PSHAb0185
PSHAb0200
PSHAb0205
PSHAb0206
PSHAb0210
PSHAb0211
PSHAb0214
PSHAb0217
PSHAb0224
PSHAb0225
PSHAb0227
PSHAb0228
PSHAb0229
PSHAb0230
PSHAb0232
PSHAb0234
PSHAb0236
PSHAb0237
PSHAb0240
PSHAb0246
PSHAb0253
PSHAb0254
PSHAb0257
PSHAb0260
PSHAb0262
PSHAb0264
PSHAb0266
PSHAb0280
PSHAb0286
PSHAb0296
PSHAb0306
PSHAb0308
PSHAb0310
PSHAb0312
PSHAb0315
PSHAb0316
PSHAb0320
PSHAb0323
PSHAb0324
PSHAb0325
PSHAb0326
PSHAb0331
PSHAb0334
PSHAb0344
PSHAb0345
PSHAb0353
PSHAb0354
PSHAb0359
PSHAb0360
PSHAb0361
PSHAb0362
PSHAb0369
PSHAb0370
PSHAb0371
PSHAb0375
PSHAb0377
PSHAb0378
PSHAb0379
PSHAb0384
PSHAb0386
PSHAb0387
PSHAb0389
PSHAb0391
PSHAb0392
PSHAb0393
PSHAb0394
PSHAb0395
PSHAb0396
PSHAb0397
PSHAb0398
PSHAb0400
PSHAb0401
PSHAb0402
PSHAb0403
PSHAb0404
PSHAb0405
PSHAb0406
PSHAb0407
PSHAb0408
PSHAb0410
PSHAb0411
PSHAb0412
PSHAb0413
PSHAb0416
PSHAb0418
PSHAb0419
PSHAb0420
PSHAb0429
PSHAb0430
PSHAb0435
PSHAb0436
PSHAb0440
PSHAb0443
PSHAb0449
PSHAb0461
PSHAb0463
PSHAb0464
PSHAb0465
PSHAb0475
PSHAb0478
PSHAb0482
PSHAb0483
PSHAb0485
PSHAb0486
PSHAb0487
PSHAb0489
PSHAb0492
PSHAb0496
PSHAb0497
PSHAb0498
PSHAb0503
PSHAb0504
PSHAb0512
PSHAb0515
PSHAb0516
PSHAb0524
PSHAb0526
PSHAb0527
PSHAb0529
PSHAb0533
PSHAb0534
PSHAb0536
PSHAb0537
PSHAb0538
PSHAb0539
PSHAb0545
PSHAb0546
PSHAb0554
PSHAb0556
